# Supplementary material for: Genome-wide exonic small interference RNA-mediated gene silencing regulates sexual reproduction in the homothallic fungus Fusarium graminearum
Source: PLoS Genet. 2017 Feb 1;13(2):e1006595. doi: 10.1371/journal.pgen.1006595 (PMC5310905; doi:10.1371/journal.pgen.1006595)
Supplement: S3 Table — (XLS) [file pgen.1006595.s011.xls]

## Sheet: S3 Table
S3 Table. Total RNA-seq data of the wild-type strain during sexual development.
Locus ID	Cluster	2 h	24 h	48 h	72 h	96 h	144 h
FGSG_00001	N/A	1a	1	1	1	1	1
FGSG_00002	4	634.56	182.48	108.08	2.87	17.42	66.74
FGSG_00003	10	41.37	289.82	584.11	19.79	80.12	7.06
FGSG_00004	4	22084.8	469.17	2182.36	1970.74	776.46	444.34
FGSG_00005	4	7674.43	39.26	235.57	259.17	124.59	62.4
FGSG_00006	N/A	6.34	32.17	6.51	1	1	11.36
FGSG_00009	10	1	45.93	185.79	1	1	16.22
FGSG_00010	N/A	1	1	55.21	70.07	7.6	1
FGSG_00011	5	62.77	225.58	233.48	96.35	175.08	323.34
FGSG_00012	N/A	29.03	18.41	85.63	81.01	12.3	84.51
FGSG_00013	N/A	1	1	1	3.93	1	9.46
FGSG_00014	N/A	40.17	25.48	41.22	22.42	38.3	26.99
FGSG_00015	3	220.11	1861.19	1132.8	78	751.94	153.36
FGSG_00016	9	537.2	778.7	1562.73	836.9	2050.84	95.19
FGSG_00017	5	49.99	727.13	913.1	476.23	844.43	1767.61
FGSG_00018	1	6011.34	3844.59	5129.34	1401.42	1011.06	1575.54
FGSG_00019	6	41.62	439.88	160.13	11.61	67.59	31.07
FGSG_00021	6	385.98	2937.44	1512.16	6.53	29.73	20.96
FGSG_00023	2	313.86	832.36	461.09	971.44	556.06	159.75
FGSG_00024	3	237.87	377.14	355.93	215.74	130.17	395.11
FGSG_00025	5	147.7	524.54	594.82	164.87	366.06	992.35
FGSG_00026	6	13.91	164.73	71.39	25.89	43.23	99.72
FGSG_00027	1	320.06	226.58	15.27	4.15	1	3.33
FGSG_00028	1	95.52	138.47	1	1	17.34	36.67
FGSG_00029	N/A	31.56	1	21.59	1	1	37.7
FGSG_00030	4	166.42	88.88	17.97	88	141.01	78.46
FGSG_00032	6	128.24	273.95	76.18	60.28	40.03	6.05
FGSG_00033	6	223	502.85	101.7	460.99	69.98	37
FGSG_00034	N/A	1	1	1	7.98	12.11	1
FGSG_00036	N/A	5.89	11.95	3.63	10.52	13.97	5.28
FGSG_00038	4	256.79	48.25	48.79	10.62	16.12	25.56
FGSG_00039	4	992.31	257.45	167.77	151.05	66.88	45.46
FGSG_00040	N/A	31.08	91.99	58.47	2.89	13.17	18.56
FGSG_00043	4	272.92	83.08	16.8	18.28	13.88	4.89
FGSG_00044	N/A	17.49	29.58	11.96	1	9.88	5.22
FGSG_00045	3	2395.51	16474.9	12979.2	817.08	2430.13	4208.54
FGSG_00046	3	70.32	284.11	228.5	36.34	28.69	46.67
FGSG_00047	N/A	1	1	1	5.23	1	4.2
FGSG_00048	N/A	4.93	25.01	1	71.54	29.24	1
FGSG_00049	N/A	1	1	1	1	1	4.4
FGSG_00050	1	8482.98	5540.78	369.48	757.82	40.02	126.92
FGSG_00051	6	427.46	967.13	94.83	77.38	39.16	20.7
FGSG_00052	N/A	39.59	57.38	63.83	37.88	52.71	75.99
FGSG_00053	7	44.37	175.08	318.66	36941.3	1871.34	20204.2
FGSG_00054	7	12.15	123.28	218.15	5702.86	452.96	3379.43
FGSG_00055	5	6.64	42.9	11.77	45.17	6.65	202.89
FGSG_00056	N/A	1	1	48.31	13.14	39.89	84.35
FGSG_00058	5	223.74	737.84	692.53	333.01	404.44	915.32
FGSG_00059	10	20837.7	77772.1	121585	58368.3	85240.7	69466.2
FGSG_00060	3	27.9	424.63	357.82	62.29	153.66	49.98
FGSG_00061	10	29.89	1	153.35	100.1	25.33	53.56
FGSG_00062	10	196.75	855.59	1441.95	156.87	428.68	428.04
FGSG_00063	N/A	1	1	3.44	18.7	19.87	1
FGSG_00064	7	408.17	611.84	528.26	1237.46	679.92	1146.82
FGSG_00065	N/A	1	52.07	10.53	5.73	8.7	27.58
FGSG_00066	10	182.93	9308.42	12725	2642.67	5024.03	8955.52
FGSG_00067	3	177.11	13845.2	14070.6	544.7	4391.88	2580.68
FGSG_00068	3	142.66	3974.29	3566.33	332.98	956.07	3260.12
FGSG_00069	5	475.39	1960.61	2363.33	890.15	1182.45	3178.91
FGSG_00070	10	120.71	1749.83	1797.73	1963.52	1338.48	1303.87
FGSG_00071	2	29.37	74.5	41.43	122.93	99.53	62.48
FGSG_00072	1	2375.86	1712.2	173.14	15.07	62.91	12.09
FGSG_00073	N/A	1	1	1	1	1	1
FGSG_00074	N/A	1	1	1	1	1	7.62
FGSG_00075	N/A	1	1	3.44	3.75	1	9.02
FGSG_00076	6	11.84	400.59	198.49	4.41	83.63	24.76
FGSG_00077	N/A	1	29.49	5.96	1	4.92	5.21
FGSG_00078	N/A	5.74	29.13	5.89	32.04	43.78	5.14
FGSG_00079	2	1	23.08	1	258.96	258.23	61.12
FGSG_00080	2	49.27	333.28	365.1	3519.84	2045.59	892.54
FGSG_00082	N/A	17.6	53.57	7.22	19.65	23.86	28.38
FGSG_00083	N/A	1	36.26	7.33	11.97	6.06	25.61
FGSG_00084	N/A	20.14	51.09	20.67	5.62	17.07	27.06
FGSG_00085	N/A	26.85	1	1	4.28	3.25	6.87
FGSG_00087	N/A	3.64	1	1	4.07	3.09	1
FGSG_00089	N/A	1	1	1	1	6.11	1
FGSG_00090	N/A	1	1	12.04	6.55	9.94	1
FGSG_00091	N/A	1	1	1	3.71	5.64	1
FGSG_00092	6	12.75	690.14	266.06	71.18	201.71	323.69
FGSG_00093	6	97.64	99504.1	6218.84	6283.02	17244.9	2855.39
FGSG_00094	N/A	1	99.01	70.08	10.89	8.27	1
FGSG_00096	N/A	5.63	66.61	86.6	2.09	3.18	10.08
FGSG_00097	1	3365.75	2605.66	669.48	371.39	183.38	112.85
FGSG_00099	3	40.94	173.08	126.01	22.85	1	6.11
FGSG_00100	1	840.69	890.96	230.02	104.27	56.99	103.76
FGSG_00101	N/A	1	57.04	1	6.27	1	1
FGSG_00102	6	96.22	418.43	253.87	88.23	151.41	212.41
FGSG_00103	N/A	13.75	1	5.64	6.14	4.66	12.31
FGSG_00104	N/A	1	1	1	1	1	1.96
FGSG_00105	3	117.31	21019	21963.8	1316.41	2584.44	33.19
FGSG_00107	2	166.86	380.09	607.96	798.28	528.04	436.24
FGSG_00108	2	7.62	1	1	310.64	161.5	27.32
FGSG_00109	N/A	38.32	27.77	56.17	30.55	23.19	4.9
FGSG_00111	N/A	1	1	1	1	1	1
FGSG_00112	N/A	1	1	28.21	15.34	23.29	49.26
FGSG_00114	6	1	382.16	173.9	105.11	47.87	168.7
FGSG_00116	5	4566.16	30864.3	31283.3	26703	54009.1	91602.1
FGSG_00117	6	4012.59	12134.1	5323.76	5117.83	8436.09	10143.3
FGSG_00118	5	54.02	195.78	447.42	1860.9	255.04	3163.11
FGSG_00119	3	87.18	420.2	330.98	38.93	184.68	93.72
FGSG_00120	3	78.46	185.77	198.59	1	53.19	28.12
FGSG_00122	3	3138.56	16786	12572.8	124.08	653.77	70.29
FGSG_00124	3	176.54	567.27	640.04	197.07	119.67	400.66
FGSG_00126	N/A	25.17	23.22	86.87	20.43	38.78	88.14
FGSG_00128	N/A	6.26	1	1	1	1	1
FGSG_00129	4	693.79	279.36	135.59	12.29	9.33	1
FGSG_00130	N/A	68.36	63.06	12.75	31.22	13.17	2.78
FGSG_00131	2	1	1	1	108.05	59.65	31.53
FGSG_00132	N/A	1	73.78	89.52	48.7	18.48	19.54
FGSG_00134	4	218.33	1	56.01	76.16	1	1
FGSG_00135	N/A	1	1	28.63	1	1	1
FGSG_00136	8	81906.6	26972.7	32217	117445	12073.2	59939.7
FGSG_00137	2	18.96	160.3	103.74	1537.8	824.6	305.7
FGSG_00138	2	110.45	1484.95	1019.93	11768.2	5488.86	1588.05
FGSG_00139	2	408.08	873.73	929.61	2407.2	1966.81	486.31
FGSG_00140	2	3720.22	1941.38	8377.74	16261.3	7948.25	8200.08
FGSG_00141	N/A	1	1	1	1	17.73	18.74
FGSG_00144	4	470.78	220.9	128.44	133.66	94.54	246.22
FGSG_00145	6	110.49	194.98	49.29	91.16	93.62	86.07
FGSG_00147	3	33.86	396.44	320.7	75.6	147.87	268.33
FGSG_00148	7	3.83	58.26	70.69	115.36	126.48	113.15
FGSG_00150	2	5660.21	11552.5	110285	618543	116117	265041
FGSG_00151	2	15.69	1	40.25	19225.7	7679.08	5553.01
FGSG_00152	5	2134.65	1472.38	1958.68	3333.16	1983.64	5488.5
FGSG_00154	2	1	1	114.78	2976.28	2496.17	801.74
FGSG_00156	9	1	1	31.94	3856.79	6184.81	627.39
FGSG_00157	N/A	1	1	1	1	63.19	16.7
FGSG_00160	5	42.8	8975.06	21942.3	4331.65	10480.5	48782.2
FGSG_00161	3	22.61	4424.71	3300.99	1024.02	2047.25	2534.83
FGSG_00162	3	97.94	11632	7322.29	2027.58	5254.72	1108.71
FGSG_00163	3	986.18	1643.97	1903.3	503.25	1022.65	117.79
FGSG_00164	2	1	80.97	16.37	5380.01	4557.08	557.57
FGSG_00165	6	1494.39	34681.6	10862.8	755.19	1313.31	691.98
FGSG_00166	10	1951.03	3991.85	4823.35	2935.84	3248.84	3170.04
FGSG_00168	4	25158.1	16677.8	14864.4	11524.8	11687.5	10048
FGSG_00169	8	4640.93	3273.61	5909.42	10403.9	3725.89	4187.51
FGSG_00170	2	5640.27	5519.11	6106.15	11541.3	9364.78	6256.61
FGSG_00171	10	569.59	1238.49	24641.6	3776.04	2511.68	812.26
FGSG_00172	2	1461.19	180299	125922	358076	191750	136303
FGSG_00173	1	5593.43	3692.53	1691.99	1045.38	582.2	1878.49
FGSG_00174	1	5005.44	4752.3	2242.56	2842.77	1331.09	1765.66
FGSG_00175	6	5788.02	28710.8	10288.8	5964.91	7962.07	7304.59
FGSG_00176	6	1682.27	7515.89	3155.94	3261.8	1912.13	2342.11
FGSG_00177	9	4555.34	8780.35	10287	12331.5	18743.3	5708.45
FGSG_00179	5	1603.36	4203.8	4874.68	4390.44	3200.43	6102.09
FGSG_00181	2	33.63	85.3	51.76	319.07	156.72	120.5
FGSG_00182	9	3081.15	2893.41	2383.84	5302.31	7459.36	2585.35
FGSG_00183	6	2759.84	4088.91	1903.97	1320.96	2151.97	1704.6
FGSG_00184	1	603.8	788.59	349.64	66.73	126.64	112.47
FGSG_00185	2	2893.74	6023.84	6669.23	27364.6	15048.8	9246.3
FGSG_00186	6	2662.24	4739.58	3584.05	2258.75	3338.36	4204.25
FGSG_00188	1	4530.34	3915.61	4402.9	3187.65	3433.27	3615.97
FGSG_00189	8	8812.59	4995.6	2167.94	10515.2	5148.5	4748.57
FGSG_00190	1	19614	16130.3	12571.9	5787.67	6693.46	6813.69
FGSG_00192	5	26924.6	61869	50458.1	34059.1	86416.3	76334.8
FGSG_00193	2	470.2	106.29	81.21	4588.82	1382.64	1063.49
FGSG_00194	7	1242.45	3412.18	6878.95	6831.9	4723.98	6643.32
FGSG_00195	2	134.81	406.1	350.13	437.35	314.13	249.09
FGSG_00196	10	904.83	5963.95	16009.1	10502	3921.97	8327.57
FGSG_00197	4	1448.24	814.03	264.27	278.08	161	158.86
FGSG_00198	6	651.24	5013.05	1919.04	1027.78	1775.06	152.32
FGSG_00199	3	10965.5	77712.7	113436	3852.22	28080.5	1606.27
FGSG_00200	2	202.95	1012.8	1437.21	6239.52	2585.18	1993.99
FGSG_00201	2	622.99	2370.56	1433.42	10853.1	1895.59	1894.17
FGSG_00203	3	368.75	942.56	1244.82	355.07	281.45	55.48
FGSG_00205	N/A	1	1	1	1	1	1.18
FGSG_00207	3	2957.57	5920.02	8108.16	3662.6	2652.9	2007.83
FGSG_00209	4	2608.89	1162.77	262.59	238.78	184.49	47.91
FGSG_00211	N/A	13.17	33.41	20.27	66.15	72.53	17.7
FGSG_00213	2	6.09	1	31.27	122.45	87.79	38.22
FGSG_00214	2	56.42	751.45	1548.66	6526.82	2504.04	1668.04
FGSG_00216	2	19.62	1	30.19	1412.36	1196.74	193.3
FGSG_00217	2	628.63	1044.54	881.6	4029.58	1344.44	1480.42
FGSG_00218	6	31.76	299.28	13.97	10.13	7.69	4.07
FGSG_00219	3	176.78	448.46	504.74	8.58	32.56	10.33
FGSG_00220	10	10447.1	23650.5	49511.4	227.83	2907.69	980.02
FGSG_00222	3	97.32	345.63	259.62	97.77	115.45	126.42
FGSG_00224	5	21305.8	18351.4	26345.8	21693.2	17807.2	31356.1
FGSG_00226	7	41.51	38.29	19.36	248.55	47.97	216.37
FGSG_00227	7	154.4	179.78	129.85	228.86	216.61	294.77
FGSG_00229	1	824.55	694.18	945.78	76.37	152.55	9.68
FGSG_00230	6	73.56	223.92	75.48	1	49.86	1
FGSG_00231	7	21.16	1502.89	6355.66	6660.66	2465.2	7387.7
FGSG_00232	3	109.85	278.66	330.09	122.62	126.32	217.9
FGSG_00234	5	10.76	81.89	11.04	180.18	27.35	727.82
FGSG_00235	5	421.3	360.53	145.83	611.94	227.95	1236.82
FGSG_00236	2	5.43	27.53	5.57	115.1	36.79	24.31
FGSG_00237	8	166.51	80.46	24.41	216.85	94.06	56.82
FGSG_00242	N/A	4.33	1	13.33	1	3.67	1
FGSG_00243	2	6130.22	3481.15	5848.01	14044	11241.7	8224.09
FGSG_00245	2	10.4	1	74.73	3124.15	1005	1202.33
FGSG_00246	10	419.89	936.04	1318.6	951.64	1185.96	615.52
FGSG_00247	9	88.38	172.46	146.49	550.2	1016.73	173.57
FGSG_00249	3	769.84	13219.5	10481.3	5975.85	4260.09	7071.57
FGSG_00251	10	135.08	5351.5	19169.2	10246.8	7367.28	13645.4
FGSG_00252	2	33.13	168.11	158.66	1467.17	837.6	855.86
FGSG_00253	5	1	1	82.72	32.14	126.87	190.88
FGSG_00254	N/A	1	1	1	1	10.93	11.55
FGSG_00255	N/A	10.98	1	11.27	18.39	51.17	68.86
FGSG_00256	2	101.01	292.85	370.15	6580.21	1803.52	2546.65
FGSG_00257	10	10708.6	9720.46	14597.3	8225.48	6334.98	3818.81
FGSG_00258	3	182.24	308.2	373.98	186.48	283.1	231.28
FGSG_00259	6	1647.36	2817.43	1607.52	1485.69	2484.17	2084.42
FGSG_00260	6	313639	857664	335436	8785.8	52104.2	16761.8
FGSG_00261	4	6728.28	5355.03	4985.37	3152.1	4816.66	6081.54
FGSG_00262	10	218.33	581.55	1237.73	182.79	1466.15	185.81
FGSG_00263	8	2464.11	1400.36	1121.41	2382.9	1293.88	1836.55
FGSG_00264	4	14074	8883.63	8779.68	11856.7	6858.51	7887.43
FGSG_00265	4	4166.94	1880.33	1659.85	1621.32	993.04	1094.75
FGSG_00266	4	12054.9	2099.01	2186.91	1678.51	2594.15	1924.7
FGSG_00267	8	194.1	83.81	139.83	248.94	157.47	62.89
FGSG_00268	6	254.48	704.23	436.76	196.27	215.63	87.04
FGSG_00269	2	2832.89	2741.61	1583.57	5301.01	4429.67	2600.17
FGSG_00270	8	4348.53	801.67	957.22	5049.93	1252.68	1968.16
FGSG_00271	7	8669.93	6911.92	13311.7	16844.9	12362.8	13063
FGSG_00272	9	442.74	2066.56	1974.61	2543.64	3376.38	544.7
FGSG_00274	2	106.09	134.56	163.29	384.9	314.64	118.8
FGSG_00275	8	4030.93	3460.13	2026.21	9510.69	4036.57	2480.33
FGSG_00276	9	7142.07	7956.42	9363.77	12071.4	13202.8	5873.44
FGSG_00278	6	1434.12	6578.61	2407.03	439.86	1195.77	1256.01
FGSG_00279	8	8224.8	3809.73	5628.08	10582.7	7650.19	9249.55
FGSG_00280	8	3097.45	2695.36	2248.56	2981.1	2467.84	2120.43
FGSG_00281	1	5035.15	5550.47	2438.26	4909.96	4813.56	2341.71
FGSG_00283	7	1782.16	1107.72	1523.36	2217.89	2243.17	2134.41
FGSG_00284	4	1527.72	583.89	510.55	283.39	531.57	668.13
FGSG_00285	9	6892.19	14102.5	15764.3	18966.8	52053.7	11566.7
FGSG_00286	8	25091.3	11830.6	13457.5	32648.6	23741.6	16507.5
FGSG_00287	5	612.97	641.21	583.55	589.02	1038.78	1047.29
FGSG_00288	4	13322	5843	2315.45	7991.55	2400.07	1673.05
FGSG_00291	3	2765.61	4317.33	4632.45	3395.06	3037.75	1806.99
FGSG_00292	8	7874.94	1426.91	2757.79	12541.8	1647.46	2539.25
FGSG_00293	8	2761.58	811.96	330.25	6181.32	2665.45	2880.15
FGSG_00294	1	4874.55	3101.16	2720.93	2074.56	2393.48	824.14
FGSG_00295	10	1062.28	4838.29	22282.3	11157.4	5983.7	17075.4
FGSG_00296	7	4885.81	1707.26	2938.15	7642.78	5699.94	7014.64
FGSG_00297	2	1773.29	1419.84	2026.13	3693.32	2592.94	2638.27
FGSG_00298	1	8650.02	8766.67	9921.14	6658.65	3945.3	4430.67
FGSG_00299	7	6203.5	3352.48	2210.71	8502.53	5145.43	11143.2
FGSG_00300	1	47841.7	36490.7	29332.1	17872.7	24637.7	23915.2
FGSG_00301	7	4810.56	4169.06	3846.85	9937.32	6854.06	7783.17
FGSG_00302	2	1118.87	908.25	770.06	3969.83	1621.91	1538.96
FGSG_00303	9	5156.63	9018.35	8126.1	8290.62	10856.4	6164.61
FGSG_00304	8	5892.62	2855.65	1704.05	9486.71	5104.91	3149.88
FGSG_00305	4	6418.04	2768.74	3328.13	4839.18	3302.03	5274.43
FGSG_00306	1	9659.97	11266.6	7036.15	7491.3	8843.84	7110.03
FGSG_00307	8	765.93	361.8	318.42	1233.86	650.12	931.04
FGSG_00308	5	4800.37	10161.6	25839.1	37425.1	34306.6	64398.2
FGSG_00309	8	1408.63	1386.48	1256.7	1638.99	1033.6	1241.88
FGSG_00310	1	97278.3	92138.1	92454.8	36024.1	55979	34017.2
FGSG_00312	10	147.22	3143.2	13764.6	1835.08	1481.31	7649.16
FGSG_00313	3	1180.1	3439.47	3692.66	1125.8	4088.42	2624.21
FGSG_00314	4	183169	53763.7	25478.8	29860.1	25471.8	17764.3
FGSG_00316	5	4113.27	4547.82	9464.48	6730.03	8489.74	13988.1
FGSG_00317	4	23822.1	10183.2	8563.73	6652.4	12804.6	5776.04
FGSG_00318	4	2764.06	615.35	1539.22	1054.63	1660.56	1120.85
FGSG_00319	4	2306.68	1454.6	1470.88	1360.2	1722.64	1044.88
FGSG_00320	6	3405.98	10163.4	6314.18	1646.31	4119.39	4690.87
FGSG_00321	3	1702.9	5171.19	4145	1706.68	2038.01	1664.72
FGSG_00322	2	25.24	25.61	196.85	10950.2	1959.27	1881.47
FGSG_00323	4	6058.56	3087.12	2621.13	4930.33	3093.52	1874.96
FGSG_00324	7	1390.5	696.35	955.63	2334.68	2031.08	2535.24
FGSG_00325	1	5385.42	5714.6	3069.86	4420.36	3892.2	2632.97
FGSG_00326	2	19.48	450.25	26.65	514.66	99.04	50.42
FGSG_00327	2	1630.26	718.83	535.5	2746.78	1999.89	1953.7
FGSG_00328	1	15065.1	9289.75	8003.77	4303.95	5348.28	5307.69
FGSG_00329	4	3543.48	2314.51	805.54	2895.6	2238.41	1092.98
FGSG_00330	6	592.07	11671.3	2237.29	1447.03	4384.73	2116.92
FGSG_00331	4	21137.9	11405.7	8372.9	6420.44	6926.87	5911.01
FGSG_00332	5	2718.76	1150.73	2302.73	2351.98	4989.26	5106.43
FGSG_00333	1	5451.19	4102.17	5309.56	4710.86	3743.82	2392.63
FGSG_00334	4	1061.11	714.48	561.18	716.55	707.64	601.45
FGSG_00335	4	1977.62	1137.13	1129.56	1498.71	1841.43	1710.61
FGSG_00336	1	683.82	640.5	399.39	563.7	677.48	301.59
FGSG_00337	7	3198.57	3559.37	4323.79	6326.98	6421.72	6193.91
FGSG_00338	7	7449.59	4419.29	9077.97	48557.2	24592	55046.5
FGSG_00339	8	2635.85	275.73	504.66	4368.05	1022.32	1093.01
FGSG_00340	8	715.64	278.27	356.43	1011.7	608.61	343.95
FGSG_00342	10	1847.44	1494.24	3086.04	2072.24	2329.2	2134.72
FGSG_00343	10	3804.55	4252.74	5329.28	4644.33	4868.04	4406.07
FGSG_00344	6	32.19	40666.1	503.7	224.59	954.66	93.72
FGSG_00345	6	103.82	999	227.75	607.46	664.35	323.93
FGSG_00346	4	12025.4	4935.93	1837.95	7108.07	5105.38	5723.05
FGSG_00347	6	29.2	765.31	159.77	325.91	185.54	170.01
FGSG_00348	2	19.12	48.5	100.04	23070	11492	8738.1
FGSG_00349	5	1902.01	756.29	1010.63	1468.12	2286.36	2327.64
FGSG_00350	8	15670.4	7370.3	5113.45	16787	14543.2	9639.95
FGSG_00351	10	248.77	1262.14	4229.49	607.07	1093.18	1674.03
FGSG_00352	2	7440.84	3288.1	4717.6	15957	8195.86	10866.9
FGSG_00353	9	2182.05	14053.1	11644.4	11912	14529.7	13790.5
FGSG_00354	2	124.79	633.1	2234.84	4862.75	2989.45	2967.48
FGSG_00355	7	4043.87	1547.94	1200.89	3017.79	5399.37	4904.15
FGSG_00357	4	3522.58	1573.62	924.43	2019.69	1539.34	1032.04
FGSG_00358	8	13404.4	8952.26	6922.47	12447.2	11458.5	8195.86
FGSG_00359	5	1547.75	1713.07	1634.59	2825.6	3448.61	4358.57
FGSG_00360	1	7608.64	8492.53	7182.35	5244.69	8703.57	4788.33
FGSG_00361	2	808.01	553.37	438.52	2191.58	1065.66	811.59
FGSG_00362	4	1676.15	1209.96	1313.53	1180.4	1223.91	1608.39
FGSG_00363	7	539.12	1203.89	1182.31	1631.69	1751.68	1550.94
FGSG_00364	2	2147.82	2003.28	1455.83	4373.78	3036.89	2814.24
FGSG_00365	8	7892.42	3676.58	3980.75	9382.52	3500.41	5087.47
FGSG_00367	6	11847.8	16746.1	7593.36	9998.67	11982.1	8223.31
FGSG_00369	4	20093.9	11443.2	7750.79	4806.22	9980.09	13837.2
FGSG_00370	4	2732.15	1327.86	1323.07	1688.83	2158.19	1361.03
FGSG_00371	5	1588.41	1301.27	1946.06	2217.65	3265.66	4764.69
FGSG_00372	8	4221.54	1994.81	1833.12	3992.5	1627.8	1340.94
FGSG_00373	1	71776.2	63261.5	47645.2	20735.8	23547.4	24333
FGSG_00374	9	3537.1	2087.33	2946.47	5810.12	6965.19	4311.48
FGSG_00375	4	2469.69	1213.84	1037.37	904.6	1170.58	1396.61
FGSG_00376	1	19028.1	18537.8	12524.3	7019.03	9121.42	14503.1
FGSG_00377	1	4169.81	6141.92	2240.09	1975.07	2726.64	917.65
FGSG_00378	7	1758.59	872	1093.9	3422.9	2617.21	2693.39
FGSG_00379	1	939.5	734.93	649.73	452.77	624.23	537.61
FGSG_00380	7	1668.87	1806.7	2059.16	3543.97	2068.72	3141.48
FGSG_00381	6	39.35	13375.7	346.07	131.77	509.66	221.58
FGSG_00383	1	2076.28	2368.11	1511.09	952.24	831.92	620.01
FGSG_00384	9	115.13	208.6	286.88	440.62	473.82	338.87
FGSG_00385	1	115222	87017.2	94450.8	69926.6	61667.3	64899.6
FGSG_00387	7	4211.57	9071.21	5831.5	11982.9	11909.8	11340
FGSG_00388	9	2319.05	4202.03	2451.04	2403.82	5038.13	3795.73
FGSG_00389	10	430.53	710.34	1468.91	1019.8	1008.41	620.86
FGSG_00390	1	31926.9	21877.5	21487.6	2147.82	5804.48	4971.33
FGSG_00391	9	2685.12	5562.49	8322.55	10573	9874.99	4938.2
FGSG_00392	5	2771.41	5047.45	17408.1	4680.2	10281.4	16121.9
FGSG_00393	6	39625.3	70792.4	43730.7	20071.5	31134.5	25345.5
FGSG_00394	2	51.24	64.99	65.72	28657.5	7099.03	5370.83
FGSG_00395	4	528054	122330	49707	71279.9	85383.1	100845
FGSG_00397	4	63076.8	26263.2	8958.8	10135.6	12266.1	9018.35
FGSG_00398	8	6052.94	1825.51	2960.42	5304.11	1538.67	2337.69
FGSG_00399	5	1664.51	1168.38	2165.51	1503.38	1467.21	2217.11
FGSG_00402	1	1977.97	1695.45	1751.5	1340.92	1308.67	598.74
FGSG_00404	1	7633.24	4873.69	3978.89	2448.43	966.15	504.63
FGSG_00405	3	2974.24	4218.47	4565.81	1669.23	3155.11	2420.08
FGSG_00406	6	1396.53	7065.21	2094.58	494.62	1059.3	2789.21
FGSG_00407	2	1387.9	4311.75	8080.14	15028.8	6802.25	6594.6
FGSG_00408	7	1933.65	961.1	1467.15	2127.19	2606.31	3079.83
FGSG_00409	9	4301.38	8509.93	14676.3	24467.3	30221.5	6194.86
FGSG_00410	2	3376.47	4568.14	4562.94	7017.3	4847.44	3964.18
FGSG_00411	2	105.01	319.65	215.49	539.21	355.91	84.66
FGSG_00412	9	44	3772.53	4090.14	6242.52	22309.3	3165.08
FGSG_00413	9	9.56	994.21	995.53	1520.57	4969.21	488.11
FGSG_00414	2	1875.44	1992.88	1805.76	3649.7	2672.48	1814.64
FGSG_00415	4	266311	99300.5	26597.5	10457.5	30853.2	6668.79
FGSG_00416	1	5532.63	6258.3	1007.29	2073.61	2433.68	3086.28
FGSG_00417	8	9593.45	760.95	917.66	7100.1	2471.15	1696.94
FGSG_00418	9	837.18	413.09	644.78	764.41	1491.28	576.05
FGSG_00419	4	5954.5	2134.99	1565.2	3769.73	4082.73	2591.75
FGSG_00421	4	71162.1	25912.2	13520.7	47983.7	26599.5	13952.2
FGSG_00422	7	1839.14	5312.79	9435.31	35343.2	12288	25746.3
FGSG_00423	10	765.4	595.85	1441.88	1066.88	741.21	946.89
FGSG_00424	3	8973.86	21023.4	21610.8	8212.17	12401.8	12535.2
FGSG_00425	9	2027.49	2247.04	1467.67	2387.78	2465.76	1378.4
FGSG_00426	2	96.26	152.62	462.99	7656.3	7473.57	555.14
FGSG_00427	3	462.22	1187.02	1229.59	312.13	667.27	342.51
FGSG_00428	4	3296.18	2608.2	2234.03	2479.59	2865.19	2428.28
FGSG_00429	1	46995.7	34121.8	24948.8	23654.7	17867.8	14033.5
FGSG_00430	4	8953.79	4545.28	2382.71	5323.3	4569.76	3860.53
FGSG_00431	2	18.17	15.36	18.64	2707.08	992.79	735.01
FGSG_00432	2	34.87	88.46	143.13	6578.87	4328.95	1437.07
FGSG_00433	2	1884.7	839.05	697.96	7262.52	3053.82	2951.89
FGSG_00434	5	4663.98	4168.79	8876.45	8078.82	10437.4	16444.2
FGSG_00435	3	4801.51	7653.28	8209.35	6867.67	5104.42	5635.08
FGSG_00436	8	10402.4	3454.99	3515.05	9556.52	2037.26	1873.74
FGSG_00437	7	1300.49	857.42	829.03	1634.99	1554.74	1720.15
FGSG_00438	10	12639.8	17929.3	25888.6	9262.32	15390.5	11028.3
FGSG_00439	4	8666.28	5605.72	4219.31	4375.85	6480.31	4226.09
FGSG_00440	6	962.1	2500.14	1546.97	1296.64	1516.12	830.36
FGSG_00441	2	3.5	1	46.69	1476.96	679.19	329.25
FGSG_00442	5	1521	1732.34	3991.81	3118.54	6671.94	6581.12
FGSG_00443	10	1273	2828.01	5951.2	1774.19	1512.68	964.96
FGSG_00444	10	10924.8	30526.5	83825.5	11997.5	14255.2	8740.62
FGSG_00446	10	1371.01	1678.06	2769.68	2435.61	1518.81	1777.79
FGSG_00447	7	880.16	3946.26	5544.59	9848	5550.1	6546.26
FGSG_00448	8	2355.38	2149.42	2634.1	3314.81	1752.09	1942.91
FGSG_00449	8	10913.2	1427.83	1828.82	10118.9	2090.25	2574.06
FGSG_00450	4	52858.4	29166.8	25871.2	35847.1	53204.3	16290.9
FGSG_00452	2	5356.14	6695.7	6430.13	10829.4	7141.2	8303.59
FGSG_00453	10	2634.63	2960.42	9552.18	5862.26	1970.22	657.37
FGSG_00455	7	15524.4	23496.9	53442	76505.4	26231	88203.6
FGSG_00456	2	71.25	206.57	376	4238.34	3036.05	902.77
FGSG_00457	2	219.59	675.2	1017.31	6321.23	2401.94	768.98
FGSG_00458	6	14089.5	24518.3	14340.2	7674.02	12419.2	6158.54
FGSG_00459	9	1946.53	2232.44	3248.4	8029.7	9545.49	4005.35
FGSG_00460	2	1700.4	1037.12	1871.83	5583.77	1797.74	2805.18
FGSG_00461	4	3146.47	1821.46	1230.22	2378.12	1624.35	1771.95
FGSG_00462	9	1380.36	2458.09	1716.48	3357.28	4066.59	2186.54
FGSG_00463	5	2377.23	3358.12	2563.52	5182.47	3159.71	7069.5
FGSG_00464	4	12376.2	4064.58	2357.39	6414.31	6714.23	5419.82
FGSG_00465	6	2724.45	5042.44	1256.83	1182.45	2046.28	1858.82
FGSG_00466	9	4425.37	5254.75	3110.85	3174.21	6542.18	3846.34
FGSG_00467	10	3139.99	3046.86	4062.48	3265.72	3954.6	2859.05
FGSG_00468	10	2264.12	1840.87	2412.47	1822.65	1506.49	1917.77
FGSG_00469	7	13229.7	8734.64	16583.8	18447.9	11850.8	14768.6
FGSG_00470	9	980.4	5540.39	10243.7	5114.45	17009.3	10495.9
FGSG_00471	1	78642.7	64673.9	67032.7	28896.1	28095.8	30936.8
FGSG_00472	5	8202.25	6092.47	4999.61	6618.06	6138.91	10313.8
FGSG_00474	7	623.24	510	1347.73	1900.14	1635.4	2161.27
FGSG_00475	2	2994.12	4628.28	5853.45	7004.66	3851.1	3730.06
FGSG_00476	2	1175.6	3921.04	4065.45	9028.2	4279.67	2837.66
FGSG_00477	8	4167.27	3682.58	2911.33	5275.14	3531.08	3223.93
FGSG_00478	4	11945.2	3253.56	1582.32	3550.89	4614.46	3260
FGSG_00479	9	21.81	36.89	14.92	56.81	141.7	52.11
FGSG_00480	4	1480.47	936.98	866.7	824.63	1174.93	1025.21
FGSG_00481	5	1093.18	1943.21	1350.91	1407.35	1967.52	2616.27
FGSG_00482	2	568.33	516.44	165.37	1221.5	819.39	691.51
FGSG_00483	5	4579.38	4021.94	5746.79	1267.92	2789.08	16653.8
FGSG_00484	6	1132.12	2047.31	678.57	675.68	826.32	1134.7
FGSG_00485	8	5947.09	1838.59	2181.2	5934.35	1614.85	1878.3
FGSG_00486	3	2278.57	2532.26	2800.59	1316.18	1356.61	2073.64
FGSG_00487	10	562.13	2032.03	4282.58	658.87	940.72	314.74
FGSG_00489	5	12804.8	6770.5	9646.38	5888.5	7595.7	14686.3
FGSG_00490	6	3109.83	13103.2	7198.15	1373.04	3379.53	2791.85
FGSG_00491	4	28253.8	12269.3	8827.06	11739	14309.9	9258.98
FGSG_00492	1	514949	389531	233816	25434.7	119801	37097
FGSG_00493	1	4894.69	3829.07	4413.25	2412.94	2756.69	1746.07
FGSG_00494	1	4341.95	4752.3	4199.8	3518.06	2695.25	1831.22
FGSG_00495	8	9012.16	5946.94	4613.64	8236.9	5307.99	3528.91
FGSG_00496	1	52216.6	64022.3	31599.2	27508.2	39765.2	29467.3
FGSG_00497	5	603.71	4130.74	17622.9	17237.4	20663.7	29681.1
FGSG_00499	4	11912.6	7001.18	3344.2	4374.46	5613.86	4698.99
FGSG_00500	7	7276.63	10368	5996.5	12088.3	12017.6	14156.4
FGSG_00501	4	2267.72	1121.37	752.93	819.14	1112.46	1259.3
FGSG_00502	8	3784.81	1210.42	1114.64	6660.61	3524.96	4747.65
FGSG_00503	9	3.39	68.86	372.52	1246.12	2087.29	571.45
FGSG_00504	4	2797.96	804.75	346.32	975.91	1114.3	774.93
FGSG_00505	1	18688.7	13221.3	9251.17	5924.17	11129.3	5410.3
FGSG_00506	8	1392.83	660.42	654.46	1399.8	698.56	509.21
FGSG_00507	1	3914.02	3628.89	3498.67	1484.31	3334.38	3892.9
FGSG_00508	4	3084.06	1382.71	1125.77	1118.78	2029.21	2016.2
FGSG_00509	4	7952.03	3873.69	3074.81	4467.01	5405.79	6845.29
FGSG_00510	4	14390.3	10031.8	7084.76	10423	9534.03	5384.32
FGSG_00511	2	4174.02	4028.51	3357.97	6282.42	5023.35	2518.47
FGSG_00512	7	1572.16	1512	2264.58	3683.54	4636.91	3938.89
FGSG_00513	9	696.96	612.01	1072.68	1009.92	3106.13	1500.88
FGSG_00514	9	2968.96	3246.79	4138.91	2582.28	7009.32	3768.71
FGSG_00515	4	10151.3	3748.27	7241.74	1986.31	4448.65	3869.66
FGSG_00516	10	385.81	512.66	706.91	399.92	630.48	617.19
FGSG_00517	9	301.3	272.97	695.59	12336.5	17898.7	1176.07
FGSG_00518	1	7680.36	5499.16	5594.41	2963.75	4884.37	4653.94
FGSG_00519	8	5756.09	2965.06	2493.78	5747.19	5380.42	3760.41
FGSG_00520	5	3548.86	5752.82	5436.26	5096.63	6575.34	7032.63
FGSG_00521	2	265.67	1070.38	1058.3	4186.8	1602.27	1343.99
FGSG_00522	5	868.39	1534.6	3984.55	1503.07	4092.48	4073.25
FGSG_00523	5	108280	180709	194674	160612	308881	271003
FGSG_00524	9	16197.9	13342.8	11659.9	15323	17857.9	15729.1
FGSG_00525	2	753.26	721.86	369.27	14182.3	8985.3	824.75
FGSG_00526	9	1410.88	3174.71	3034.59	2056	4316.77	1671.13
FGSG_00528	2	1006.88	1518.71	1211.82	4088.81	2324.31	1891.77
FGSG_00529	1	50441.7	26264.5	24810.4	1770.86	16055.9	11208.3
FGSG_00530	9	1725.16	2324.4	2340.69	2525.37	3068.15	2870.15
FGSG_00531	2	1838.77	5452.34	5665.11	83099.9	54072.6	36067.2
FGSG_00534	6	5329.02	7248.5	4907.67	4744.38	5241.28	4615.8
FGSG_00535	3	238.82	774.66	743.16	428.29	626.98	343.71
FGSG_00536	10	16352.7	17475	24871	15595.2	16283.9	20590
FGSG_00537	10	697.32	1664.87	3741.98	2139.59	1614.61	1493.24
FGSG_00538	1	25748.7	18982.1	12862.2	7971.42	14582.1	12282.2
FGSG_00539	3	2367.81	8442.06	6952.78	110.28	227.58	33.19
FGSG_00540	6	869.14	4997.53	1169.23	916.31	1922.97	95.16
FGSG_00541	6	459.27	708.24	399.62	473.72	618.63	365.16
FGSG_00542	7	163.9	101.82	171.6	268.83	223.9	257.69
FGSG_00543	4	4701.9	1416.54	886.86	2486.74	1668.64	1854.63
FGSG_00545	8	3459.59	3344.66	2438.05	4149.86	2350.98	3158.3
FGSG_00546	4	2655.58	900.64	839.34	1346.97	1148.46	930.53
FGSG_00549	5	6889.07	21028.6	21341.7	8186.67	27735.5	25957.6
FGSG_00550	7	75.9	124.89	68.41	998.39	650.95	706.59
FGSG_00551	2	526.78	165.61	185.94	1320.58	772.55	776.44
FGSG_00552	7	1513.14	876.6	1217.7	2059.26	1536.5	2210.76
FGSG_00553	4	4023.71	2200.66	2974.3	3224.04	1700.24	2536.81
FGSG_00554	4	52816	27461	10028.3	18851.5	8743.44	4878.46
FGSG_00555	7	3394.16	4834.26	5328.03	9585.44	6549.82	7849.06
FGSG_00556	2	12277.1	10794.9	8682.39	37619.8	24805.2	13736.9
FGSG_00557	2	44.14	74.64	15.1	2266.35	1321.4	869.86
FGSG_00558	4	13567	6837.04	4543.2	4509.02	6610.99	5550.14
FGSG_00559	2	9351.64	10399	6690.43	13060.8	12794.2	8718.04
FGSG_00560	9	5984.77	6325.77	4799.64	7535.01	7657.68	5330.59
FGSG_00561	4	54931.7	34104.9	27948.2	16354.9	18337.7	20505
FGSG_00562	9	8169.23	8166.47	4756.91	5925.99	10789.7	5988.82
FGSG_00563	9	1658.61	2204.79	2459.85	3347.23	5419.09	1836.23
FGSG_00564	1	14893.9	17242.4	10630.4	10843.3	15811.5	9440.34
FGSG_00565	2	1305.51	575.96	650.92	4010.44	3321.45	1534.44
FGSG_00566	4	1479.37	636.94	577.92	939.33	1135.65	729.51
FGSG_00567	8	1643.09	254.48	270.57	2164.52	655.75	1218.38
FGSG_00568	10	5405.12	4183.14	7979.49	5795.05	6494.74	3082.18
FGSG_00569	2	70.4	1116.13	4415.18	112218	55542.2	22206.8
FGSG_00570	8	3378	1264.03	1703.13	2766.71	2135.76	2649.33
FGSG_00571	10	370.75	633.21	8282.5	475.33	746.5	779.37
FGSG_00572	3	14987	127017	121779	1574.52	1945.69	570.11
FGSG_00573	3	4204.54	15708.3	13922.9	7076.52	6500.01	10238.5
FGSG_00574	5	2642.04	2969.65	2841.36	3710.82	3728.32	6140.43
FGSG_00576	9	10166.1	17922.9	31474.6	21969.6	34876.4	19413.1
FGSG_00577	3	15942.5	15959.7	16445.7	12111.1	18857.7	10658.7
FGSG_00578	5	81.88	1725.49	542.83	2200.55	1600.99	3577.1
FGSG_00581	2	1550.96	1363.1	1428.48	2955.52	3073.34	2341.22
FGSG_00582	1	487.28	437.79	151.04	294.64	348.38	150.06
FGSG_00583	4	9717.98	3871.92	922.88	1073.19	835.62	661.48
FGSG_00584	7	2823.07	2816.38	6268.75	5079.83	6525.53	5860.46
FGSG_00585	10	3013.02	8393.95	14657.2	3033.07	7818.7	4554.88
FGSG_00586	10	4897.79	5346.98	10503.5	2065.65	2384.83	5529.38
FGSG_00587	7	1282.04	833.9	1363.63	1525.48	1165.9	1628.09
FGSG_00588	5	11111.7	16200.4	18986	11724.9	24192.5	24131.3
FGSG_00589	1	9813.33	14388.2	3872.11	3107.12	4424.6	3542.01
FGSG_00590	4	13268.6	4428.25	2640.68	3530.23	1223.33	3207.96
FGSG_00591	10	3887.47	4635.15	5705.75	3944.09	3562.57	4300.99
FGSG_00592	8	6623.86	2436.55	3645.64	6947.02	7404.17	6496.26
FGSG_00593	3	418.12	2963.39	2299	523.75	1541.56	914.98
FGSG_00594	1	1725.08	2016.21	852.58	100.82	424.74	275.1
FGSG_00595	7	1827.06	1356.36	1505.36	3774.8	2618.91	4246.69
FGSG_00596	4	2666.39	1373.93	1577.4	758.07	2135.78	2022.9
FGSG_00597	9	9955.27	13468.8	17683.3	19123.9	31487.9	22249.9
FGSG_00598	5	2641.88	8301.86	3409.5	3444.01	9678.49	9659.26
FGSG_00599	3	1652.08	12836.5	13620.3	4720.11	7527.96	3922.51
FGSG_00600	6	427.02	2123.13	1025.25	934.28	1023.97	898.96
FGSG_00602	1	7440.24	7056.29	1913.26	178.61	312.87	93.72
FGSG_00603	1	49222.2	31538.4	16768.1	6568.23	8254.33	7144.91
FGSG_00604	7	396.82	335.54	442.87	633.36	696.07	636.13
FGSG_00605	6	50.67	12553.1	277.27	94.27	515.19	37.82
FGSG_00606	6	290.32	22133.7	595.76	1953.22	1728.63	660.74
FGSG_00607	8	2799.38	2382.68	2220.38	4008.94	2781.67	1794.23
FGSG_00608	4	13721.8	11053.5	6951.94	4643.21	15184.6	10572.7
FGSG_00609	6	8429.28	47846.3	13448.8	6523.26	22225.2	12411.4
FGSG_00610	6	7920.56	16719.7	11110.2	5775.07	10393.7	7489.5
FGSG_00612	2	3257.17	3999.39	2095.1	13706.6	6099.67	4931.02
FGSG_00613	3	3226.9	5030.14	4558.6	595.14	1923.24	1047.39
FGSG_00614	7	2681.18	2242.88	2960.16	10882.3	5081.28	7581.18
FGSG_00615	5	3184.65	1977.8	2191.62	2704.12	4089.39	4797.66
FGSG_00616	8	1119.31	1072.4	1175.59	1509.56	1135.68	759.58
FGSG_00618	4	1710.89	520.98	521.71	708.1	1470.75	948.1
FGSG_00619	9	913.38	4462.39	2163.61	17710.7	20533.3	6899.49
FGSG_00620	3	41101.4	34562.8	44400.1	5896.4	36025.8	42752.2
FGSG_00621	9	88.24	176.71	250.16	513.22	710.27	565.8
FGSG_00622	5	2122.66	6201.78	14601.7	9358.14	9951.84	20909.8
FGSG_00623	10	2276.76	7670.51	12469.9	5282.77	8690.82	3109.51
FGSG_00624	10	37.54	15838.9	44100.5	12130.9	49528.9	1698.2
FGSG_00625	7	268.31	176.46	124.91	513.05	273.66	385.03
FGSG_00626	9	1259.32	1087.94	1020.11	1449.29	1704.67	1135.14
FGSG_00627	7	1051.1	770.18	843.86	1126.14	1458.88	1370.25
FGSG_00628	3	1113.39	2998.73	3349.63	1296.57	3063.19	2733.67
FGSG_00629	1	16320.5	12213.2	5646.55	6476.45	3785.16	4935.41
FGSG_00631	4	367348	49939.8	30598	59133.7	72089.6	106093
FGSG_00633	5	1815.68	1313.93	1466.58	4064.7	5052.37	7501.03
FGSG_00634	4	358934	53940.8	24893.3	46737.2	50269.7	83365.5
FGSG_00635	1	3458.83	2989.72	3351.79	1101.11	2257.8	2065.7
FGSG_00636	4	3314.81	1795.26	1055.83	1216.78	1402.66	1053
FGSG_00637	6	14929	20918.2	16974.7	14140.1	18287.7	15967.1
FGSG_00638	6	4113.17	6537.01	4098.31	3258.29	3716.19	4324.03
FGSG_00639	4	56427.2	19893.8	8484.54	26790.4	27016.2	18714.4
FGSG_00640	1	2999.07	3106.06	2385.44	2638.47	2423.03	1263.51
FGSG_00641	10	6560.95	4660.53	11303.2	8207.36	5870.69	5273.04
FGSG_00642	1	45191.3	51583.9	7359.8	4998.18	8080.99	1592.87
FGSG_00643	2	4004.73	1519.97	3000.78	8297.02	5702.22	5575.84
FGSG_00644	4	39736.3	19087.2	12888.5	12460.3	12888	15813.2
FGSG_00645	8	5045.39	3500.16	4396.07	9314.13	4016.73	3145.87
FGSG_00646	4	32693	5314.86	3160.63	7162.54	2884.86	3770.59
FGSG_00648	6	3807.21	4569.35	3549.38	3884.36	4075.85	2383.79
FGSG_00649	4	12783	5070.29	4725.3	5286.53	3839.05	5722.41
FGSG_00652	10	1230.78	17387.1	45150.3	26036.2	16288.2	29204.8
FGSG_00653	2	1588.66	2280.4	2687.6	6695.66	2344.23	2457.59
FGSG_00654	2	5630.89	7392.68	6892.59	24102.1	7659.14	7090.9
FGSG_00655	10	4272.12	15677.9	28967.7	3147.6	4693.6	3930.33
FGSG_00656	4	41388.8	25443.5	15964	17682.6	14429.1	12936.6
FGSG_00659	10	4883.13	4643.26	6700.65	2341.08	5515.13	3740.84
FGSG_00660	2	4465.37	1437.91	523.44	11709.3	5024.44	4674.49
FGSG_00661	8	4247.08	2871.31	3610.04	5590.76	4360.46	4574.17
FGSG_00663	5	11387.7	20174.3	25782.1	31080.8	15703.1	44716.1
FGSG_00664	5	2495.99	2393.23	3818.68	2889.9	3801.87	4422.11
FGSG_00665	2	1015.9	377.14	767.8	3869.57	1944.18	2037.71
FGSG_00666	7	8432.78	9950.24	31763.6	58034	20366	37813.3
FGSG_00667	5	2624.74	1814.07	2415.94	2652.05	3157.64	3419.06
FGSG_00668	5	56.49	95.54	57.97	126.13	95.74	219.31
FGSG_00669	9	1232.73	1461.79	1227.43	1956.92	3516.83	1423.43
FGSG_00670	4	3484.11	2085.1	2246.9	2197.99	2463.65	1741.94
FGSG_00671	4	390472	58268.2	26502.2	60442.6	49159.9	65282.4
FGSG_00672	8	743.01	344.47	198.48	1081.09	688.19	670.21
FGSG_00674.2	2	25.11	84.93	145.99	205.54	170.2	82.48
FGSG_00675	2	1258.17	1877.44	2299.24	2597.82	2355.16	1436.52
FGSG_00677	4	14684.1	8741.58	11785.9	9604.43	10084	11625.9
FGSG_00678	2	585.99	663.88	546.78	1433.17	885.4	557.23
FGSG_00680	5	1462.44	8503.82	9016.97	4050.19	8736.49	10796
FGSG_00681	5	454.55	15484.2	80719.6	41136.4	7675.65	80801.1
FGSG_00682	10	1670.82	1420.62	2427.89	2225.78	1155.02	1505.06
FGSG_00683	9	152.97	1739.54	2040.45	2208.11	3200.25	1753.15
FGSG_00684	9	740.22	739.42	554.87	710.7	984.69	456.97
FGSG_00685	3	468.06	809.98	822.77	603.5	494.99	338.05
FGSG_00686	4	15722.7	7703.94	5428.58	5545.6	4670.45	7200.51
FGSG_00687	3	14669.6	32388.4	29292.3	24657.9	18733	13917.7
FGSG_00688	5	7036.57	4951.98	5129.87	5785.28	5975.84	7729.27
FGSG_00689	7	871.16	730.1	2090.98	2090.03	1326.87	2127.8
FGSG_00690	7	1781.94	745	732.98	1561.64	1588.93	2085.19
FGSG_00691	1	3169.84	4386.04	2427.29	1294.19	1271.98	1638.96
FGSG_00692	2	294.45	590.62	428.6	1077.82	870.36	239.25
FGSG_00693	10	2085.53	3259.11	3701.89	2912.52	2125.05	2869.46
FGSG_00694	4	3784.13	2671.52	1776.53	2914.08	2469.1	1778.94
FGSG_00695	8	16588.9	3748.71	5171.24	24050.9	3196.18	4571.62
FGSG_00696	2	856.51	529.94	655.3	3601.26	1443.93	922.36
FGSG_00698	10	3033.18	6043.95	12773.2	8638.66	9108.04	5639.72
FGSG_00700	9	3394.9	4148.99	3972.19	3098.75	4964.96	3007.68
FGSG_00701	9	184.11	3122.43	5796.62	10804.2	25726.6	6248.47
FGSG_00702	4	24755.9	12309.7	6955.21	2425.22	8153.88	7993.2
FGSG_00703	10	5685.4	3996.09	9419	4222.1	3333.6	4742.2
FGSG_00704	3	4996.84	15450.5	16210.1	6854.45	11606.7	17298.6
FGSG_00705	9	1209.79	1091.49	1404.72	1543.85	2000.49	1446.71
FGSG_00706	5	2509.83	2481.58	1734.59	2682.26	3771.55	4631.01
FGSG_00707	5	1382.93	3806.71	4955.05	2804.2	5017.58	5331.16
FGSG_00709	9	12901.3	52603.7	27141.8	31688.5	58845.2	24795.5
FGSG_00710	7	3762.39	3553.18	5405.39	7882.97	6685.92	6876.93
FGSG_00712	1	2521.1	2183.79	2330.48	1192.63	1888.73	1370.25
FGSG_00713	3	1200.33	1278.46	1495.72	659.37	1515.3	1099.58
FGSG_00714	10	14641.3	13854.5	25970.5	10974	10295.9	8278.39
FGSG_00715	2	1098.5	1990.44	1194.21	3849.03	2367.63	2389.91
FGSG_00716	5	470.26	734.93	973.64	766.33	1223.87	1137.83
FGSG_00717	4	27933.2	11246	11452.4	14868.1	14726.6	10983
FGSG_00718	5	583.06	1119.31	1143.96	760.81	2009.59	5279.79
FGSG_00719	7	2837.36	1425.41	1586.8	4483.97	4894.2	4269.63
FGSG_00720	5	6874.19	10711	8615.68	8190.9	8760.51	14738.1
FGSG_00721	4	1772.86	1390.3	1513.88	1191.89	1078.87	1766.33
FGSG_00722	4	40339.3	21673.6	20932.2	32252	22302.2	13074.2
FGSG_00723	3	2691.09	2979.74	3096	2143.75	2970.13	2279.94
FGSG_00724	5	5525.3	8077.55	10183.6	7252.33	4826.85	12499.1
FGSG_00725	5	7513.94	8468.04	8002.58	7376.48	6590.29	16597.5
FGSG_00726	7	2478.15	2264.08	2581.69	4826.05	4709.19	4649.86
FGSG_00728	3	13380.2	15621	14615.4	6376.12	18463.2	9315.13
FGSG_00729	4	24697.2	10130.6	10405	10885.1	15768.5	10403.1
FGSG_00730	4	7393.46	4125.63	3568	4263.97	5258.4	2779.7
FGSG_00731	1	16699.4	13513.5	15237.2	11482.8	11131.2	8718.66
FGSG_00732	8	4920.12	1027.8	1162.22	4727.32	1462.81	2270.89
FGSG_00733	6	63.48	7031.38	206.25	106.29	385.47	37.91
FGSG_00734	3	21	1491.72	890.68	257.88	266.93	56.44
FGSG_00736	10	1656.98	3020.78	4091.73	2622.5	3785.77	2472.6
FGSG_00737	5	1622.16	1024.4	2139.38	1743.34	1629.41	3858.79
FGSG_00738	7	700.24	777.39	1627.2	2683.67	1202.26	2005.45
FGSG_00739	1	12827.6	16950.8	7289.06	858.93	1670	393.03
FGSG_00740	3	2670.59	4120.7	4616.98	1481.78	3073.11	2545.6
FGSG_00741	2	1936.18	2018.47	2385.78	4967.46	2616.97	2669.09
FGSG_00742	7	15.77	22.86	46.23	266.54	173.69	369.28
FGSG_00743	3	22144.9	61918.9	49920.6	22468.6	29794.3	30568.7
FGSG_00744	8	5283.25	2903.7	3356.1	5069.83	2080.61	3396.04
FGSG_00745	2	713.03	1484.13	1688.34	2377.65	1665.37	1121.93
FGSG_00746	7	5885.86	8311.63	11675.6	12235.7	11906.6	12115.3
FGSG_00747	10	2123.42	16698.4	20394.2	24383.4	8541.72	15373.1
FGSG_00748	9	1343.81	1885.19	1284.44	3161.24	4339.14	2540.18
FGSG_00749	4	1593.13	1242.03	1259.8	1362.18	1132.91	867.11
FGSG_00750	2	3642.79	6264.98	5432.35	58790.6	17107.5	24074.2
FGSG_00751	1	3250.16	3432.4	2755.18	2281.19	3291.77	3455.21
FGSG_00752	8	2128.65	793.89	1173.72	1584.12	1424.2	1964.93
FGSG_00756	3	6896.99	23706.1	18500.9	18367.3	17063.5	7074.82
FGSG_00757	4	26629.8	13825.3	15003	10337.5	12333.5	8692.97
FGSG_00758	1	2739.11	2998.58	3082.33	2447.93	1412.6	1960.85
FGSG_00759	1	2532.5	1996.09	576.13	852.79	922.44	742.55
FGSG_00760	10	634.25	1791.39	3159.96	2386.79	1939.16	2237.61
FGSG_00761	10	1186.85	8389.94	16366.9	4628.21	5035.03	3997.75
FGSG_00762	6	3303.34	10350.3	3389.41	3424.71	3490.49	6755
FGSG_00763	6	147.41	972.24	242	148.09	121.78	122.15
FGSG_00764	6	107.95	425.98	233.83	227.62	213.43	107.45
FGSG_00765	2	14074.2	8093.86	11517.3	63554.8	10281.2	20759.6
FGSG_00766	10	13347.5	8565.74	22956.6	6215.76	9818.77	5127.87
FGSG_00767	3	385.65	2219.75	2124.27	533.71	2344.75	1854.68
FGSG_00768	8	3601.98	2457.99	3216.02	5008.42	3444.76	3721.19
FGSG_00769	9	13989.9	22303.6	19713.7	20623.5	27783.8	14538.9
FGSG_00770	2	16.97	86.07	121.85	4336.82	2443.79	425.55
FGSG_00771	6	1476.55	9047.44	3374.04	3439.84	5717.76	5367.7
FGSG_00772	9	36.21	1	74.32	2398.58	3354.96	248.72
FGSG_00773	7	1163.4	1250.54	70.81	1474.79	1837.93	2146.28
FGSG_00774	7	705.79	1032.03	1100.5	1661.74	1065.51	1559.98
FGSG_00776	4	7549.96	4344.38	3039.39	4013.85	5031.77	3957.1
FGSG_00777	6	172146	387759	176098	109252	233168	133804
FGSG_00778	8	2177.38	472.73	538.4	4488.91	2281.29	2051.63
FGSG_00779	9	150.65	445.86	206.1	364.37	404.23	303.66
FGSG_00780	8	3215.82	2366.48	2482.14	2913.87	2999.83	2657.66
FGSG_00781	6	14290.7	16818.6	10987.3	14932.5	13275.1	9677.74
FGSG_00782	9	301.1	569.62	507.92	677.92	661.61	411.46
FGSG_00783	9	106.44	456.93	176.42	831.71	1248.77	198.04
FGSG_00784	9	13.75	1	56.41	874.61	1001.65	295.53
FGSG_00785	2	320.13	286.62	212.54	1019.53	989.31	455.49
FGSG_00786	5	5523.22	2692.22	6314.53	5609.28	8474.51	17023.5
FGSG_00787	9	6311.57	7456.85	6212.91	8831.49	9259.33	7402.88
FGSG_00788	9	300.21	796.17	1463.16	586.46	2335.67	1014.64
FGSG_00789	6	1854.78	5438.93	3241.68	1190.36	1869.61	2220.53
FGSG_00792	9	2332.8	2511.01	5118.49	2597.34	6796.87	3352.36
FGSG_00793	9	1216.02	15723.5	6420.47	2639.44	22510.9	13306.8
FGSG_00794	7	1206.6	495.4	540.3	1782.91	1362.22	1549.53
FGSG_00796	2	597.6	616.96	499.09	2160.3	818.43	687.87
FGSG_00797	5	1963.33	1326.12	883.82	1999.34	2000.86	3815.69
FGSG_00798	4	524304	98689.4	48590.6	69704.5	74234.2	83506.1
FGSG_00799	7	1046.43	825.13	1003.43	1435.66	1617.41	1677.41
FGSG_00800	5	1761.26	2233.94	3120.17	2413.71	4282.28	4948.27
FGSG_00801	10	473.51	2374.72	2697.27	1403.44	816.27	2681.63
FGSG_00802	4	343579	49817.8	22013.4	39354.8	37452.3	54622.4
FGSG_00804	9	5059.07	6862.27	5723.78	3795.5	8484.83	5737.11
FGSG_00806	6	80884	287130	84214.4	2031.04	5072.18	1356.93
FGSG_00807	10	242.28	5654.24	12174	4897.58	4378.25	1625.83
FGSG_00808	10	4339.63	7205.6	14631.9	5396.24	9368.89	7728.12
FGSG_00810	10	845.06	2937.69	5935.78	2538.85	1913.9	3130.98
FGSG_00811	5	3961.08	25607.4	42441.9	32849.8	40316.5	75830
FGSG_00812	3	3737.6	12464	10023.9	7128.02	7953.97	3887.79
FGSG_00813	10	1446.54	1881.46	2455.74	1371.08	2397.94	2327.86
FGSG_00814	7	544.44	5361.99	4685.93	7307.39	1481.68	7097.99
FGSG_00815	3	4312.11	11769.5	13758.8	5250.23	5958.65	8027.47
FGSG_00817	2	2315.63	2163.77	5275.82	7402.7	3911.52	3947.08
FGSG_00818	7	9352.04	7527.47	7197.36	10400.4	10762.3	12536.4
FGSG_00819	2	1887.65	1409.06	917.45	3886.66	3126.26	2132
FGSG_00820	7	2368.45	928.87	1529.66	3798.75	2656.96	3038.15
FGSG_00821	2	665	662.16	561.17	1658.11	1158.56	1224.88
FGSG_00822	6	13255.8	19810.7	13269.7	7429.57	12749.6	7798.2
FGSG_00823	9	2197.87	2687.92	1598.51	2599.84	2604.6	1997.14
FGSG_00824	5	2291.21	1500.54	1480.85	1494.05	2985.11	2758.55
FGSG_00825	6	3131.43	4994.19	3198.39	1807.51	2883.06	1929.82
FGSG_00826	1	1918.29	2191.07	1890.99	1115.53	1285.03	760.27
FGSG_00828	7	272.82	6549.45	12740.3	16170.8	5463.56	13102.5
FGSG_00829	10	564.38	2112.11	3391.4	2725.9	1124.53	1947.3
FGSG_00831	8	7688.79	2652.74	2866.25	8854.97	6735.64	5938.06
FGSG_00832	6	3554.09	8780.35	2183.94	1028.86	2073.23	1580.07
FGSG_00833	8	6001.96	2777.35	2226.53	4627.12	5727.66	4188.06
FGSG_00834	4	2966.36	1972.82	792.26	1823.08	1092.01	632
FGSG_00836	1	4184.27	3943.13	2316.41	2848.2	2130.61	2235.02
FGSG_00837	1	4846.18	6339.21	4148.29	3815.7	3894.61	2246.66
FGSG_00838	9	197321	92224.8	234477	265376	295852	155028
FGSG_00840	3	612.3	2670.68	1875.71	671.2	1437.02	1681.07
FGSG_00841	5	3220.65	1702.59	2707.57	3870.07	8862.02	12888.2
FGSG_00842	5	1511.26	321.15	1339.56	2216.95	5035.03	10327.5
FGSG_00843	8	2520.61	891.06	830.95	2882.71	1664.55	2167.74
FGSG_00844	2	629.12	556.97	489.55	2568.74	1363.1	677.07
FGSG_00845	4	385046	65707.8	29077.8	51460.8	40329.4	66437.7
FGSG_00846	5	2189.02	1066.26	1947.15	2908.13	6059.96	10429.5
FGSG_00847	2	695.31	5144.51	8293.63	214643	177535	32571.9
FGSG_00848	10	710.88	598.21	1025.72	990.02	660.27	488.34
FGSG_00849	10	24255.7	29748.6	66703.4	25458.4	37044.3	21778.4
FGSG_00850	9	14.35	36.4	62.57	616.62	1376.82	131.75
FGSG_00851	9	84.57	28.61	127.27	931.48	1390.23	136.37
FGSG_00852	5	4315.38	3446.62	4323.09	5347.65	5985.94	10904
FGSG_00853	4	12032.4	7221.12	8318.6	5628.07	5306.48	6821.53
FGSG_00855	1	27132.8	27273.8	17008.8	2654.93	6907.14	1529.38
FGSG_00856	5	2574.78	885.1	1212.39	1629.77	2521.38	7493.92
FGSG_00857	1	51510.6	28372.2	41356.1	9955.06	24809.6	8567.51
FGSG_00858	7	804.28	628.72	845.18	3542.42	6460.85	5394.02
FGSG_00859	6	11045.3	21404.8	14528.7	7175.52	11246.3	8240.31
FGSG_00860	5	9173.57	20200.1	22616	12762.9	20432	33603.3
FGSG_00861	8	38291.7	10217.3	11223.5	40283.5	20255.5	23858.4
FGSG_00862	3	591.9	1122.13	933.68	681.9	1049.49	694.42
FGSG_00863	4	58488.3	39684.7	23031.9	16502.8	16880.3	25944.2
FGSG_00864	2	2755.1	2044.65	2232.94	5439.35	3470.7	3465.88
FGSG_00865	4	3167.2	1083.91	811.3	1300.61	1993.17	2716.94
FGSG_00866	5	3454.42	2361.14	3000.46	3714.2	3335.63	8613.33
FGSG_00867	10	173.62	677.6	863.33	834.89	837.44	466.61
FGSG_00868	10	931.44	2106.01	4446.15	2588.1	2822.42	2249.32
FGSG_00869	10	4023.44	2575.82	4227.02	3420.81	2269.06	3796.1
FGSG_00870	5	1753.5	1869.28	1792.19	1348.1	2123.68	2139.3
FGSG_00871	4	20890.9	6956.3	3870.25	12244.4	6671.86	2940.77
FGSG_00872	6	11204.9	14703	11951.9	8672.84	13278	9000.66
FGSG_00874	4	6618.91	4574.63	2726.38	3451.58	3022.28	2752.08
FGSG_00875	4	10114.6	3989.08	3744.9	6508.64	3512.08	3910.23
FGSG_00876	9	807.06	3488	4631.16	4237.62	13528.7	2310.53
FGSG_00877	8	3972.5	2230.21	3466.28	6990.93	2379.69	2377.35
FGSG_00878	10	2000.27	6262.73	22141.8	5793.41	4290.71	1259.19
FGSG_00880	3	197.66	382.89	361.37	220.64	450.68	238.24
FGSG_00882	10	2352.4	3524.81	4971.21	3585.18	1962.29	1774.34
FGSG_00883	7	10933.1	7933.31	16195.2	15869.2	13413.5	19020.1
FGSG_00884	6	4414.57	7987.85	4265.64	2825.81	6391.33	3263.36
FGSG_00885	9	3360.54	3199.61	828.09	8118.04	9786.93	1220.8
FGSG_00886	9	13634.6	13963.7	9140.83	14431.9	17322	7202.16
FGSG_00887	10	8481.22	8358.03	15650	9334.32	7877.19	9620.69
FGSG_00889	2	4.92	74.84	10.09	2963.83	1816.46	308.33
FGSG_00890	1	1919.6	1770.74	1111.75	555.33	1114.53	732.66
FGSG_00891	2	14.27	1	14.64	748.48	423.09	408.97
FGSG_00892	8	4048.25	750.32	1179.56	5342.26	1500.42	2227.54
FGSG_00893	6	1516.17	7447.29	4949.42	2026.66	6566.73	2880.86
FGSG_00894	1	57028.6	53451.3	48279.1	54172.3	28872.7	15114.5
FGSG_00895	2	15.66	198.63	60.26	262.22	192.41	175.36
FGSG_00896	7	274.04	285.2	591.2	839.28	535.85	654.65
FGSG_00897	10	377.41	917.51	1952.38	899.66	899.43	644.51
FGSG_00898	3	19790.5	22947.7	25516	17760	18178.5	23807.1
FGSG_00900	5	8839.55	21354.6	66253.4	39070.9	43566.3	75331.6
FGSG_00901	6	3607.88	7143.25	5507.69	3320.18	4175.54	3642.01
FGSG_00902	1	12112	11911.6	10978.5	10087.5	9522.12	6600.08
FGSG_00903	4	4036.5	2206.44	2348.11	3011.79	2064.33	1755.08
FGSG_00904	4	19711.7	14924.7	7340.1	8881.16	13473.4	4501.97
FGSG_00905	8	3041.09	2413.25	2180.23	3621.05	2477.72	1914.02
FGSG_00906	9	6828.83	5485.13	5040.28	7072.18	9367.39	7653.1
FGSG_00907	9	3246.79	4571.14	6121.43	6396.98	11589.1	2937.69
FGSG_00908	10	11886.6	19218.6	21522.3	22090.5	20466.8	13456.9
FGSG_00910	8	2097.17	748.27	1003.94	1931.46	1748.06	965.15
FGSG_00911	8	7305.36	3048.09	1678.38	7033.38	3024.47	2564.41
FGSG_00912	5	2093.66	3885.02	3240.13	2600.54	3159.94	4111.78
FGSG_00913	8	5853	4260.61	3847.01	9194.43	1099.71	1101.86
FGSG_00914	2	2743.15	3084.39	2038.71	4543.57	3813.24	2052.29
FGSG_00915	2	1182.53	739.67	756.26	4728.65	2378.04	1890.16
FGSG_00916	5	4033.92	1884.75	2449.59	4296.27	7437.62	11324.6
FGSG_00917	3	67489.2	351344	516730	80671.9	163203	92312.9
FGSG_00919	10	188.31	260.57	421.57	171.99	217.59	92.02
FGSG_00920	5	27.21	193.29	385.32	249.1	304.37	414.43
FGSG_00921	8	200210	29365	36779.6	183916	52673.3	87374.9
FGSG_00923	5	1166.76	1012.15	1417.37	961.65	1508.57	2437.07
FGSG_00924	5	3623.61	2957.22	3546.56	2775.53	4942.38	5181.47
FGSG_00925	5	1389.43	2647.95	2127.6	2078.51	4043.92	5562.23
FGSG_00926	7	5638.07	8144	5540.55	8389.5	5815.49	8236.79
FGSG_00927	2	1	1	71.56	2666.58	1403.58	359.27
FGSG_00928	2	22.58	22.91	41.7	1103.99	887.75	267.01
FGSG_00930	1	7039.7	4702.41	4581.44	2110.34	4618.67	3169.7
FGSG_00932	7	2964.12	1271.15	2301.23	6734.92	3249.52	6541.62
FGSG_00934	7	4728.68	4498.31	4680.84	5566.19	5512.55	5471.69
FGSG_00935	3	9968.96	11974.8	16869	6238.38	5290.17	9712.71
FGSG_00936	9	5.78	1	5.93	1160.68	1948.07	289.79
FGSG_00937	6	39.78	65936.7	571.5	296.07	955.14	47.52
FGSG_00939	7	1863.41	1557.13	1545.32	4656.98	2671.19	3696.06
FGSG_00940	10	1311.47	1080.52	1598.67	1351.37	978.29	1024.25
FGSG_00941	4	11675.5	2507.95	3975.52	3479.02	4216.52	5824.34
FGSG_00942	8	271.52	266.63	206.7	361.76	319.13	133.39
FGSG_00943	6	108.85	220.9	167.53	121.51	175.25	97.51
FGSG_00944	2	16.45	41.72	42.19	624.21	592.27	73.67
FGSG_00945	1	1938.02	1983.91	2062.43	1336.32	892.29	1047.84
FGSG_00946	2	2454.98	1263.04	1664.13	4154.72	2568.92	2766.75
FGSG_00947	5	13875.4	6652.85	10760.3	10796.8	10350.9	17187.9
FGSG_00949	9	1104.31	3744.97	2820.78	8071.12	7968.42	3832.18
FGSG_00950	10	11402.4	9128.91	12240.7	6179.81	8667.49	11998.8
FGSG_00951	9	2733.33	3345.95	2780.1	2261.78	3992.5	2562.52
FGSG_00952	7	192.59	379.99	1152.74	1600.48	1305.53	1629.48
FGSG_00955	4	12806.9	8035.43	6255.37	5320.87	4976.39	4677.41
FGSG_00956	2	581.87	429.4	1074.65	3377.57	2635.52	1743.86
FGSG_00957	5	1589.4	1663.59	1221.94	978.62	1435.51	2082.73
FGSG_00959	8	4535.24	2214.77	3170.99	4473.39	2733.2	2842.2
FGSG_00960	8	791.52	475.8	461.88	1139	683.4	436.87
FGSG_00961	8	3332.34	1632.73	1587.09	5525.32	1226.21	1056.46
FGSG_00964	1	3681.07	5360.67	4240.36	1531.41	1436.81	1900.73
FGSG_00965	9	162.34	214.14	119.93	119.6	332.89	206.51
FGSG_00966	3	183.42	785.83	639.89	778.06	476.62	387.06
FGSG_00967	10	2905.28	2721.4	3968.35	3042.68	3148.39	2777.97
FGSG_00968	9	2043.89	5398.45	4429.94	3435.18	6265.86	3970.6
FGSG_00969	4	21220.1	4793.08	2943.7	6295.79	7962.21	8952.94
FGSG_00970	2	1026.97	977.63	1168.31	2065.46	1567.82	1300.55
FGSG_00971	6	1513.9	2482.19	1752.25	1705.4	2111.89	2385.77
FGSG_00972	6	1109.32	1894.35	1204.85	1347.05	1398.49	1003.47
FGSG_00973	1	2680.8	1856.58	780.48	541.6	731.63	758.78
FGSG_00974	5	2297.03	1313.48	3163.95	2991.2	1672.5	4026.92
FGSG_00975	4	1872.22	1041.86	1134.22	1158.36	605.31	731.94
FGSG_00977	2	1	30.14	18.29	2102.12	1208.07	351.23
FGSG_00979	6	27781.1	181974	93839.4	15785.1	33660.8	30095.5
FGSG_00980	9	81	1	20.78	135.62	180.15	108.84
FGSG_00982	3	771.83	2453.52	1909.2	1701.72	2067.84	932.44
FGSG_00983	4	2800.79	773.43	699.27	804.15	964.99	1030.94
FGSG_00984	4	5158.16	1350.03	651.07	953.95	502.98	485.93
FGSG_00986	10	7973.2	16387.5	51563.9	28534.1	24625.2	21815.5
FGSG_00987	2	8534.69	3715.48	2734.47	16233.1	12592.6	2318.38
FGSG_00989	3	118.35	264.9	417.87	77.71	100.28	37.42
FGSG_00990	7	27.21	303.74	580.78	2326.92	484.23	1686.99
FGSG_00992	9	329.39	21410	714.22	18482	15919.7	1469.85
FGSG_00993	9	417.11	3112.08	258.05	2882.72	3212.1	450.6
FGSG_00994	4	14562.9	4166.65	3311.59	3567.77	1693.17	829.44
FGSG_00995	1	5964.03	5528.88	5319.42	4356.95	3855.84	3623.15
FGSG_00996	9	3603.7	5750.79	6019.03	5963.58	6325.22	3005.84
FGSG_00997	1	18705.2	12213.5	13007.5	8072.59	6769.19	9052.36
FGSG_00998	1	22053.3	26049.8	15714.3	6027.19	10172.3	9779.28
FGSG_00999	9	3192.54	6361.57	7500.95	4793.05	11373.4	6619.47
FGSG_01000	4	58806.1	33267.1	9811.36	9138.46	4568.96	4977.75
FGSG_01002	2	1390.74	1086.99	1453.98	3281.16	2086.13	1697.09
FGSG_01003	2	953.84	1229.27	1519.96	7977.12	6567.13	3376.73
FGSG_01005	2	232.17	392.63	1492.83	1491.64	1197.83	753.37
FGSG_01006	4	3459.39	2680.45	1780.14	2106.02	1657.71	1493.3
FGSG_01007	1	3898.89	4485.49	1895.92	2546.24	4427.38	2407.73
FGSG_01008	4	163753	63382.3	30898.9	32390.6	31016.8	21521.7
FGSG_01010	3	1628.39	3471.91	3469.77	2163.46	2492.94	2192.64
FGSG_01011	3	2164.67	10982.5	14334.3	963.76	4182.63	3917.63
FGSG_01012	4	1591.12	588.82	351.48	499.41	545.63	476.25
FGSG_01013	1	26290.1	20606.9	14046.4	8985.55	17341	10543.7
FGSG_01014	4	117379	73732.7	60339.5	57659.9	87856.4	59704.8
FGSG_01015	3	4889.01	5635.71	8269.36	1216.04	7174.38	4025.29
FGSG_01016	4	332791	51953.3	25849.3	58713.1	44368.7	64659.6
FGSG_01017	6	3907.25	9243.72	4557.61	5187.02	8760.32	6238.06
FGSG_01018	10	2051.28	2260.57	5373.95	2740.27	4160.1	2538.02
FGSG_01019	8	3711.85	2291.88	1781.43	3450.89	2245.91	1867.39
FGSG_01020	2	6208.6	6675.35	5686.93	9913.95	7706.52	4051.73
FGSG_01021	4	419804	70776.7	28627.6	68848.8	56167	64200.2
FGSG_01022	7	1909.79	1772.61	2594.5	3529.98	3585.2	3246.66
FGSG_01023	9	995.15	4893.56	4979.75	5913.29	7303.68	2619.64
FGSG_01024	7	1434.18	909.54	1353.18	2448.42	2052.69	2152.03
FGSG_01025	2	1412.35	2089.96	2143.54	4089.29	1365.03	1252.06
FGSG_01026	3	134639	233120	195755	17565.1	52421.9	40711.1
FGSG_01027	3	2799.68	8381.81	7290.23	2102.12	3693.82	3484.38
FGSG_01028	2	819.38	2807.88	4240.53	7814.77	5000.12	5157.56
FGSG_01030	7	1802.87	579.51	386.44	2622.49	1224.21	3932.63
FGSG_01031	6	30905.6	46237.7	23041.8	26596.9	14557.1	23554.7
FGSG_01032	8	3295.49	1467.65	1775.07	5229.98	2513.64	1793.7
FGSG_01033	6	8773.9	14566.8	9565.72	11113.9	12178.5	9425.97
FGSG_01034	10	58.24	1280.45	4491.88	1517	1801.28	2226.13
FGSG_01035	8	493.83	267.25	152.01	742.36	503.52	280.18
FGSG_01036	10	1907.41	1953.05	2430.38	2191.16	1275.35	1040.78
FGSG_01037	9	2077.43	2476.99	2269.58	3931.75	4166.43	2914.3
FGSG_01038	2	1010.32	333.64	656.34	4150.86	1843.87	1371.02
FGSG_01039	5	1263.25	3931.24	4259.53	4151.83	4930.21	5195.6
FGSG_01040	9	1138.35	1739.06	1771.55	1440.78	2391.69	1417.83
FGSG_01044	9	6736.7	10065.9	6831.73	9134.23	11055.6	4950.52
FGSG_01045	2	650.32	526.28	720.48	1923.98	743.74	761.29
FGSG_01046	2	1201.12	1035.85	978.36	1566.29	1387.69	1344.53
FGSG_01047	7	5057.85	9287.31	8079.53	11453.5	10994.1	12918.9
FGSG_01049	5	2785.66	2783.78	1754.57	3411.19	1962.07	4629.21
FGSG_01050	8	1615.24	1092.66	851.57	1627.17	1041.51	1082.31
FGSG_01051	7	1128.71	519.24	798.09	1273.03	1736.88	1642.46
FGSG_01052	8	17496.6	9407.67	4219.76	20401.1	14226.4	9010.22
FGSG_01053	9	1133.03	2102.43	1996.79	2593.99	3773.57	2288.48
FGSG_01054	2	213.86	421.95	292.57	2181.7	1031.89	356.56
FGSG_01055	5	6030.01	3137.77	3892.89	4452.08	6752.14	6364.4
FGSG_01056	10	2251.01	5732.46	24094.2	5025.54	9440.33	3860.46
FGSG_01057	3	2899.55	2701.99	3753.7	1589.22	2568.97	1914.63
FGSG_01058	7	57.34	23.27	84.73	19651.4	4713.11	11455.5
FGSG_01059	8	24059.4	2600.41	4978.55	37516.1	8583.07	8230.89
FGSG_01060	5	73.56	37.32	196.24	164.23	249.32	296.54
FGSG_01061	7	147.43	1	27.5	269.31	266.89	210.12
FGSG_01062	8	2371.69	1442.13	1649.67	1993.05	2145.1	1066.31
FGSG_01063	4	3985.78	1611.89	729.02	2450.33	1150.24	1003.92
FGSG_01064	5	5982.18	3434.1	5656.94	6741.15	3620.66	8458.67
FGSG_01065	2	1952.03	932.11	1048.58	3328.36	2659.42	1783
FGSG_01066	9	180.67	517.07	796.17	1869.42	3138.32	601.76
FGSG_01067	8	583.89	274.66	249.96	1014.37	406.29	381.05
FGSG_01068	5	12886.4	12253.2	16046.9	7390.43	18582.6	29079.8
FGSG_01069	3	2830.21	4497.69	3971.76	2747.51	3149.32	2560.08
FGSG_01070	10	13242.4	42511.3	71261.2	12998.5	32110.7	16421.1
FGSG_01072	1	481.73	611.02	89.87	158.88	92.77	137.31
FGSG_01076	2	111.97	1	156.67	2011.22	1871.66	483.3
FGSG_01077	9	1	1	1	2356.41	2933.94	435.35
FGSG_01078	2	1	1	1	2228.98	1293.03	203.6
FGSG_01081	4	319116	55622.4	25363	47273.6	39111.9	58695.7
FGSG_01083	7	4092.05	5643.77	20593.9	25420.6	21941.9	17738.3
FGSG_01084	10	2276.2	743.3	7644.5	4144.42	2382.88	3710.1
FGSG_01085	9	9286.63	11429.2	10551.9	9069.91	14853	7830.58
FGSG_01086	4	11646.2	4756.06	1932.21	6558.75	4417.84	3830.93
FGSG_01087	2	523.09	477.7	214.69	1413.09	1400.63	290.54
FGSG_01088	2	1169.63	562.01	508.12	12070.9	12171.7	2869.05
FGSG_01089	2	28.11	1	129.78	392.19	273.88	151.07
FGSG_01091	8	2468.34	761.28	1023.84	3165.75	2917.95	1350.94
FGSG_01092	2	3349.73	4314.75	3290.09	5812.33	4051.64	2720.95
FGSG_01094	3	8468.34	11019.4	9992.95	9079.11	9505.4	5909.65
FGSG_01095	2	1064.97	3157.48	2127.63	5749.4	4686.95	3835.38
FGSG_01096	8	2695.95	1510.69	1973.49	3323.87	2557.14	2198.86
FGSG_01097	9	2955.42	1506.17	2600.52	2107.07	3589.28	2933.38
FGSG_01098	9	3168.58	6854.02	4326.46	6781.64	10607.6	3740.72
FGSG_01099	4	133521	50192	35536.6	47506.1	48053.4	44141.7
FGSG_01100	2	5537.13	4215.52	3561.58	12372.8	5694.88	5138.57
FGSG_01101	8	1756.98	535.31	673.1	1738.54	664.69	1043.84
FGSG_01102	8	9229.7	2830.84	3024.74	8870.45	2009.34	1607.85
FGSG_01103	2	1967.3	3095.74	3281.51	7410.28	4519.53	4580.32
FGSG_01104	4	9286.96	4123.93	2120.9	3034.12	3344.02	3229.01
FGSG_01105	8	11871.7	4252.24	3069.76	10717.9	2130.53	2276.25
FGSG_01106	5	4017.07	2808.09	3285.42	3275.07	5607.69	6128.18
FGSG_01107	9	778.21	1553.98	2591.02	3300.08	3316.27	1693.09
FGSG_01108	5	73.74	1884.92	4600.63	1731.72	4337.58	10713.9
FGSG_01109	5	1487.95	1199.96	1606.59	1249.91	1864.56	1990.06
FGSG_01111	5	14782.4	26821.2	26024	15977	23060.9	45572.7
FGSG_01112	4	3184.99	992.1	1022.45	2170.9	1731.84	1989.35
FGSG_01114	6	135.48	40897	1028.66	695.67	1285.71	133.5
FGSG_01115	6	134.07	3061.02	1119.3	1285.77	1735.08	900.82
FGSG_01116	9	4469.87	3858.38	4156.37	5671.12	9201.31	5190.74
FGSG_01117	2	1640.31	2891.37	3666.11	12397	11795.2	4972.19
FGSG_01118	9	9578.43	12738.8	8277.48	20424.3	23619.6	10975.9
FGSG_01119	9	15366.6	16516.7	13557	14227.1	18204	15993.3
FGSG_01120	4	8578.95	3365.21	4065.85	338.3	652.47	594.2
FGSG_01121	8	5900.5	7398.3	2606	6640.56	5040.63	3780.59
FGSG_01122	8	3615	1535.01	872.44	3115.34	1591.23	789.76
FGSG_01123	2	9259.31	12793.9	7748.89	17268	13814.3	8820.22
FGSG_01124	6	3213.29	4928.7	4033.1	4020.73	4736.31	2343.04
FGSG_01125	4	5744.76	2962.98	3265.19	3565.63	4524.39	3010.96
FGSG_01126	3	2527.03	18402.3	18199.9	8238.74	11424.5	617.4
FGSG_01127	9	50.29	226.8	1204.05	19886	23925.3	2838.35
FGSG_01128	8	9476.44	1947.24	3088.13	11419.9	2065.93	2938.63
FGSG_01129	1	8946.96	10680.6	9002.9	5113.03	6508.04	6372.26
FGSG_01130	4	7322.2	1270.49	909.58	3158.78	1773.89	1516.5
FGSG_01131	6	4295.16	10448.5	5845.95	5832.28	10748.6	6604.39
FGSG_01132	2	236.2	82.08	83	1195.54	518.18	405.81
FGSG_01133	7	5033.37	5096.7	3192.81	9756.51	8497.3	9303.54
FGSG_01134	8	24399.2	8283.9	11425.7	56702.7	10334.9	18917.7
FGSG_01135	4	21681.3	7613.99	9905.34	16148.5	4903.12	7374.93
FGSG_01136	4	15418.2	7854.57	6957.8	5952.65	3782.01	4517.57
FGSG_01137	8	1557.58	453.41	209.6	1638.94	609.41	690.05
FGSG_01138	1	4968.76	5640.37	5121.51	4457.52	4743.71	3668.7
FGSG_01139	7	270.35	189.19	425.66	2024.08	1477.16	2238.19
FGSG_01140	7	69.11	87.65	159.54	250.71	409.89	402.4
FGSG_01141	7	1843.97	1390.89	1500.22	5512.16	2098.96	7005.26
FGSG_01142	7	3590.77	1504.11	2238.83	6391.09	3551.03	5851.35
FGSG_01143	10	296.22	536.75	1183.21	354.29	403.4	255.89
FGSG_01144	10	3207.91	1893.74	6510.8	3287.24	2631.34	4599.14
FGSG_01145	9	269.02	157.49	74.32	1004.86	1920.05	843.5
FGSG_01146	2	10.07	1	3.44	1974.72	543.26	421
FGSG_01148	9	206.94	419.96	371.58	496.66	552.34	342.96
FGSG_01149	10	782.12	1003.83	1554.84	387.17	1429.97	865.39
FGSG_01150	2	1620.44	1319.63	2113.69	2659.59	1635.32	1234.95
FGSG_01151	6	2122.27	3336.35	1805.15	1463.38	2673.9	2696.89
FGSG_01152	2	6571.37	7464.14	6372.26	12415.7	9573.92	10192.2
FGSG_01153	4	6463.74	3356.84	4253.7	3083.46	4618.38	4024.74
FGSG_01154	4	515048	103421	36632.3	73281.8	58915.8	84132.2
FGSG_01155	6	6652.97	9194.69	7747	4388.76	5772.37	7350.84
FGSG_01156	4	2528.14	1298.44	800.21	1387.9	1595.65	1415.9
FGSG_01157	2	1661.91	903.4	531.5	2830.94	2272.32	2204.21
FGSG_01158	10	30279.1	122559	292878	20903.9	152285	11440.2
FGSG_01159	2	475.39	326.77	1579.75	5310.09	1200.64	711.61
FGSG_01160	6	16308.7	25309.3	14466	10486.8	13656.4	9058.83
FGSG_01161	5	1734.32	1006.73	902.23	979.4	1320.37	1835.13
FGSG_01162	7	1671.77	2713.49	3456.94	6249.17	2721.84	5419.6
FGSG_01163	5	13997	10469.5	15295.9	13298	7888.65	15301.8
FGSG_01164	9	3441.27	17992.7	8905.81	13423.7	17706.1	10892.7
FGSG_01165	2	518.51	506.32	1012.85	5308.59	2106.7	1274.96
FGSG_01166	7	2582.5	750.74	1769.19	3091.46	3250.7	3209.33
FGSG_01167	2	1851.62	1732.26	2096.59	4336.18	2212.11	1679.93
FGSG_01169	4	6658.88	2342.59	1542.05	3466.48	2078.95	1338.24
FGSG_01170	4	8805.66	6593.67	7007.65	5506.97	6775.91	7341.98
FGSG_01171	10	394.61	760.27	1527.31	1806.6	592.55	443
FGSG_01172	10	5153.85	5400.14	17964.7	9856.41	3760.92	4211.69
FGSG_01174	7	2874.73	5030.83	5485.66	6960	7158	8147.64
FGSG_01175	8	11834.4	2836.37	4788.25	16672.5	3460.57	2925.88
FGSG_01176	5	4931.3	3914.66	3002.17	3278.97	2938.85	8147.52
FGSG_01177	7	6977.38	10748.4	11114.8	118096	61782.7	81846.9
FGSG_01179	8	50622.1	27203.3	35674.4	51507.2	32455.4	29659.5
FGSG_01181	4	4371.08	627.64	832.12	897.62	535.77	375.57
FGSG_01182	2	4201.37	4759.8	4206.21	6898.31	5714.4	2898.95
FGSG_01183	5	14469	6575.02	17128.2	5654.22	19112.7	19037.8
FGSG_01184	7	2145.32	1145.71	1032.87	2704.56	2270.24	2496.2
FGSG_01185	8	13234.1	2961.42	3447.31	13109.2	3170.7	3651
FGSG_01186	6	262.86	437.26	305.09	351.16	379.74	212.32
FGSG_01187	8	4360.13	2378.61	2934.39	4361.25	3125.1	2414.99
FGSG_01188	4	6051.23	2631.94	2618.33	3755.71	3854.47	3841.4
FGSG_01189	8	5860	3616.17	5717.67	8706.86	2933.94	4193.9
FGSG_01190	6	2619.69	3968.03	2633.41	2653.08	1209.61	999.95
FGSG_01191	5	11513.1	3346.79	8816.42	10674.3	9335.05	18269
FGSG_01192	9	286.56	207.7	182.02	258.96	358.44	146.69
FGSG_01193	8	7800.02	4126.05	4264.95	8904.78	9678.05	7340.52
FGSG_01194	5	1060.68	996.87	958.07	1638.22	1919.79	2873.18
FGSG_01195	1	117508	137770	79143.2	35778.2	27604.8	24731.3
FGSG_01196	2	87.7	153.71	245.41	4667.04	4561.33	1167.04
FGSG_01197	8	3246.45	1841.15	2123.42	3536.39	2626.18	2767.72
FGSG_01198	1	9353.24	11991.4	6427.55	7330.62	7522.37	6343.43
FGSG_01199	1	35793.1	29126.3	37413.1	22564.8	31110.7	21222.4
FGSG_01200	6	13455.1	16883.8	8923.55	12291.8	14251.3	9503.82
FGSG_01201	4	12334.5	5822.03	3791.96	5504.94	4811.89	5524.9
FGSG_01202	2	825.94	1005.69	843.22	2636.88	2033.06	1339.23
FGSG_01203	1	14601.9	10473.7	8204.13	5272.17	8686.5	6653.24
FGSG_01204	5	1513.5	380.14	642.36	704.43	1956.83	3080.14
FGSG_01205	1	3476.56	4013.85	2298.07	1940.42	2662.57	798.58
FGSG_01206	3	3751.62	4200.83	4736.54	2535.64	3781.14	1857.66
FGSG_01207	9	2280.5	4382.61	4391.78	6667.98	10778	8117.68
FGSG_01208	4	3466.35	1521.67	670.98	2382.04	2195.59	1017.48
FGSG_01209	1	1460.62	1330.55	739.99	1337.72	993.81	531.88
FGSG_01210	4	2254.3	1051.95	789.69	1497.3	1374.42	2202.19
FGSG_01211	7	6103.06	2516.85	3074.12	7504.99	5505.97	7128.05
FGSG_01212	8	614.3	285.81	233.96	943.26	584.16	413.34
FGSG_01213	10	495.56	14869.9	19714.3	19424.9	15236.7	10527.8
FGSG_01214	9	1996.88	2308.37	2360.15	6555.62	7032.3	3841.96
FGSG_01215	4	17872.4	15702.3	12961.9	11970.4	17278.9	11988.6
FGSG_01216	7	1796.09	2031.53	2027.48	3825.28	4858.26	5978.55
FGSG_01217	4	17604.4	2667.97	1415.74	5213.13	4438.13	10071.5
FGSG_01218	5	1	201.85	13.61	1287.92	2236.16	2839.37
FGSG_01219	2	6904.84	7885.92	6839.4	12813	8569.25	7604.85
FGSG_01220	9	6367.84	7565.96	6757.14	9647.9	10597.7	7011.25
FGSG_01221	5	1052.34	5163.43	2848.58	1584.32	3930.47	5166.41
FGSG_01222	10	3172.23	4972.95	7710.54	4409.82	4922.87	3533.64
FGSG_01223	3	490.68	1379.29	1299.48	555.14	1202.36	576.19
FGSG_01224	3	35988.9	62507.5	62967.2	4630.17	29472.7	8269.57
FGSG_01225	1	3133.79	2511.94	2369.74	1041.48	2555.96	2574.07
FGSG_01226	6	7805.37	14955.7	8261.38	5979.54	9049.56	5764.39
FGSG_01227	4	7572.62	4345.08	3926.08	2745.06	3097.94	3634.21
FGSG_01228	6	15669.3	68666.9	38499.5	35005.4	34549.8	35426.8
FGSG_01229	4	15221.1	10232.5	7717.4	8532.88	9092.39	5041.01
FGSG_01230	10	1078.21	13562.3	20443.7	14260.1	19076.3	8808.86
FGSG_01231	2	2283.3	3357.2	4374.3	6335.57	2555.26	4112.04
FGSG_01232	4	7398.04	4777.05	4485.48	2827.86	4540.02	2851.82
FGSG_01233	2	1726.78	1897.02	1283.49	14096.4	5878.57	4366.69
FGSG_01234	5	1105.1	804.56	1488.14	2480.14	3429.96	4838.26
FGSG_01235	6	1089.72	2989.83	1729.53	690.91	2217.74	2433.16
FGSG_01236	6	15094.5	18262.2	11392	12350	19164.5	8953.36
FGSG_01237	2	3459.8	4027.71	6202.01	13775.1	8904.37	5365.3
FGSG_01238	4	371981	56253.1	26725.9	52258.4	51672.3	43625.3
FGSG_01239	9	272.26	230.22	2572.4	4850.08	6892.07	823.17
FGSG_01240	9	897.83	5255.92	8697.29	7478.22	9031.63	4223.67
FGSG_01241	4	61263.8	28522.8	21733.8	32905.2	50664.9	32594.7
FGSG_01242	8	14158.4	11677.2	9935.36	23564.6	15513.3	5852.4
FGSG_01243	7	1494.71	941.54	1055.41	3335.46	2328.26	2948.69
FGSG_01244	7	5450.85	3054.71	3286.07	4969.31	5964.71	5936.03
FGSG_01245	1	9961.22	8862.15	3369.25	4819.08	4195.81	4177.54
FGSG_01247	1	19871.6	17379.3	12108.5	8969.06	14892.8	6506.97
FGSG_01248	4	11384.7	6595.65	3185.81	4362.05	7246.75	5931.61
FGSG_01249	4	12190.6	5229.49	10542.8	3348.4	4890.98	2996.33
FGSG_01250	1	3922.44	4334.3	2362.63	847.69	2371.43	1766.54
FGSG_01251	8	1259.75	263.56	316.01	1186.72	583.24	869.26
FGSG_01253	9	132.41	149.28	150.95	131.38	186.99	171.34
FGSG_01254	1	2052.86	1537.68	2417.33	694.69	931.37	1118.63
FGSG_01255	7	1007.8	2921.74	3155.35	4358.53	3366.98	3575.18
FGSG_01256	3	6801.18	7771.83	8597.44	3702.82	3318.18	2780.7
FGSG_01257	4	2273.98	1633.66	1829.67	1653.44	1725.49	1474.13
FGSG_01261	2	236.58	48.01	339.84	8413.78	1282.94	2721.23
FGSG_01263	3	2795.91	3821.64	3355.22	3032.01	3814.55	1174.94
FGSG_01264	2	1365.61	1626.23	1668.41	6470.37	3346.91	2186.51
FGSG_01265	8	8202.41	4757.9	4036.73	7983.02	5378.54	5493.71
FGSG_01266	7	119.82	709.21	2135.06	3381.68	1725.95	4068.1
FGSG_01267	10	11084.1	53888.4	135610	62270.8	75051.7	75544.7
FGSG_01268	3	25441.6	23917.7	36383.3	2931.53	4852.09	1044.33
FGSG_01269	10	255.86	207.7	535.56	239.92	277.51	128.36
FGSG_01270	8	1892.06	2580.96	1639.17	3576.6	1497.34	1758.95
FGSG_01271	4	2176.11	664.97	308.52	1045.68	736.58	492.11
FGSG_01273	8	2976.4	1220.8	2493.08	3456.83	2610.67	3081.1
FGSG_01274	10	5860.33	4968.13	7628.35	4305.15	6076.25	4163.5
FGSG_01276	8	7965.84	7271.26	5454.64	8073.65	8274.81	4478.74
FGSG_01277	8	7840.79	6426.41	7066.64	10037.5	7427.34	8184.71
FGSG_01278	4	376884	65489	31565.2	72236.6	72022	69565.4
FGSG_01279	5	5925.56	9884.89	9617.75	10163.8	11205.3	16780.6
FGSG_01280	5	2590.24	1732.85	1788.24	2145.4	1885.06	2993.58
FGSG_01281	8	1976.98	1079.2	940.43	2681.78	1728.18	2059.7
FGSG_01282	8	6387.3	3490.17	3939.34	9253.64	6219.79	5987.1
FGSG_01283	3	4397.22	35015.3	30058.8	3857.51	11186	3718.92
FGSG_01284	5	31.74	447.29	502.95	436.96	696.23	1096.23
FGSG_01285	9	588.48	1398.99	862.59	1129.89	2367.84	795.3
FGSG_01286	9	133.91	127.39	592.54	523.2	1850.96	539.84
FGSG_01287	5	1276.79	1010.78	828.34	965	1475.28	2048.6
FGSG_01289	5	5985.98	6972.46	15252.1	9754.75	11414	20714.1
FGSG_01290	4	10385	3611.6	3030.41	4553.66	2861.91	5336.86
FGSG_01291	8	9859.71	2876.28	1574.24	7005.61	3829.57	5583.05
FGSG_01292	4	2950.44	2154.63	1565.26	1528.25	2746.23	1832.16
FGSG_01293	7	1545.73	1455.05	1962.5	2909.55	3019.77	3674.36
FGSG_01294	5	186.41	501.83	651.88	377.96	918.71	947.44
FGSG_01295	3	1140.38	1414.9	1444.91	752.08	1111.34	1241.74
FGSG_01296	7	430.1	265.39	399.56	1044.57	748.58	1317.31
FGSG_01298	5	7646.68	7366.62	9856.21	6263.91	4996.49	26554.5
FGSG_01299	7	4082.77	1878.7	2838.23	4052.33	4111.16	4661.2
FGSG_01300	4	3992.25	2660.99	3054.32	3307.34	2006.98	2216.83
FGSG_01301	10	3584.55	4249.23	18968.1	13715.3	6532.14	13319
FGSG_01302	2	1	1	32.75	178.15	90.15	101.66
FGSG_01303	N/A	11.41	1	35.13	25.48	9.67	10.22
FGSG_01304	8	3197.64	237.29	325.82	4094.33	2388.27	2615.39
FGSG_01306	10	5912.18	7598.84	9085.87	5592.63	8557.16	6010.4
FGSG_01307	9	4004.37	3495.85	6207.49	8452.8	15605	10538.9
FGSG_01308	3	1251.11	2220.97	2229.88	983.11	1819.53	1847.11
FGSG_01309	8	5836.84	1222.56	869.95	8084.71	4091.23	2806.32
FGSG_01310	4	1451.98	959.73	1129.6	644.91	1319.84	1093.11
FGSG_01311	8	12225	3744.75	5537.46	12017.5	2993.93	2592.08
FGSG_01312	4	2926.6	1491.27	1337.06	1652.61	2287.21	2161.84
FGSG_01313	6	7688.61	9659.66	6933.53	6759.32	9291.82	6249.33
FGSG_01314	4	31040.8	6225.89	5290.97	10124.4	8769.18	10183.4
FGSG_01315	10	8833.63	13983.7	36870	24212.7	16464.2	17069.3
FGSG_01316	1	7074.8	7703.06	6287.23	3508.6	7991.71	7101.2
FGSG_01317	7	6620.64	6808.23	6625.8	14433.5	7871.47	15900.2
FGSG_01318	7	2613.38	1616.67	1573.47	7726.73	2465.67	8127.69
FGSG_01319	7	625.94	256.76	330.69	1280.01	603.73	1047.51
FGSG_01320	8	5529.12	1795.79	2278.77	4382.44	3210.91	4783.26
FGSG_01321	7	1866.54	890.43	474.53	2533.67	2067.92	2626.1
FGSG_01322	3	30548.7	43138.2	38741.7	35927.2	42615.2	23464.5
FGSG_01323	5	3399.19	1957.12	1668.34	2623.03	3512.9	3806.88
FGSG_01324	3	2639.55	6476	7623.73	3562.18	4646.76	5682.13
FGSG_01325	10	8145.2	9299.32	18271	17383.2	13463.1	13158.5
FGSG_01326	5	10038.7	6824.35	14455.2	12158.3	5473.81	16980.9
FGSG_01327	2	791.23	1244.44	1572.29	2667.4	1486.15	1583.03
FGSG_01328	3	6715.25	10136.1	9244.19	7560.18	10460.9	7775.58
FGSG_01329	4	10954.8	9140.7	2536.02	8843.07	9313.1	6066.68
FGSG_01330	7	7511.86	10079	39734.1	96228	40212.8	74740.5
FGSG_01331	10	3906.24	30728	105762	58476	48775.3	10349.9
FGSG_01332	8	5311.85	1270.03	1502.18	9121.91	1812.59	2393.73
FGSG_01333	5	1064.52	1073.85	1303.04	1181.36	1490.16	1898.91
FGSG_01334	1	4798.96	5485.9	2904.54	2563.24	3191.31	1556.39
FGSG_01335	2	399.79	777.22	624.9	6106.17	5708.26	1352.27
FGSG_01336	4	1890.96	1270.35	1083.86	1589.7	1279.62	591.15
FGSG_01337	4	2372.43	1564.53	1738.14	1386.12	1379.65	1443.89
FGSG_01338	2	3215.7	6922.67	4822.33	8506.48	6315	3781.44
FGSG_01339	8	1661.85	1122.72	1184.26	1671.04	1604.85	1603.42
FGSG_01340	3	4755.4	4873.55	6040.59	2770.98	4005.25	4762.77
FGSG_01341	10	5607.27	9153.22	26651	9731.51	9199	7576.13
FGSG_01342	10	196.83	8150.67	24190.8	15249.3	11232.7	5956.89
FGSG_01343	4	17485.3	6311.91	6654.6	8863.83	9936.83	5499.47
FGSG_01345	4	24377.8	6680.4	5351.31	16956.6	7834.91	6925.89
FGSG_01346	1	87688.2	82548.2	49656.4	45217.2	53456.2	59267.6
FGSG_01347	4	1684.02	1018.06	465.63	787.44	911.62	680.33
FGSG_01348	8	2682.54	2132.42	1348.74	3256.68	2398.72	1934.32
FGSG_01349	5	4430.91	9891.3	20178.3	14772.6	15631.1	47722
FGSG_01350	7	3793.88	2505.23	4956.39	7408.79	4233.42	7550.25
FGSG_01351	4	97600.8	37936.6	29683.8	4119.03	7273.88	5399.13
FGSG_01352	10	3593.3	5845.05	14633.9	2040.19	4131.55	6996.48
FGSG_01353	2	1295.36	1310.6	1594.17	3481.25	1766.96	1790.96
FGSG_01354	2	5410.71	5629.29	6617.58	11512.3	8367.82	5643.11
FGSG_01355	4	1558.82	981.95	1078.82	1214.56	983.99	656.05
FGSG_01356	1	3220.02	3500.74	2787.69	2551.43	1936.71	1983.18
FGSG_01357	8	1411.75	439.27	629.26	1806.81	615.44	435.21
FGSG_01358	3	11217.5	12005.6	13298.4	7652.34	10327.8	7512.57
FGSG_01359	9	1748.78	1594.18	1765.45	2133.57	2565.17	1817.06
FGSG_01360	6	9257.44	13648.7	8264.65	9521.39	11933.9	8264.84
FGSG_01361	6	4038.23	4711.96	2148.07	3339.34	4552.18	3962.36
FGSG_01363	5	996.96	1186.46	2449.99	1250.28	3817.05	4972.77
FGSG_01364	5	1002.43	699.3	729.17	1369.78	1564.56	2437.48
FGSG_01365	7	1335.6	584.15	1013.36	2407.73	1456.9	2560.29
FGSG_01366	9	199.18	7294.18	6246.23	8934.03	50652.8	9067.58
FGSG_01368	1	5641.5	3813.61	3775.11	1121.72	3814.82	2757.31
FGSG_01369	9	7149.61	5788.54	5075.59	5539.56	8459.98	6058.32
FGSG_01370	4	6307.09	3768.83	1849.68	2382.06	2746.29	1890.45
FGSG_01371	5	3565.26	3059.62	2085.93	2667.35	3355.21	4763.67
FGSG_01372	5	2762.71	2206.08	2951.75	2055.98	3387.44	4721.8
FGSG_01373	4	4892.75	3983.28	3928.63	2819.77	5558.27	3628.82
FGSG_01374	8	1159.87	380.37	647.09	2210.43	1128.54	1525.01
FGSG_01375	1	7532.55	7273.81	7034.17	6014.24	6565.8	6482.94
FGSG_01376	3	6661.35	9095.09	7783.84	4630.66	5320.74	5997.53
FGSG_01377	1	10127.8	13729	7550.22	4698.87	8528.03	6606.2
FGSG_01378	5	625.83	573.82	539.63	593.39	1138.84	1747.78
FGSG_01379	3	60378.1	475743	386183	47053.8	231997	251467
FGSG_01381	4	18747.7	9660.25	10433.9	9225.99	11134.1	7535.23
FGSG_01382	5	3380.23	3471.32	7236.12	6474.54	7191.08	9008.54
FGSG_01383	1	3369.83	3419.36	2003.39	2456.17	2763	3063.22
FGSG_01384	2	185.84	157.14	184.32	7094.67	2209.77	2624.83
FGSG_01385	6	3415.57	4989.79	2135.6	1148.93	1621.49	3729.14
FGSG_01386	8	18174.3	6636.93	7095.16	22291.3	4676.12	4605.84
FGSG_01387	1	16755.6	12707.3	11497.6	11384.8	4865.95	5356.06
FGSG_01388	5	1201.22	2066.95	2256.93	2322.68	3009.07	4216.7
FGSG_01389	9	108.55	981.75	726.39	716.51	1163.75	397.44
FGSG_01390	7	3021.42	5135.57	4812.88	10442.4	8185.41	12524.1
FGSG_01391	4	9774.61	1699.58	1814.36	5873.66	1928.17	2458.68
FGSG_01392	4	12127	6529.97	3122.92	4551.66	4527.72	6719.61
FGSG_01393	4	4735.68	2824.69	2802.54	3100.18	2614.1	2523.15
FGSG_01394	4	15820.6	9325.25	8099.07	7577.72	5197.82	5273.11
FGSG_01395	1	2720.09	2578.09	3136	1735.09	1510.17	2015.02
FGSG_01396	3	181.82	329.45	453.07	101.48	330.14	139.61
FGSG_01397	4	11829.5	6742.66	5652.07	4765.16	9649.53	8897.72
FGSG_01398	3	19450.1	24226.5	31495	15525.7	13198.3	12676.5
FGSG_01399	4	4125.14	3082.55	3605.57	2966.77	2745.73	2415.9
FGSG_01400	9	1	135.2	209.63	2726.81	4997.71	564.98
FGSG_01401	9	376.63	955.41	513.03	333.44	2498.02	715.52
FGSG_01402	10	2872.99	4777.05	8261.42	1920.21	5436.47	4385.1
FGSG_01404	10	5743.16	11043	21530.3	7189.08	6548.4	3647.85
FGSG_01405	1	9273.23	10096.2	7459.32	1828.8	2885.76	1423.77
FGSG_01407	4	1932.37	974.14	1381.59	1220.06	1883.5	1087.17
FGSG_01408	1	28083.7	23885.2	17951.8	8751.7	13221.1	11370
FGSG_01409	3	12824	31899.6	32144.9	10510.6	28800.9	21415
FGSG_01410	7	2400.81	1085.16	1610.97	4564.12	3235.96	3622.52
FGSG_01411	3	3013.88	3642.77	3410.04	3105.19	2342.48	1748.62
FGSG_01412	4	2085.79	1493.74	1382.95	1389.32	2253.35	1563.68
FGSG_01414	4	28077	6262.55	3208.71	5207.84	4898.14	2126.7
FGSG_01415	6	8273.71	9208.76	8419.46	7462.96	8125.66	7344.17
FGSG_01417	5	446.99	6635.37	3754	2249.97	8353.51	7530.29
FGSG_01418	6	4815.11	6409.71	4720.46	4975.91	3847.75	6384.94
FGSG_01419	7	4648.08	7398.02	23546.2	40474.1	18078.8	44256.8
FGSG_01420	4	1686.7	1048.2	1052.98	1310.05	1199.61	750.95
FGSG_01421	6	23053.6	36984.6	24766.3	6273.32	16077	12742.6
FGSG_01422	1	39549.9	34950.5	17188.8	17624.8	21871.6	28872.3
FGSG_01424	2	3499.57	1503.51	1586.68	6712.36	4921.64	3608.09
FGSG_01425	10	222078	175472	234641	199447	96418.6	206359
FGSG_01426	8	728.46	550.44	314.08	761.26	617.25	704.65
FGSG_01428	7	1544.36	1362.66	1315.28	4251.95	1980.99	3212.67
FGSG_01429	4	3559.73	1203.47	1003.36	2112.93	2931.52	2596.26
FGSG_01430	3	27396.4	53384.1	80485.4	3333.81	15436.8	5400.58
FGSG_01431	3	2422.83	3043.68	3892.93	1685.84	2926.35	1616.44
FGSG_01432	7	2985.1	1963	1758.84	6125.96	3423.7	4699.01
FGSG_01433	5	9196.56	5197.35	5033.43	3010.99	10754.4	21598.1
FGSG_01434	2	1673.9	3437.45	2744.96	4643.58	2959.14	1053.25
FGSG_01435	9	8285.81	5568.67	7209.89	7255.33	14260.6	8357.84
FGSG_01436	8	31240.8	17393.3	12039.1	31424.1	26171.5	15110.8
FGSG_01437	1	14678.6	15387.1	12386.5	7379.56	12177.4	6534.87
FGSG_01438	10	5676.01	7934.76	16571.1	7060.53	4890.63	4846.53
FGSG_01439	7	2305.38	1817.09	2172.04	3257.35	3293.53	3267.6
FGSG_01440	9	1212.87	4696.08	5482.23	4296.88	10282.5	7205.46
FGSG_01442	7	2945.63	1261.47	1706.36	3928.21	3247.72	5644
FGSG_01443	1	4993.25	4222.21	3629.05	3525.38	2798.04	3082.46
FGSG_01444	2	1237.87	757.2	653.08	4606.05	2689.18	1757.77
FGSG_01445	7	4525.37	3169.89	8768.33	25509	8896.08	19053.8
FGSG_01446	8	5422.78	2529.64	3729.12	7658.72	2423.16	1816.19
FGSG_01447	9	10580.1	8734.36	8529.15	8178.38	12340.4	7097.34
FGSG_01449	5	2550.97	2344.2	2019.85	2128.13	1770.02	3127.02
FGSG_01450	10	24929.5	34297.7	73212.5	16669.2	14834.6	10319.6
FGSG_01451	4	168.21	62.45	67.35	41.22	52.15	77.18
FGSG_01452	8	2846.48	2650.85	2870.39	4307.53	1355.84	1599.23
FGSG_01453	3	4516.34	10255.8	11997.1	2642.5	5499.15	1486.84
FGSG_01454	1	8304.48	7516.94	8204.69	1570.51	6947.03	5632.6
FGSG_01455	5	1558.99	2505.99	7364.56	4600.55	11038.8	13316.2
FGSG_01457	2	2255.56	843.32	2327.28	6339.26	2886.44	1572.01
FGSG_01458	9	55.52	281.69	2131.6	1781.9	4641.9	712.93
FGSG_01459	9	24.78	2179	3169.5	636.17	6711.54	125.78
FGSG_01460	8	123.2	89.29	126.41	176.81	134.21	47.3
FGSG_01461	4	6191.26	495.73	2770.71	1378.28	1971.99	748.01
FGSG_01462	4	20491.3	8917.15	13704.4	4967.24	5259.75	2336.8
FGSG_01463	2	1375.69	744.09	1170.76	2553.98	2132.51	1516.19
FGSG_01464	3	7560.66	8983.7	8800.67	7331.29	9923.22	7222.17
FGSG_01465	3	327.93	554.59	591.39	488.09	437.86	289.33
FGSG_01466	1	6605.32	5916.75	6640.12	2432.92	3952.69	3990.55
FGSG_01467	4	981.21	879.98	564.41	768.94	596.27	741.39
FGSG_01468	7	518.61	280.37	292.23	583.66	655.55	841.59
FGSG_01469	10	1709.12	7441.47	24206.8	15797.1	8873.52	19798.5
FGSG_01470	7	10100.5	4165.11	5928.36	17659.6	8116.74	14287.1
FGSG_01472	4	4403.45	2355.8	2358.35	1984.06	1398.93	2338.68
FGSG_01474	7	16.97	86.07	34.81	227.26	273.13	227.97
FGSG_01475	7	5031.91	2886.94	3699.47	11074.6	6300.45	8727.55
FGSG_01476	6	1202.35	8300.64	4399.57	1201.21	2591.19	2818.21
FGSG_01477	9	335.65	442.32	1010.83	1459.81	2042.58	105.44
FGSG_01478	2	1594.07	740.41	1330.37	4899.74	2891.68	2677.57
FGSG_01479	7	600.12	367.47	785.62	1928.87	1262.5	2660.26
FGSG_01480	4	1991.22	1096.72	1151.65	1573.11	1697.8	1236.38
FGSG_01481	5	2358.58	2293.93	2807.44	2284.24	2914.83	2705.87
FGSG_01482	9	71.99	3155.48	2667.86	3532.47	6392.37	1294.91
FGSG_01484	5	82.02	312.11	666.28	247.98	857.19	688.88
FGSG_01485	9	2380.91	7393.77	3975.18	4204.25	9990.62	4631.17
FGSG_01486	9	2452.09	5224.26	3288.86	3282.89	8243.08	4116.98
FGSG_01487	6	4998.24	13393.6	8270.57	6247.44	10856.4	4919.08
FGSG_01488	8	1467.04	559.06	251.44	1386.12	760.9	1059.34
FGSG_01489	9	4958.35	4032	3882.14	5419.24	8051.46	5262.18
FGSG_01490	2	2919.17	3957.68	2676.33	10986.8	2793.69	1626.94
FGSG_01491	6	2740.39	7462.65	2850.25	3487.85	3254.82	1401.63
FGSG_01492	10	87.18	176.93	232.58	155.71	88.65	46.86
FGSG_01493	9	1472.27	6340.44	5761.49	3019.42	9675.46	3803.4
FGSG_01495	2	1725.61	1925.35	1087.33	4699.81	4101.38	2366.92
FGSG_01496	9	1028.09	4975.01	14280.9	1499.89	31076.4	8310.33
FGSG_01497	4	1252.21	293.47	197.84	771.26	727.03	692.84
FGSG_01498	7	1407.87	1152.56	1637.78	2138.83	2629.03	2878.6
FGSG_01499	8	23791.8	14421.8	15719.5	19938.8	19567.3	19526.1
FGSG_01500	N/A	1	1	18.23	39.66	60.21	47.75
FGSG_01502	6	2560.53	4742.68	2119.87	3977.4	3053.55	2166.39
FGSG_01503	7	5816.21	5077.32	4140.44	5813.88	6277.76	6733.51
FGSG_01504	4	432393	101474	41978.8	57689.8	56092.4	65343.7
FGSG_01505	2	11150.7	11432.7	6339.38	17100.4	14136.8	8036.9
FGSG_01506	9	1002.2	542.85	413.52	1361.6	1526.15	661.38
FGSG_01508	10	4693.96	6031.2	8686.38	7093.9	5267.07	5314.77
FGSG_01509	4	350643	56065.5	21718.6	44446.1	42291	59920.9
FGSG_01510	8	917.21	408.39	298.85	1398.66	671.29	561.7
FGSG_01511	2	945.65	1675.07	903.37	5996.97	2597.25	2242.02
FGSG_01512	2	11.34	1	116.4	9003.68	2028.21	3607.72
FGSG_01513	7	1525	2227.33	2477.49	52050.2	5530.95	28182.1
FGSG_01514	2	1581.51	1116.71	552.06	5032.36	1844.33	2293.14
FGSG_01515	2	1370.52	1670.96	1180.04	2668.42	2322.59	1915.41
FGSG_01516	4	463446	81564.7	34514.7	71736.5	44568.9	61724.6
FGSG_01517	2	814.69	203.28	1041.47	2817.74	984.55	801.62
FGSG_01518	N/A	6.54	16.59	6.71	40.14	38.78	32.22
FGSG_01519	4	3456.55	2325.67	2305.09	2724.46	3103.83	2204.93
FGSG_01520	9	144.35	133.16	74.06	314.95	550.42	305.66
FGSG_01521	9	853.85	860.46	546.06	979.25	1263.64	681.08
FGSG_01522	2	1763.89	2369.62	2141.23	8419.59	6605.75	2167.72
FGSG_01523	3	4380.47	22430.1	24655	3531.57	7074.88	3872.3
FGSG_01525	3	224.06	1732.19	1357.47	404.94	1527.85	234.17
FGSG_01526	5	2728.34	6302.64	11428.9	10007.8	8554.75	14633.8
FGSG_01527	5	5564.34	2883.88	3062.96	4234.46	5032.7	7832.21
FGSG_01528	4	41858.5	20197.7	13135.6	10123.4	19301.8	12001.3
FGSG_01529	6	95.21	1127.17	412.49	436.96	385.47	341.19
FGSG_01530	7	594.36	1772.92	2241.73	2747.26	2628.21	3510.44
FGSG_01531	2	34.33	74.64	20.13	618.59	378.14	153.76
FGSG_01532	1	4963.6	6132.31	1648.4	105.74	282.53	81.46
FGSG_01533	9	2645.77	3017.74	3297.16	3352.93	5201.04	4738.17
FGSG_01534	3	7422.21	9666.06	8725.12	4113.92	7392.37	5166.41
FGSG_01535	4	13329.2	5356.47	3731.61	5697.27	6750.35	5936.3
FGSG_01536	5	2451.12	2450.16	3611.98	2566.63	3301.97	6562.94
FGSG_01537	3	1959.48	5422.59	4726.07	2698.67	5584.79	2279.72
FGSG_01538	2	1452.5	1740.47	1520.3	3340.59	1725.53	1118.12
FGSG_01539	8	911.14	570.81	809.98	821.5	650.14	788.14
FGSG_01540	2	916.57	2536.48	3625.03	6362.18	4003.26	1477.98
FGSG_01541	1	10133.9	7258.82	6922.29	4987.02	5002.59	5121.77
FGSG_01542	1	7826.25	6442.44	5264.82	4021.04	4882.12	3691.26
FGSG_01543	2	2883.31	5034.73	3824.33	11295.6	7912.06	5354.97
FGSG_01544	2	846.52	1101	1194.29	3049.08	1926.94	1720.73
FGSG_01545	9	805.56	601.55	543.88	735.74	978.08	674.8
FGSG_01546	8	618.93	1	135.12	382.2	424.02	165.16
FGSG_01547	4	12659.7	5693.09	3640.88	3124.87	6273.88	1339.43
FGSG_01548	5	8592.08	3716.65	7491.02	6879.26	6550.95	12891.6
FGSG_01550	9	601.56	597.13	402.54	700.71	720.26	398.32
FGSG_01551	4	1451.99	536.27	176.95	745.21	372.4	254.17
FGSG_01552	3	6781.15	12519.2	10327.3	4763.43	5007.05	5193.94
FGSG_01553	8	6902.81	1026.41	1147.15	6632.39	1420.36	2148.94
FGSG_01554	7	1621.79	994.48	1829.25	3412.37	4100.85	4185.08
FGSG_01555	7	25162.6	25992.5	44145.3	81365.9	53396.9	74998.5
FGSG_01556	3	353.86	733.73	868.23	484.31	411.95	399.7
FGSG_01557	5	529.43	5758.19	11531.4	1380.18	11333.4	14046.9
FGSG_01558	7	1749.79	796.7	1351.65	3272.14	2754.11	3540.34
FGSG_01559	9	290.73	1508.54	2027.12	8083.96	8123.84	1485.74
FGSG_01560	6	2676.97	3893.24	2167.51	2018.43	2470.09	1445.99
FGSG_01561	9	1779.52	2726.74	4298.2	6118.22	9837.33	5739.24
FGSG_01562	9	2959.22	2802.53	2896.47	3667.71	3708	2969.11
FGSG_01563	2	281.03	516.44	740.19	1721.72	1582.53	501.54
FGSG_01564	2	1070.37	1318.19	3431.49	5785.8	2184.62	3143.22
FGSG_01565	9	25.28	192.36	142.65	225.73	278.44	249.09
FGSG_01566	10	151.12	294.88	644.07	648.8	325.04	333.23
FGSG_01567	2	1500.13	1160.53	3296.76	9014.19	4191.97	1901.44
FGSG_01569	9	125.41	281.62	299.53	20146.9	21168.5	2414.46
FGSG_01570	9	545.12	452.56	310.17	857.45	2637.03	421.75
FGSG_01571	5	901.5	3989.34	5665.58	3315.32	4736.04	9592.52
FGSG_01572	6	8141.51	44177.2	12873.5	6487.4	9596.36	12144
FGSG_01573	4	7680	726.71	453.87	1937.53	1499.27	985.02
FGSG_01574	9	7942.63	6652.28	7701.15	11516.5	12234.9	9706.25
FGSG_01575	8	3959.42	2082.3	1631.41	3530.49	2945.82	2447.07
FGSG_01576	4	5835.66	629.94	424.66	438.91	574.26	945.46
FGSG_01577	5	325.55	284.77	613.35	579.57	592.13	1179.13
FGSG_01578	3	35.34	1050.18	1118.92	135.26	581.79	117.59
FGSG_01579	5	89.07	2711.3	5600.79	2570.84	6123.86	17348.7
FGSG_01580	6	407.69	14774.4	5896.22	751.27	6234.57	2939.19
FGSG_01581	6	549.1	3393.04	2351.15	2196.43	1792.5	2614.05
FGSG_01582	7	97.25	1644.68	1233.71	3269.97	1940.26	4394.36
FGSG_01583	5	952.48	11103.4	1428.64	3534.65	3369.97	26366.6
FGSG_01584	10	26.95	85.46	224.68	18.8	37.11	45.27
FGSG_01586	3	199.73	752.75	767.03	554.2	773.65	419.19
FGSG_01587	10	1749.99	2329.93	14080.3	6822.05	6557.61	3741.57
FGSG_01588	1	66689.1	45872.8	18791.7	11980.7	35355.3	6531.57
FGSG_01589	N/A	28.86	18.3	22.21	59.4	47.38	23.43
FGSG_01590	10	644.96	666.56	1678.94	1231.05	1187.46	663.38
FGSG_01591	4	121450	50453.5	29486	93321.4	33465	30417.8
FGSG_01592	8	5707.79	1467.88	1911.37	10346.3	1464.47	1946.18
FGSG_01593	10	36.29	4971.4	6938.57	2808.83	3594.49	2134.93
FGSG_01594	5	80.38	2912.83	954.32	679.35	2228.08	4382.06
FGSG_01595	6	171.82	976.33	338.49	84.39	93.18	184.71
FGSG_01596	4	26898.6	9722.13	1572.95	15.85	16.04	4.24
FGSG_01597	6	196.54	440.6	267.32	117.35	65.84	65.51
FGSG_01598	N/A	1	8.66	1	11.43	8.68	7.65
FGSG_01599	5	62.5	310.2	1533.5	6439.84	21267.3	530139
FGSG_01602	2	1724.12	1125.26	974.69	7245.32	4531.66	2234.33
FGSG_01603	6	12.79	9554.09	3900.5	506.79	1037.58	421.03
FGSG_01604	6	4971.33	7047.62	3617.92	4005.28	6292.33	5736.12
FGSG_01605	1	10521.4	11513.9	8075.63	8554.03	10052.6	9235.2
FGSG_01606	7	3416.86	2275.6	3538.65	7009.58	3715.13	6245.33
FGSG_01607	6	115.19	177.87	107.92	89.45	63.66	98.71
FGSG_01608	6	35.53	849.83	255.2	260.64	408.59	386.51
FGSG_01609	6	273.48	31298.6	1455.17	920.22	2658.32	1025.5
FGSG_01610	5	1622.82	2894.33	3324.53	2602.92	4627.4	4192.67
FGSG_01611	6	401.22	1083.45	730.39	686.26	625.1	428.99
FGSG_01612	9	1359.05	1374.98	1333.12	1792.92	1943.49	1615.58
FGSG_01613	9	8976.62	10271.9	9851.25	9857.11	13443.2	10668.3
FGSG_01614	9	366.53	512.22	1216.07	1337.72	1372.49	967.37
FGSG_01615	10	3066.82	7006.34	21064.1	20761	7542.63	8708.09
FGSG_01616	2	100.97	128.07	248.65	484.67	235.28	171.87
FGSG_01617	2	114.13	506.66	263.48	780.33	616.5	357.85
FGSG_01618	9	1744.11	1506.85	1899.79	2257.31	3394.78	1964.38
FGSG_01619	2	441.36	838.28	1467.73	2476.06	2149.91	1403.12
FGSG_01620	1	8297.41	7734.27	8275.48	7807.89	8040.84	5935.19
FGSG_01621	9	162.53	654	517.56	969.73	1723.88	476.98
FGSG_01622	1	17985.9	15598.5	12717.1	5662.87	11332.4	9726.02
FGSG_01623	9	8459.33	9454.05	9509.29	9806.25	11019.2	6324.01
FGSG_01624	4	16242.1	11677.2	9151.15	7600.74	8199.89	7583.65
FGSG_01626	6	28.21	6405.18	144.73	708.58	1189.27	240.1
FGSG_01627	4	21428.8	9751.76	8794.87	10148.2	18630.6	12437.2
FGSG_01628	9	1301.08	694.84	1493.07	955.51	3133.28	2285.11
FGSG_01629	7	4304.32	812.79	1510.41	5216.51	3767.59	5922.07
FGSG_01630	7	778.16	2000.31	2485.79	4256.37	3868.25	3346.1
FGSG_01631	6	18798.5	42493.5	22669.7	1387.16	12315.3	696.37
FGSG_01632	5	3623.51	1454.66	2664.65	3324.41	5046.91	9525.8
FGSG_01633	9	4786.31	8890.61	6870.07	10174.9	9363.39	5377.29
FGSG_01634	4	4755.17	1366.05	601.09	1353.45	792.3	643.22
FGSG_01635	2	165.44	172.81	204.7	564.91	296.87	296.42
FGSG_01636	9	552.43	687.47	916.19	1167.42	2128.52	1055.15
FGSG_01638	5	868.7	535.11	1479.65	1215.89	1265.8	1585.63
FGSG_01639	10	1725.64	11256.5	13427.1	13767	6156.32	11882.6
FGSG_01640	2	778.68	907.03	733.75	1867.08	1673.08	1142.46
FGSG_01642	9	616.73	1480.88	1168.99	1897.17	4667.29	1286.33
FGSG_01643	4	8212.57	2629.79	2039.55	5180.99	3400.84	2760.53
FGSG_01644	5	589.38	629.04	656.36	1012.95	1140.41	1884.99
FGSG_01645	7	743.01	227.98	340.98	1819.82	1136.08	2265.55
FGSG_01648	6	4639.67	11199.4	6061.31	1797.71	3241.27	1792.64
FGSG_01649	9	1	1	6.1	656.5	724.84	271.41
FGSG_01650	6	437.61	1039.26	635.31	745.75	386.59	294.02
FGSG_01651	3	543.9	1301.65	1158.27	504.05	613.04	340.16
FGSG_01652	2	330.73	410.93	346.27	7474.22	3894.77	2213.04
FGSG_01653	4	16427.5	9373.14	7736.15	7190.22	4333.65	5572.19
FGSG_01654	4	2329.05	1720.11	1788.52	1633.16	1008.6	1525.23
FGSG_01655	1	120496	124575	84013.4	26099.1	47310.1	25524
FGSG_01656	8	3358.69	933.6	1184.03	4703.38	2083.82	2782.38
FGSG_01657	2	806.09	1718.36	2272.78	7077.66	4764	1984.34
FGSG_01659	7	583.33	3538.55	8034.6	9335.7	4104.64	5839.15
FGSG_01660	7	651.86	20945.5	74085.3	106845	52165.6	96885.2
FGSG_01661	9	29.66	5993.25	3108.77	2096.61	57049.9	3546.67
FGSG_01662	9	100.02	1469.86	601.6	427.35	10947.5	843.5
FGSG_01664	1	186.85	167.29	109.02	44.99	58.98	52.51
FGSG_01665	4	4844.3	2007.74	2069.89	2127.51	2613.17	2514.19
FGSG_01666	2	951.48	1935.96	1957.63	3562.55	2523.65	1940.04
FGSG_01667	4	32905.9	22292.9	18205	19773.1	24724.3	14655.7
FGSG_01668	6	255.19	2901.94	492.08	162.08	585.32	220.73
FGSG_01669	9	253.5	551.2	706	394.15	1334.83	324.42
FGSG_01670	7	4315.52	3052	4521.9	4145.86	4133.19	4486.93
FGSG_01671	7	4408.4	2631.29	6753.22	58583.8	12707.7	37976.7
FGSG_01672	6	16115.5	35731.2	12291.3	1354.84	6004.45	23349.7
FGSG_01673	5	257.69	7877.94	16183.1	3990.35	18341.6	24186.1
FGSG_01674	5	2801.17	89330.8	239437	53446.5	163924	230475
FGSG_01675	1	114327	86169.9	41020.7	9045.73	45084.2	11914.8
FGSG_01676	9	1691.34	2211.6	1323.92	1907.48	4521.02	749.77
FGSG_01677	9	249.01	4461.21	5277.64	5667.92	18458.8	1910.07
FGSG_01678	10	434.57	1793.23	3240.16	517.45	1301.07	181.68
FGSG_01679	1	5469.29	4943.2	5305.17	1105.9	2265.13	1092.88
FGSG_01681	6	1082.17	4078.14	1002.53	428.03	712.39	473.27
FGSG_01685	5	18.17	322.57	493.92	70.97	951.75	876.04
FGSG_01686	2	36.41	686.21	4825.18	99874.1	31459.1	43861.8
FGSG_01687	6	637.94	24149.8	14601.7	7805.93	9953.35	3615.77
FGSG_01688	9	220.62	58843.6	45330.1	26905.4	131885	17025.2
FGSG_01689	3	776.26	2115.03	1563.47	754.2	2119.42	721.16
FGSG_01690	4	1961.93	630.56	570.44	1289.52	1659.59	1465.31
FGSG_01691	2	589.7	522.16	393.86	1552.53	806.08	595.56
FGSG_01693	10	315.21	665.77	4167.02	3012.74	3669.32	1719.71
FGSG_01694	3	3360.78	5927.72	5782.52	1419.32	2009.13	511.02
FGSG_01695	10	1069.96	5138.94	28778.2	2532.1	5028.73	1610.31
FGSG_01698	3	1570.04	11234.7	8427.22	4032.03	4706.22	9097.56
FGSG_01699	1	2282.75	2199.69	795.93	1839.72	1261.47	823.61
FGSG_01700	6	2193.84	7151.15	2216.01	384.9	295.37	220.63
FGSG_01701	3	2343.3	9266.75	6806.31	2868.69	5980.7	2086.54
FGSG_01702	2	4712.64	13106.5	29288.2	31160.7	26392	15034
FGSG_01703	7	1242.92	1198.46	2172.32	2126.77	1808.91	2438.52
FGSG_01705	5	8174.7	9023.31	16582.9	6177.51	8549.89	19988.6
FGSG_01706	9	49.56	1	50.85	55.32	167.96	99.89
FGSG_01707	2	38.83	65.66	99.6	1336.4	921.2	162.32
FGSG_01710	7	1189.7	1934.16	2620.11	3221.06	2520.19	4142.4
FGSG_01711	6	114.52	193.66	68.54	170.44	107.81	128.23
FGSG_01712	5	427.82	649.31	664.08	587.78	1192.87	4189.64
FGSG_01713	1	2100.56	1156.45	744.82	172.24	332.8	311.01
FGSG_01714	9	10.23	623.09	420.05	788.3	2141.99	1494.45
FGSG_01717	1	28722	28356.8	11716.8	3524.7	3307.51	1339.41
FGSG_01718	6	111.65	3247.64	91.65	141.25	220.74	40.01
FGSG_01719	6	1	11538.8	252.03	101.55	262.09	8.15
FGSG_01722	N/A	1	18.59	7.52	16.36	12.42	1
FGSG_01723	N/A	24.78	1	1	13.83	31.49	11.1
FGSG_01724	2	294.06	301.26	229.2	691.24	304.28	286.23
FGSG_01725	10	70.82	334.8	391.4	194.04	255.03	285.49
FGSG_01726	6	29.27	31508.7	355.41	348.54	847.43	13.11
FGSG_01727	2	12.12	492.06	140.98	487.19	369.81	271.51
FGSG_01728	4	2676.95	970.11	1117.71	200.51	432.05	155.72
FGSG_01729	N/A	1	1	1	6.24	4.73	5.01
FGSG_01730	5	159.14	376.78	206.83	313.84	395.54	698.56
FGSG_01731	5	1181.31	2378.33	3342.2	4649.79	1902.07	6436.01
FGSG_01734	4	6768.93	4452.73	3368.07	1797.41	7577.16	278.59
FGSG_01735	3	1299.2	6109.52	5564.41	985.57	2140.16	1757.07
FGSG_01736	10	538.04	8644.18	45820.9	36570.3	18831.2	14848.2
FGSG_01737	N/A	4.66	47.3	43.04	31.22	39.5	16.7
FGSG_01738	N/A	1	1	1	3.14	7.16	1
FGSG_01739	N/A	95.04	35.72	21.67	23.58	17.9	6.31
FGSG_01740	N/A	1	18.62	1	12.29	15.55	23.02
FGSG_01741	N/A	1	1	1	6.84	5.19	2.74
FGSG_01742	N/A	1	28.95	1	1	1	1
FGSG_01743	1	21575.1	15635.3	7078.93	4226.44	3963.86	6096.58
FGSG_01744	2	135.23	203.28	102.78	419.31	250.38	67.3
FGSG_01745	5	10.4	193.55	241.97	212.92	355.57	1500.58
FGSG_01746	10	1048.34	3201.11	5398.23	2362.18	2426.38	4060.95
FGSG_01747	10	3320.27	6648.75	7649.73	9391.95	3956.48	5238.55
FGSG_01748	3	459.09	1121.47	1474.23	398.6	133.27	426.51
FGSG_01749	4	12688.2	1273.88	81.58	18.69	7.09	11.25
FGSG_01751	6	707.82	2021.06	793.83	1304.64	1534.28	348.02
FGSG_01752	6	75.33	8675.12	3021.97	1698.52	5208.21	357.64
FGSG_01754	N/A	8.15	1	1	9.1	48.35	1
FGSG_01755	4	723.65	208.6	33.75	27.54	55.74	58.93
FGSG_01756	2	29.66	752.29	136.93	9368.52	527.7	1022.82
FGSG_01757	2	646.57	2132.24	953.66	8083.71	4287.04	4641.04
FGSG_01758	2	83.86	406.15	336.38	757.45	681.54	314.18
FGSG_01759	2	163.59	212.31	218.59	297.27	277.22	204.48
FGSG_01760	5	187.95	385.1	411.66	153.32	529.84	1223.96
FGSG_01761	N/A	1	85.3	60.38	28.15	42.74	82.84
FGSG_01762	5	7.36	279.91	600.04	451.63	479.94	1149.92
FGSG_01763	9	47.88	161.93	147.37	213.78	3069.61	28.59
FGSG_01764	9	131.1	1330.32	599.23	771.67	1747.14	234.9
FGSG_01765	7	14.12	71.66	67.63	436.19	382.96	763.36
FGSG_01766	7	479.45	5920.02	28248.2	28282	22833.5	19162.4
FGSG_01767	3	47743.1	123941	158517	5144.02	18443.9	1230.51
FGSG_01768	5	329.37	1162.48	1763.23	967.14	1911.14	2629.91
FGSG_01769	6	142.66	361.9	263.48	199.06	229.68	153.36
FGSG_01770	3	921.25	14262.4	19753	604.93	528.06	84.96
FGSG_01771	3	2597.43	28756.4	41309.2	538.48	440.18	174.52
FGSG_01772	3	253.07	2454.61	3024.32	772.72	649.61	526.77
FGSG_01773	6	17.33	439.61	165.96	12.9	78.31	5.17
FGSG_01776	N/A	1	1	8.33	1	27.51	14.54
FGSG_01777	8	292.46	217.14	168.34	310.54	259.9	204.48
FGSG_01778	2	6.77	34.37	13.9	3054.89	1274.23	461.19
FGSG_01779	2	31.18	94.91	44.79	306.27	132.09	67.03
FGSG_01780	6	346.65	1164.55	740.2	235.31	392.96	159.47
FGSG_01782	5	452.37	11315.5	9348	3757.99	6748.1	22760.2
FGSG_01783	N/A	5.94	30.14	12.19	6.63	5.03	15.97
FGSG_01784	10	1	28.02	107.66	18.49	14.04	34.63
FGSG_01785	10	90.08	369.98	4040.47	632.07	185.37	1218.17
FGSG_01787	6	49.19	285.2	64.89	47.06	17.86	1
FGSG_01789	N/A	5.19	13.18	13.33	31.89	61.63	13.96
FGSG_01790	9	16.04	1328.89	1940.04	2250.45	4086.19	290.74
FGSG_01791	9	8.54	151.65	223.45	224.04	383.54	42.08
FGSG_01792	N/A	7.36	1	18.87	20.53	37.4	36.24
FGSG_01793	N/A	1	1	14.37	23.44	1	18.81
FGSG_01794	N/A	1	1	1	44.41	11.24	29.7
FGSG_01795	5	150.97	322.5	271.76	310.44	300.73	659.61
FGSG_01796	N/A	38.83	1	99.6	86.69	65.8	86.96
FGSG_01797	N/A	10.23	51.92	52.51	11.42	8.67	4.58
FGSG_01798	6	3099.82	7588.23	1502.83	86.51	545.02	20.83
FGSG_01799	1	1264.48	1956.42	1113	57.16	350.65	15.92
FGSG_01800	10	273.81	340.21	622.09	227.68	366.95	267.82
FGSG_01801	2	89.29	82.36	137.42	530.06	278.55	298.13
FGSG_01802	5	1016.05	736.42	1403.1	1164.06	2793.2	3835.94
FGSG_01803	3	358.93	1167.01	951.84	166.48	501.19	1116.36
FGSG_01805	4	1597.53	525.48	457.29	52.55	329.77	39.36
FGSG_01806	4	6581.07	301.71	259.32	625.11	1347.91	133.18
FGSG_01807	6	50.17	5325.23	399.9	124.92	349.87	501.26
FGSG_01808	6	234.27	1310.45	591.68	278.27	692.21	1183.85
FGSG_01809	6	110.13	21985.6	508.48	153.66	797.83	2796.85
FGSG_01810	6	24.71	6544.93	81.14	27.59	138.21	270.1
FGSG_01811	6	5.87	4405	54.17	98.23	74.56	278.54
FGSG_01812	6	7.52	2936.79	23.14	88.11	114.66	215.5
FGSG_01813	6	80.62	11102.6	200.9	212.14	463.57	1289.75
FGSG_01814	6	25.7	7188.85	56.5	258.16	335.93	976.68
FGSG_01815	9	1	1	33.9	4929.54	8724.77	937.22
FGSG_01816	5	1	223.23	460.48	559.91	812.74	1939.25
FGSG_01817	9	87.67	35.58	10.79	144.84	205.03	43.98
FGSG_01818	6	8169.83	36760	6586	12843.5	10488.5	1033.8
FGSG_01819	N/A	7.29	1	2.49	81.37	55.59	19.59
FGSG_01822	1	847.06	994.48	323.23	156.29	243.2	50.17
FGSG_01825	6	3084.94	6145.35	2670.14	1827.48	2573.89	703.62
FGSG_01826	9	1449.4	5703.12	2978.05	2045.64	6936.96	2043.17
FGSG_01827	9	72.35	2294.21	1435.24	1355.05	3756.68	1609.57
FGSG_01828	10	42.11	152.62	1129.69	235.06	198.82	123.96
FGSG_01829	10	4.7	619.47	7964.93	251.63	640.65	239.8
FGSG_01830	10	55.15	479.7	1527.98	281.46	921.34	797.62
FGSG_01831	4	133.15	1	78.07	1	16.12	1
FGSG_01832	N/A	99.46	67.28	6.8	1	1	1
FGSG_01833	6	43.29	192.18	16.66	144.97	36.68	19.39
FGSG_01834	2	1	1	1	1618.08	866.06	910.09
FGSG_01836	7	49.37	119.28	342.54	383.16	247.02	446.49
FGSG_01837	6	29411.6	55501.7	29046.7	11520.2	24827.1	8545.95
FGSG_01838	10	41180.7	27192.4	58964.2	25017.6	23514	56301
FGSG_01839	8	2259.01	686.52	493.66	1984.64	1286.71	1107.82
FGSG_01842	7	4049.9	1892.67	3777.9	8379.98	9192.87	9661.86
FGSG_01844	2	1034.15	526.96	885.02	5504.84	1630.09	1132.75
FGSG_01845	9	7141.44	6246.91	6643.82	4430.63	8450.83	6877.74
FGSG_01846	2	2708.29	2101.9	3274.21	3386.33	3124.58	2754.4
FGSG_01847	7	1104.92	386.3	1081.93	1716.69	1420.86	2291.36
FGSG_01848	10	6116.66	20975.9	67816.1	4710.02	16556.4	2352.91
FGSG_01849	3	1682.8	9859.01	7660.31	5039.14	7751.94	6957.35
FGSG_01850	8	4359.44	1606.96	3421.25	4014.61	3218.15	3438.47
FGSG_01851	4	14060.8	4507.57	2016.43	5594.89	5065.18	2980.35
FGSG_01852	7	5310.38	4206.79	10353	11321	6891.6	9412.16
FGSG_01854	7	5559.74	1546.85	2091.69	6450.96	7762.14	6105.3
FGSG_01855	2	1345.1	1488.95	2446.63	4368.05	3978.77	2158.03
FGSG_01856	2	1021.89	1652.72	1318.66	3561.66	2960.66	1974.82
FGSG_01857	7	6937.53	16885.5	54068.2	53830.4	35209.7	43100.3
FGSG_01858	10	1704.56	329.45	2914.97	1458.8	2015.2	1832.42
FGSG_01859	2	139.49	1415.42	2528.57	35770.7	16173.2	17487.8
FGSG_01860	2	11.28	1	138.84	377.63	305.75	131.32
FGSG_01861	2	141.03	4187.81	8814.1	13219.3	10955.2	6268.62
FGSG_01862	2	1	112.97	776.8	6835.46	4495.86	538.58
FGSG_01863	2	2279.29	3000.22	2898.31	6325.6	4276.16	3013.95
FGSG_01865	1	7351.55	6993.38	5989.48	4079.91	3922.77	7240.66
FGSG_01866	2	2312.79	5287.22	22511.2	68115	5631.26	7722.49
FGSG_01867	10	3186.38	6859.75	10249.8	9583.92	3643.88	8101.39
FGSG_01868	7	114.59	348.83	623.17	643.86	550.23	660.42
FGSG_01870	4	42941.3	9113.14	11718.1	29442.7	13629.3	17015.3
FGSG_01871	4	295845	35699.4	16517.2	41646.9	46076.7	57067.5
FGSG_01872	1	62513.1	49392.9	40452.4	7599.38	20358.1	2399.98
FGSG_01873	4	3050.01	1810.39	1948.24	2099.22	2544.66	1887.66
FGSG_01874	3	1304.8	1615	1715.54	1229.61	1681.11	1483.71
FGSG_01875	7	5178.63	6751.56	12675.3	13811	7531.49	13934.5
FGSG_01876	5	35.38	1	24.2	605.62	1645.62	4437.6
FGSG_01877	10	36907.7	26693.9	78360	38757.7	32373.3	30790.9
FGSG_01879	10	1006.5	1729.62	4980.43	3370.65	1829.5	1396.13
FGSG_01881	8	4759.28	2394.2	2896.02	6406.24	4059.25	3596.38
FGSG_01884	10	2541.17	8278.4	15671.7	4335.63	10838.7	8698.55
FGSG_01885	4	5091.53	2567.66	2808.95	2780.06	2261.84	5520.68
FGSG_01886	4	2936.74	1644.76	1663.17	2187.27	2803.5	2122.62
FGSG_01887	8	16297	12380.5	9041.12	17876.8	17844.7	9116.78
FGSG_01888	1	125901	127888	64011.3	29790.1	39230.3	26799.1
FGSG_01889	1	2171.67	2301.92	1975.15	1025.25	1076.83	850.4
FGSG_01890	2	3837.24	4735.51	4777.31	8981.25	7423.26	5026.75
FGSG_01891	6	43852	79935.9	57000.1	37866.3	89101.3	40791.5
FGSG_01892	8	4871.66	3604.15	3063.26	4436.68	3632.38	4479.44
FGSG_01893	4	4584.73	2937.94	2301.81	2277.73	3367.1	3347.43
FGSG_01894	7	320.68	519.24	889.1	990.13	682.2	1008.53
FGSG_01895	10	4293	8608.14	17260.7	10188	6386.57	9579.11
FGSG_01896	7	727.94	529.89	922.26	1293.07	1115.62	1185.15
FGSG_01897	10	17688.9	15987.2	32409.5	7623.7	7605.95	10380.6
FGSG_01898	8	4030.05	3049.18	4015.15	5106.22	3833.53	3879.48
FGSG_01899	8	1511.35	943.14	1194.06	1763.02	1489.36	1316.02
FGSG_01900	1	6564.67	5756.19	4134.44	3593.85	3726.5	3277.06
FGSG_01901	3	2868.09	8285.39	9257.84	706.4	2953.47	795.49
FGSG_01902	1	12681.4	9876.59	11748.1	1884.82	3935.27	2117.64
FGSG_01903	2	2742.29	2255.48	2900.87	4254.43	3077.03	2680.39
FGSG_01904	9	15418.9	5494.98	7164.8	10194.7	17303.2	11896.7
FGSG_01905	6	680.65	2685.89	1870.13	970.86	1954.52	1084.01
FGSG_01906	6	4663.48	7803.34	4845.69	1727.92	2965.74	1951.96
FGSG_01907	1	3656.09	4243.44	3052.48	3365.64	3437.45	2108.74
FGSG_01909	9	2181.89	5517.87	6843.66	3511.04	8879.91	6399.14
FGSG_01910	8	2700.32	1116.81	824.55	2509.42	2874.48	2709.45
FGSG_01911	4	1727.22	1448.52	1202.95	1575.46	1173.58	1052.1
FGSG_01912	1	30919.3	29299.2	22303.2	12792.9	19011.1	15873.8
FGSG_01913	2	26.46	1	13.58	782.76	624.06	98.77
FGSG_01915	7	50675.2	46210	97892.1	97503.5	42040.2	90715.2
FGSG_01917	4	13233.2	7326.45	4034.61	4961.23	6628.58	5642.24
FGSG_01918	4	1067.79	501.17	371.64	297.55	349.42	174.18
FGSG_01919	7	1609.44	1992.32	1828.42	5672.08	2921.58	4501.31
FGSG_01920	4	3086.01	1314.78	784.41	1791.15	2682.6	1491.59
FGSG_01921	1	4713.72	4568.49	3414.5	3133.52	2925.92	2497.17
FGSG_01922	10	758.67	3574.19	5254.49	1648.43	3403.68	4077.91
FGSG_01923	6	6786.4	9193.56	5807.56	2986.6	6033.38	6089.09
FGSG_01924	7	3327.42	10916.6	27635.6	72320.4	31746.6	48104.2
FGSG_01925	8	7241.11	2374.31	2725.79	5189.62	4782.21	6961.35
FGSG_01926	5	8733.86	12574.1	12148.5	15264.6	13466.8	19322.8
FGSG_01927	1	1173.81	1059.54	990.12	771.72	790.2	1070.9
FGSG_01928	4	4856.01	2554.22	1239.1	1266.25	1957.44	1124.66
FGSG_01929	2	782.14	732.73	943.01	1986.97	1706.9	1211.48
FGSG_01930	10	2807.27	4600.12	8133.16	3799.4	5906.87	6860.43
FGSG_01931	10	7176.5	10477.4	19590	10281	7857.59	13120.3
FGSG_01932	7	4263.39	3548.05	3324.09	7166.97	5350.97	6287.54
FGSG_01933	1	8396.04	7689.88	6583.64	5557.81	4456.16	4834.67
FGSG_01934	4	1107.97	658.9	662.11	829.07	756.56	570.81
FGSG_01935	4	2585	1926.39	1562.29	1348.61	2097.75	2145.67
FGSG_01936	5	2348.21	2759.84	3476.69	3791.7	3909.09	6978.6
FGSG_01939	4	1976.59	991.33	871.67	1166.44	1089.36	1080.69
FGSG_01940	4	14106.1	10320.8	8486.21	7337.97	10455.5	6570.94
FGSG_01941	1	28981.2	23278	19461.3	11820	15652.3	16705.5
FGSG_01942	9	1098.89	1238.93	732.41	2065.43	2315.89	1413.54
FGSG_01943	4	61297.1	34599.4	27622.1	6103.45	53231.8	24778.2
FGSG_01944	4	6503.1	3726.1	2492.55	4344.39	5473.09	3582.05
FGSG_01946	2	1827.75	602.15	568.3	6094.39	5370.25	1807.49
FGSG_01948	7	1385.58	693.78	1149.52	1892.46	2733.41	3050.75
FGSG_01949	2	14.56	98.5	109.56	1273.19	855.4	408.7
FGSG_01950	8	22092.8	6992.78	14032.5	38103.6	22133.2	21021.6
FGSG_01953	1	2169.41	1860.89	1771.57	549.25	720.13	633.12
FGSG_01954	8	2073.15	1208.65	899.17	2504.19	1872.01	1115.35
FGSG_01955	4	215773	113259	63938.5	71268.4	101300	77110.9
FGSG_01956	4	447837	89393.7	37056.4	71488.5	72954.8	75875.4
FGSG_01957	4	8554.83	5698.33	4671.8	3123.16	6815.72	4229.53
FGSG_01958	1	4835.08	5577.52	3321.31	3442.94	2872.18	2106.46
FGSG_01959	4	18179.1	6778.6	4407.73	6736.98	9339.18	7982.58
FGSG_01960	9	21420.7	228900	230711	204461	366070	114013
FGSG_01962	4	46456.8	9485.03	2360.55	4751.31	7059.33	12540.6
FGSG_01963	3	2355.04	3342.8	2932.57	2002.73	2719.78	2815.64
FGSG_01964	5	6999.42	4953.78	7324.77	8160.53	8113.45	11472.5
FGSG_01965	4	17795	7896.39	13381.3	6094.59	8386.11	4393.73
FGSG_01967	6	3583.02	8688.45	4415.55	4690.98	7565.97	4987.38
FGSG_01968	8	14091.8	3585.47	3603.89	22750.2	7598.18	7597.15
FGSG_01969	7	1493.68	1894.55	2207.23	3327.09	2028.54	4338.57
FGSG_01970	4	10940.8	3134.94	4528.61	4921.38	2360.24	4002.21
FGSG_01972	7	2877.51	10491.6	43593.8	249349	61374.5	194434
FGSG_01973	5	908.95	3390.16	3965.99	4397.63	4470.5	7755.73
FGSG_01974	5	22352	45185.8	21020.9	29094.6	35497.5	51204.7
FGSG_01975	7	3352.67	7134.71	15427.7	14932.1	9392.51	15531.7
FGSG_01977	6	64.21	254.7	74.27	93.83	129.59	71.12
FGSG_01978	3	63.84	101.21	94.15	80.17	50.71	50.04
FGSG_01979	N/A	82.51	1	4.98	75.85	37.01	21.74
FGSG_01980	8	1271.57	614.41	323.07	1277.5	1046.67	596.69
FGSG_01981	9	20.47	1350.03	504.05	102.82	2384.81	467.59
FGSG_01982	2	94.41	605.01	805.51	1813.71	871.5	569.75
FGSG_01983	8	19623.8	6640.43	17120.4	18963.8	5982.76	14070.2
FGSG_01984	9	8.44	1	17.33	311.08	364.93	90.78
FGSG_01985	3	354.25	1750.01	1320.02	1040.66	1050.6	1261.07
FGSG_01986	9	39.99	405.77	2543.95	2382.14	3080.41	2312.29
FGSG_01988	6	1477.25	5674.99	513.32	26.34	12	820.24
FGSG_01989	6	490	1535.48	448.55	10.73	4.07	185.05
FGSG_01991	6	218.42	1407.66	660.22	771	545.22	650.47
FGSG_01992	5	2184.08	4429.35	5194.34	3086.66	2613.14	5754.99
FGSG_01993	1	1315.02	1945.93	926.16	1081.64	434.96	449.52
FGSG_01994	3	1521.21	3557.68	2471.83	612.33	253.96	638.32
FGSG_01995	7	320.91	483.07	752.62	1184.91	603.6	903.52
FGSG_01997	9	33.23	1	7.58	160.75	206.5	39.69
FGSG_02000	5	1371.58	41865	36316.4	40825.9	26937.7	50702.7
FGSG_02001	5	282.26	3697.67	11658.1	6217.02	3119.91	12435.4
FGSG_02002	2	3026.47	1993.43	2723.98	4342.55	4481.03	3323.25
FGSG_02003	9	205.89	687.89	1257.22	1311.73	1659.48	1340.6
FGSG_02004	5	9856.49	4111.06	9245.33	9986	5638.34	14593.5
FGSG_02007	4	10477.1	3126.79	3794.15	6325.48	3379.88	3281.97
FGSG_02008	5	1698.83	2520.65	3120.31	3918	4841.28	5997.79
FGSG_02009	2	2251.35	3469.36	1856.65	5190.72	3940.11	2167.64
FGSG_02010	2	2256.21	1030.09	934.85	4688.7	2939.7	2801.04
FGSG_02011	3	3762.91	6409.28	6287.45	5554.27	5389.26	5993.5
FGSG_02012	4	11344.8	5010.07	4736.26	5960.29	3463.74	4659.8
FGSG_02013	4	2811.45	1839.05	1551.21	1914.61	1333.46	1599.87
FGSG_02014	9	83395.4	42645.9	107520	101796	120132	39816.4
FGSG_02015	10	429.22	1334.04	1805.24	418.7	815.85	1136.21
FGSG_02016	7	798.15	759.27	1340.39	3348.09	1947.01	3421.47
FGSG_02017	2	249.01	197.4	590.84	2041.32	1964.9	1129.31
FGSG_02018	9	752.33	3161.28	2102.7	5337.75	5111.57	1087.45
FGSG_02019	7	1221.49	3924.92	5937.62	20146.3	15262.2	15675.4
FGSG_02020	3	933.91	1786.54	1421.66	501.32	488.64	166.87
FGSG_02021	9	79.71	1	255.58	4615.78	5192.21	705.14
FGSG_02022	3	117839	122793	148142	33091	55103.1	62157.2
FGSG_02023	9	215.22	272.97	1251.33	400.4	1458.88	674.8
FGSG_02024	7	1449.24	5063.23	31690	30040	24883.4	34058.6
FGSG_02025	8	29993.3	10032.6	18800.8	73869.8	15495.1	28981.4
FGSG_02026	7	3078.26	2251.86	3365.39	7101.98	6116.25	6526.58
FGSG_02027	7	966.35	3394.22	4677.98	15447.9	15515.6	13052
FGSG_02028	1	18163.8	18961.8	12033	16288	14144.4	11971.4
FGSG_02029	2	4832.05	4960	5977.51	15287.4	10782.5	5721.41
FGSG_02030	4	20218.1	9438.29	10796.9	13409	10927.8	11517.5
FGSG_02031	7	447.25	557.32	640.04	910.92	944.1	1022.74
FGSG_02032	7	191.26	541.15	615.14	11171.6	5217.04	10201
FGSG_02033	5	15.73	19.95	36.3	48.27	49.97	112.7
FGSG_02034	1	4720.68	5319.89	1141.76	81.22	101.54	636.46
FGSG_02035	1	633.43	1045.12	290.62	141.8	61.09	44.6
FGSG_02036	4	7766.61	1133.54	578.57	83.13	162.27	238.28
FGSG_02037	3	363.85	775.04	929.06	176.73	174.16	92.06
FGSG_02038	4	6934.45	1742.57	595.46	72.71	80.28	84.88
FGSG_02039	6	265.67	541.8	320.7	116.3	225.11	65.33
FGSG_02040	8	3700.55	1584.01	1645.58	3081.65	1893.62	2078.56
FGSG_02041	2	1530.05	1834.04	1910.64	3181.34	1791.55	1566.49
FGSG_02042	7	4.31	1	4.42	1053.47	628.04	829.98
FGSG_02043	9	5959.23	4373.83	5868.49	6685.3	13454.6	7802.64
FGSG_02044	5	6172.17	4466.85	4736.42	4265.67	3756	6994.44
FGSG_02045	6	3677.66	8317.68	5501.11	2473.09	1539.34	2838.12
FGSG_02047	5	5146.59	4862.08	8847.69	7609.47	5751.04	10125.5
FGSG_02048	8	2384.01	1409.77	1549.03	2437.99	1486.18	1783.71
FGSG_02049	6	4807.09	8596.23	3874.35	6673.84	6382.62	1721.69
FGSG_02050	9	11.34	57.55	23.28	531.86	3152.86	1717.48
FGSG_02051	9	477.42	5158.31	2766.78	6651.79	23193.2	9036.89
FGSG_02052	9	129.45	3518.28	1995.45	7376.36	12861.9	880.77
FGSG_02053	8	3236.25	3353.42	2469.64	3946.7	3117.34	2318.22
FGSG_02054	8	2539.77	1011.33	329.65	2212.07	1126.69	798.33
FGSG_02058	3	2729.36	3204.85	3583.14	2181.95	3150.91	3459.4
FGSG_02059	10	78.46	304.42	1638.59	226.7	328.52	165.39
FGSG_02060	8	3166.91	1253.33	785.35	2685.29	1228.48	1135.55
FGSG_02061	2	17.28	1840.7	12763.2	48773.2	38983.7	8976.65
FGSG_02063	9	801.21	1008.82	666.07	1468.88	1506.46	764.91
FGSG_02064	3	486.77	450.66	619.76	317.3	289.02	225.99
FGSG_02065	6	54.74	1555.32	269.61	183.32	194.82	49.04
FGSG_02066	1	1692.49	1579.19	1996.08	777.44	425.29	1070.05
FGSG_02067	7	338	183.73	949.59	1441.84	1101.27	1124.66
FGSG_02069	4	13681.2	5915.2	2882.1	2500.68	2961.06	2578.61
FGSG_02070	9	360.12	13931.5	19957.2	10343.1	44916.7	13667.3
FGSG_02071	7	2218.61	3086.36	3676.24	5417.59	8239.79	7445.2
FGSG_02072	9	947.54	848.36	1319.46	1946.58	2260.23	1747.62
FGSG_02073	10	5420.54	7584.48	15579.5	3140.25	4507.11	2831.55
FGSG_02074	2	2225.53	959.98	277.35	9509.85	4263.98	3014.79
FGSG_02075	4	118389	34400	4913.02	1366.67	2259.41	4094.32
FGSG_02076	10	2434.3	5359.61	15976	3213	2464.83	1097.23
FGSG_02077	1	439514	473522	351307	69120.1	71787.2	41746.2
FGSG_02078	1	1942.17	2725.46	1435.53	1337.72	935.38	803.83
FGSG_02079	5	1243.89	2374.66	3090.78	6178.29	5979.84	10985
FGSG_02082	8	5268.59	2464.59	1750.68	5318.91	2761.9	1877.72
FGSG_02083	5	19642.5	12680.6	22848.3	33883.6	23628.8	49616.1
FGSG_02084	9	1031.1	313.25	253.4	1419.8	3437.2	381.65
FGSG_02085	9	1405.9	4929.74	6334.82	256070	276329	11828.2
FGSG_02086	10	69.32	117.23	225.23	25.79	48.95	31.05
FGSG_02087	3	8786.41	109813	111634	1892.44	7126.72	1224.23
FGSG_02089	2	780.04	1099.32	662.93	7858.78	2994.35	1979.92
FGSG_02090	7	712.96	933.78	2150.87	2757.42	1777.87	2589.5
FGSG_02091	10	3365.49	4066.76	4838.97	5154.19	4461.32	2803.46
FGSG_02092	10	7942.24	14039.4	22825.1	13070.1	13148.9	8589.49
FGSG_02093	3	1131.74	1647.26	2094.02	383.15	1218.36	415.52
FGSG_02095	7	3982.94	2374.95	2794.02	9053.47	7053.52	8700.95
FGSG_02096	1	5971.4	5717.61	3944.51	3953.74	4030.47	5262.02
FGSG_02097	7	24005.6	56253.1	40377.7	77051.7	70357.9	77648.9
FGSG_02098	2	10418.8	10272.2	12767.7	31827.3	30489.5	10105.4
FGSG_02099	4	335533	47535.1	20873.5	49964.3	36983	51424.2
FGSG_02100	8	21002.1	16143.1	10812.8	21497.6	18778.4	13545.8
FGSG_02101	7	15965.7	15286.5	21086.3	21149.2	21465	23808.6
FGSG_02102	3	224.42	41434.1	30024.3	1339.7	6547.97	1643.29
FGSG_02103	3	245.63	3323.16	4440.48	574.49	1466.81	2996.77
FGSG_02104	3	175.45	2522.04	2832.3	809.51	1937.58	2368.08
FGSG_02105	6	3412.92	4547.49	3630.07	2236.81	3603.91	3509.1
FGSG_02106	2	445.11	369.14	1181.28	7486.43	2796.02	4129.3
FGSG_02108	6	513.58	9238.26	2970.17	590.68	857.17	599.51
FGSG_02109	9	982.83	342.58	107.77	6130.5	6948.41	1182.91
FGSG_02111	1	28060.6	34129.9	10173.7	87.42	486.6	63.47
FGSG_02112	4	366.42	211.79	138.01	155.33	94.32	62.33
FGSG_02114	1	46595.7	87567.6	29956.2	240.79	1032.82	92.02
FGSG_02115	1	6535.88	6588.19	2355.03	267.45	341.06	120.19
FGSG_02117	1	38390.2	37542	8274.39	94.8	757.15	158.78
FGSG_02118	1	6914.1	3578.38	1090.88	93.08	156.03	52.91
FGSG_02119	1	21408.7	23868.9	10656.8	2963.06	4688.94	950.01
FGSG_02120	5	546.72	1232.79	1028.43	949.35	497.57	4598.41
FGSG_02121	5	8.95	45.39	4.59	49.93	56.85	296.53
FGSG_02123	9	1	1	1	253.14	359.23	88.32
FGSG_02125	5	2122.27	59043.3	152772	113743	142169	303136
FGSG_02126	10	1538.79	2129.2	4085.24	3519.56	2958.8	3263.12
FGSG_02127	5	17750	16459.5	17920.7	10692.7	7887.43	25801.8
FGSG_02128	7	59.56	46.49	84.62	869.49	555.18	730.62
FGSG_02130	2	92.49	253.65	144.49	479.95	216.05	168.7
FGSG_02131	6	275.79	983.83	455.42	894.73	733.93	131.25
FGSG_02135	1	5637.86	7766.36	3070.19	567.44	675.46	326.01
FGSG_02136	3	5062.05	40474	29527.3	1967.02	9157.67	3753.48
FGSG_02137	2	716.01	1259.88	23632.4	136726	14164.5	31263.1
FGSG_02138	2	715.59	990.15	22606.8	125772	15176.1	51026.9
FGSG_02139	6	21.25	165.35	117.76	159.76	93.65	58.39
FGSG_02140	3	35.68	160.91	126.1	88.51	87.34	71.03
FGSG_02141	1	4889.96	4482.17	5200.26	4411.87	3998.98	3325.39
FGSG_02142	1	2917.9	3309.69	2809.28	2059.08	1263.45	682.28
FGSG_02143	3	2736.09	4664.65	3887.15	2590.56	1858.47	957.62
FGSG_02144	3	10880.4	12018.4	13203.4	7257.33	7940.28	3601.59
FGSG_02145	2	2735.2	9245.31	2174.65	14790.8	3685.78	1680.58
FGSG_02146	9	355.78	711.09	564.17	653.91	825.23	608.48
FGSG_02147	5	327.12	1569.92	635	829.01	775.35	3940.27
FGSG_02148	7	318.28	1379.29	2905.11	3175.39	1584.42	2061.22
FGSG_02151	9	48.39	143.21	37.24	252.07	304.1	75.86
FGSG_02152	3	6.75	3270.31	3448.89	263.71	1092.37	65
FGSG_02153	10	5.3	107.65	179.61	50.33	89.9	11.88
FGSG_02154	6	642.78	2420.37	1463.32	28.03	80.85	40.49
FGSG_02155	1	139.8	208.6	101.25	55.08	24.39	44.2
FGSG_02158	3	233.19	1584.91	2185.02	378.19	585.32	902.62
FGSG_02159	3	41.85	8563.3	7843.33	373.71	933.75	1399.58
FGSG_02160	3	125.29	8417.62	5792.73	597.58	1264.3	5156.21
FGSG_02161	6	123.83	584.94	311.08	4.77	28.95	15.3
FGSG_02162	6	3848.75	31312.3	9040.47	3728.59	8048.15	9814.11
FGSG_02163	9	5782.73	14204.3	10305.9	4839.4	17524	11320.5
FGSG_02164	2	28.36	143.89	75.66	4850.08	2138.75	1392.28
FGSG_02165	N/A	28.36	86.33	11.64	75.98	86.51	25.41
FGSG_02168	1	632.99	883.15	280.09	88.32	50.28	102.78
FGSG_02169	5	627.71	629.74	243.8	182.1	129.21	914.98
FGSG_02170	5	527.28	1273.88	895.26	455.46	707.41	1647.63
FGSG_02171	5	133.15	868.55	809.97	562.69	1337.77	13939
FGSG_02172	6	14.38	255.26	110.62	152.44	152.26	180.29
FGSG_02173	6	109.78	771.18	207.95	23.57	107.33	68.08
FGSG_02176	N/A	37.11	47.06	66.63	1	15.72	8.31
FGSG_02177	6	33.83	58583.2	867.76	478.33	1165.69	1
FGSG_02178	2	12.99	65.89	133.26	449.42	242.1	162.88
FGSG_02179	2	10.02	16.94	65.09	134.18	113.17	8.97
FGSG_02180	1	630.95	689.47	401.71	36.12	115.15	66.67
FGSG_02181	N/A	1	58.98	59.64	77.86	9.85	20.83
FGSG_02182	N/A	30.67	31.12	6.29	6.85	10.4	16.49
FGSG_02183	2	3.58	1	1	107.9	15.17	19.24
FGSG_02184	2	41.85	84.93	98.76	172.84	124.11	108.72
FGSG_02185	1	1671.39	1317.81	1121.09	1096.76	729.65	470.44
FGSG_02186	3	1908.4	1964.93	2511.01	1569.54	634.93	422.38
FGSG_02189	7	1244.41	4413.88	6683.63	9305.9	14808.8	13851.1
FGSG_02190	2	106.23	49	237.81	25818.4	13657.2	3088.49
FGSG_02191	4	5436.23	4375.55	2807.17	3713.87	3300.79	3029.64
FGSG_02192	2	3228.24	1991.97	2066.49	8335.45	6475.03	3582.42
FGSG_02193	2	1115.02	2665.09	2089.83	6428.08	4060.52	3849
FGSG_02194	9	136.46	415.4	448.05	228.49	867.2	684.58
FGSG_02195	2	1	1	40.82	740.18	741.64	166.32
FGSG_02198	7	34.55	241.04	234.88	573.74	362.32	506.87
FGSG_02199	10	3419.06	10839	22130.3	3862.25	5344.23	5075.61
FGSG_02201	1	664.64	661.18	40.12	101.83	171.16	29.19
FGSG_02202	1	31766.8	52604.4	27160.2	494.25	1320.21	592.46
FGSG_02203	6	416.22	2678.24	848.92	169.98	399.99	300.11
FGSG_02204	6	8316.61	13887.2	3020.42	4423.06	3188.34	3925.86
FGSG_02206	4	294996	15248	2298.16	674.17	278.03	72.42
FGSG_02207	4	21222.2	3517.91	758.11	126.89	141.27	13.58
FGSG_02208	4	15133.1	1489.42	407.75	15.99	36.4	1
FGSG_02210	5	1663.82	50763.3	23147.7	27808.8	8945.91	73624.7
FGSG_02211	6	145.66	4539.51	2530.02	429.72	1860.13	1090.49
FGSG_02212	8	1790.14	176.93	306.13	1327.89	439.95	958.04
FGSG_02213	2	84.95	1293.04	3515.75	6243.15	671.85	1509.41
FGSG_02214	9	17.12	1	70.26	121.03	1532.79	219.82
FGSG_02215	3	399.91	834.7	919.36	435.12	617.67	514.71
FGSG_02216	1	5987.67	4085.46	1976.24	1456.83	408.54	230.66
FGSG_02217	1	6563.66	11545.6	3599.31	809.79	416.81	66.77
FGSG_02218	N/A	21.71	82.6	33.41	42.41	13.8	68.06
FGSG_02220	6	372.74	36325.2	7983.8	2938.64	5079.77	608.71
FGSG_02221	5	2813.36	14964.2	158511	104220	46485.4	285061
FGSG_02223	9	8.8	1	36.12	98.23	119.3	47.3
FGSG_02224	2	620.81	577.45	838.71	2714.28	1841.14	894.48
FGSG_02225	10	23488.9	31798.4	85857.8	43839.7	24592.6	19162.2
FGSG_02228	2	14.16	28.73	2.91	154.89	112.78	43.13
FGSG_02230	6	2068.8	4036.94	2945.94	3715.73	2112.56	1401.87
FGSG_02231	9	750.25	1294.18	1593.49	2922.87	3693.53	2063.37
FGSG_02232	7	1030.14	1348.12	2177.19	4763.1	3377.3	3486.1
FGSG_02233	8	20164.3	1976.71	2254.83	25311.3	6087.23	11363.5
FGSG_02234	9	2729.49	4991.75	5894.32	3743.67	8076.88	4321.73
FGSG_02235	3	546.53	843.89	865.53	702.92	548.66	500.24
FGSG_02236	10	2486.81	3171.15	8444.16	3542.3	3349.74	3850.17
FGSG_02237	7	3428.37	3067.32	9726.63	16244.1	6766.44	19969
FGSG_02238	1	2245.7	1876.04	2191.32	789.3	744.33	287.63
FGSG_02240	8	7298.08	3475.91	5661.29	17025.6	5904.54	7630.85
FGSG_02241	N/A	1	1	1	41.57	13.52	28.59
FGSG_02242	9	4.19	42.56	51.64	145.14	248.77	67.63
FGSG_02243	9	39.44	1	30.35	242.13	375.94	88.32
FGSG_02244	5	2084.31	1388.92	1483.2	1826.63	2701.01	2584.37
FGSG_02245	5	4031.09	4030.63	6122.68	7547.94	7499.57	11787.9
FGSG_02246	5	14.27	144.76	614.79	270.73	290.12	587.89
FGSG_02247	3	5490.9	21649.5	22594.5	10546	11363	13961.7
FGSG_02248	10	2539.88	5909.18	15401.8	4321.71	7584.74	1430.2
FGSG_02249	3	32777.8	34385.3	57411.4	4828.64	9566.02	2755.98
FGSG_02251	6	34.01	1698.3	666.72	149.87	401.95	293.46
FGSG_02252	1	1899.18	1953.14	1254.12	483.45	932.38	640.88
FGSG_02253	7	8.56	1	17.57	668.86	572.98	621.12
FGSG_02254	5	29.77	188.82	183.29	124.63	119.83	220.04
FGSG_02255	1	593.78	989.84	235	56.81	21.56	7.6
FGSG_02257	3	145.37	8280.21	11878	206.52	1601.25	207.17
FGSG_02259	9	235.39	272.97	179.42	165.17	473	48.2
FGSG_02260	2	1	1	1	9147.87	2310.95	546.82
FGSG_02262	3	5684.4	14257.2	21314.1	7067.82	4604.18	5760.84
FGSG_02263	5	10.26	26.03	15.79	108.83	226.09	3456.72
FGSG_02264	2	159.96	553.33	1816.57	5616.49	1259.89	690.43
FGSG_02266	6	185.56	836.85	338.49	107.41	157.24	36.94
FGSG_02267	6	1184.36	19348.5	7540.47	92.55	356.26	153.85
FGSG_02268	6	88.58	565.92	343.35	102.54	155.67	61.72
FGSG_02269	1	13150.3	15455.1	9068.38	123.65	516.24	120.5
FGSG_02270	1	1116.25	1167.24	598.9	841.8	631.76	412.21
FGSG_02272	1	7359.19	7639.83	6570.9	6211.51	4064.02	2898.95
FGSG_02273	1	40707.4	32552.6	8303.48	32350.1	1898.22	3269.6
FGSG_02274	5	1591.31	1704.09	2762.72	2046.81	1842.93	4666.36
FGSG_02275	5	230.38	762.29	1932.21	1151.7	3072.48	5330.18
FGSG_02276	3	1098.5	1700.92	1434.52	995.32	1136.3	747.64
FGSG_02278	2	31.98	612.9	102.08	1511.15	120.43	537.93
FGSG_02279	2	27.94	836.34	593.42	32511.2	1993.38	6337.48
FGSG_02280	6	443.09	3334.57	1917.05	346.23	663.29	820.34
FGSG_02281	6	1234.36	4274.76	1197.36	780.65	1170.86	3619.3
FGSG_02282	6	759.59	4255.18	2413.91	453.4	710.67	515.08
FGSG_02284	10	23611.7	52213.4	134653	48966.3	20994.6	33639.6
FGSG_02285	10	366.68	10468.5	27484.5	763.15	1679.91	707.09
FGSG_02286	3	1609.78	4314.75	4308.51	3568.53	1614.96	884.31
FGSG_02287	7	1318.47	2056.12	14894.9	72174.9	20109.4	52279.8
FGSG_02288	2	90.62	293.04	114.44	1783.08	1026.08	712.8
FGSG_02289	6	78.87	450.19	116.34	22.01	37.59	26.5
FGSG_02290	6	157.98	673.28	278.81	56.43	58.9	45.29
FGSG_02291	6	5280.07	9976.37	5535.08	1184.62	1507.5	340.19
FGSG_02293	N/A	1	39.24	51.58	56.11	75.36	13.86
FGSG_02294	10	1	225.18	429.38	7.08	53.73	17.04
FGSG_02296	2	1	2638.93	4269.55	10468.2	730.27	2805.98
FGSG_02297	10	23.25	16483.8	31541.5	201.13	1635.05	36.45
FGSG_02298	10	26.3	20629.4	65230.9	17.62	5785.36	23.56
FGSG_02299	3	99.9	16878	31597	11.15	2095.09	1
FGSG_02300	10	3.59	5196.41	14889.8	1	806.96	9.66
FGSG_02301	10	1	27219.1	88934.1	38.1	8291.62	25.48
FGSG_02302	10	18.11	18802	36588.1	33.69	3227.11	37.85
FGSG_02304	10	1	11883.3	24163.5	61.69	1509.21	22.85
FGSG_02305	3	112.36	6316.19	11948.3	95.32	742.61	144.94
FGSG_02306	10	1	2979.45	7989.94	52.44	258.75	14.03
FGSG_02307	10	475.96	2624.75	4148.94	771.55	1785.03	685.92
FGSG_02308	6	191.57	620.4	347.13	150.15	172.69	277.51
FGSG_02309	3	12.39	377.14	305.09	69.15	104.98	177.58
FGSG_02310	2	20.98	479.04	199.14	3653.83	1831.22	789.46
FGSG_02312	3	69.02	216.76	232.67	128.4	86.33	23.55
FGSG_02313	6	53.3	901.33	492.17	297.47	511.81	95.49
FGSG_02314	3	1026.78	11550.3	9948.17	1613.59	2469.25	463.69
FGSG_02315	4	719.24	347.65	62.47	38.8	38.64	8.17
FGSG_02316	4	4417.14	417.67	126.7	51.69	40.33	29.96
FGSG_02317	3	33754.5	36268.2	39594.1	18625.5	35719.5	28890.9
FGSG_02318	6	512.93	3726.34	793.14	118.28	226.49	79.82
FGSG_02319	6	732.85	3765.16	1580.03	51.78	212.23	24.93
FGSG_02320	1	29828.2	48680.4	20155	268.69	423.91	46.51
FGSG_02321	1	347459	212470	36715.8	1413.85	1126.71	485.8
FGSG_02322	1	156919	134634	34279.8	33329.3	4040.37	835.76
FGSG_02323	1	14574	14309.8	5497.14	3649.74	920.3	231.3
FGSG_02324	1	145176	98021.9	16189.2	798.97	1852.59	181.91
FGSG_02325	6	269547	628884	58825	4492.78	3900.49	562.33
FGSG_02326	1	304384	324991	40585.1	912.51	935.63	172.53
[truncated: 11,823 more rows]
