# Supplementary material for: Genome-wide exonic small interference RNA-mediated gene silencing regulates sexual reproduction in the homothallic fungus Fusarium graminearum
Source: PLoS Genet. 2017 Feb 1;13(2):e1006595. doi: 10.1371/journal.pgen.1006595 (PMC5310905; doi:10.1371/journal.pgen.1006595)
Supplement: S7 Table — (XLS) [file pgen.1006595.s015.xls]

## Sheet: S7 Table
S7 Table. sRNA-producing genes with sRNA counts.
Locus ID	Z-3639 sense		Z-3639 antisense		Fgdicer1 sense		Fgdicer1 antisense		Fgdicer2 sense		Fgdicer2 antisense		Fgdicer1 Fgdicer2 sense		Fgdicer1 Fgdicer2 antisense		Fgago1 sense		Fgago1 antisense		Fgago2 sense		Fgago2 antisense		Fgago1 Fgago2 sense		Fgago1 Fgago2 antisense
	Total	5'-U	Total	5'-U	Total	5'-U	Total	5'-U	Total	5'-U	Total	5'-U	Total	5'-U	Total	5'-U	Total	5'-U	Total	5'-U	Total	5'-U	Total	5'-U	Total	5'-U	Total	5'-U
FGSG_00023	104.1	78.1	123.2	102.4	321.3	128.1	69	55.2	34.8	14.8	15.8	4.2	67.8	26.1	11.5	1	169.9	130.2	182.3	152.5	41.3	20.1	10.6	9.5	49.5	13.2	7.7	4.4
FGSG_00053	101.9	74.3	45.6	39.6	141.7	81.7	39.5	35.4	111.5	31.3	10.2	0.7	7.2	0	17.3	0	150	119.1	60.8	57.4	5.9	5.1	4.4	4.4	16	8.4	9.9	4.6
FGSG_00058	299.1	231.4	409.9	367.7	133.9	109.9	159.9	149.9	26.2	7.5	24.6	9.6	8.5	1.1	8.5	1.1	397.3	320.6	571.5	524.3	19.9	12.9	17.2	16.1	17.8	12.3	7.3	6.7
FGSG_00059	603.7	218.5	103.7	77.8	618.5	180.9	75.7	63.1	544.7	117	51.8	45	530	140.3	6.7	6.7	577	251.5	135	100.6	463.8	104.1	11.3	11.3	460.3	129.2	39.9	9.4
FGSG_00064	1312.1	944.3	6458.8	6224.2	2970.8	2215.9	2051.9	1707.1	138.5	43.9	166.6	82.3	73.9	6.1	86.1	8.8	1642.3	1188.4	8236.5	7942.2	64.1	42	193.6	179.8	76.5	37.9	95.8	71.5
FGSG_15684	299.3	223.9	380	312.7	155.3	121.1	220.1	187.7	60.2	11.8	91.9	14.7	45.6	7.8	60.2	2.9	395.4	304.6	538.9	471.6	24.3	14.8	18.4	13.8	29	8.2	26.3	16.4
FGSG_00093	103.5	39	6.8	6.8	98.3	32.8	5.8	5.8	75.3	19.6	2.1	2.1	79.6	14.3	1	0	88.5	21.8	3.6	3.6	94.3	26.9	7.3	5.2	65.6	19.4	23.7	18.3
FGSG_00109	259.3	232.7	502.9	425.3	232.6	213.4	428.1	373	19.9	3.7	36.8	10.3	26.2	3.6	37.9	2.9	420	375.8	761.2	640.8	14.1	11.8	23.7	18.5	13.8	7.7	27.7	18.4
FGSG_15689	160.4	51	3.1	3.1	78.1	22.5	7.1	7.1	138	46.2	1.3	0	26.3	8.8	1.3	0	155.6	39.5	2.2	2.2	77.6	21.6	0.6	0.6	35.7	11.9	1.3	1.3
FGSG_00116	542.8	112.5	11.1	9.5	379.9	98.1	7.2	6.3	534.5	128.6	2.9	2.4	231.5	47.2	1	0.5	370.4	88.9	13	9.6	531	135.5	1.9	1.9	213.5	50.2	2.5	1
FGSG_00136	1159.8	310.7	12.6	8.1	709.9	203.6	13.3	9.2	2255.4	584.4	3.3	1.6	240.4	59	4.9	0.5	391.3	94.6	6.4	5.1	801.9	203.5	6.6	4.9	198.7	44.5	11.4	2.9
FGSG_00138	277.3	68.8	25.9	18	274	65.3	11.5	7.7	316.5	88.4	24	16.4	588.9	108.4	7.5	2	260.2	82.2	20.9	16.1	404.8	73.7	10.3	6.2	395.9	79.3	7.1	3.6
FGSG_00139	146.2	56.4	15	14.1	216.1	76	14	13	217.3	91	12.8	11.2	216.1	66.7	2.1	2.1	153.6	60.4	13.8	12	178.6	56	4.8	4.3	193.2	70.9	2.2	1.7
FGSG_00140	602.8	148.2	8.6	6.5	849.3	233.5	7.8	5.4	755.6	194.5	5.2	3.4	1228.4	318.1	3.4	1	575.5	150.9	8.6	5.9	990.6	255.8	4.5	2.9	1138.4	287.4	3.3	0.8
FGSG_00150	152.2	63	120.7	107.6	220.7	95.4	125.2	107.3	145.9	49.4	31.9	23.9	57.6	19.7	7.9	0	164.1	82.5	170.7	149.1	51.3	24.8	19.2	17.6	56.6	21.6	9.2	6.7
FGSG_11687	2673.5	2394.6	3383.6	2337.2	3262.4	2913	3971.1	2919.5	228.8	76.9	323.2	54.2	110.6	0	203.9	13.8	3878.7	3428.7	5265.4	3815	112.4	93.1	101.8	66.7	149.5	69.3	120.3	76.6
FGSG_00151	643.3	272.8	8.4	6.7	539.5	286.9	15.3	13.4	607.8	194.4	3.1	3.1	641.9	200.5	2	0	608.9	270.8	12	10.8	272.6	79.2	4.1	3.1	501.8	169.8	2.1	2.1
FGSG_11688	109.1	85.6	151	124.2	83.9	61	148.7	93.4	53	14.3	32.6	10.2	41.4	11.1	48.4	8.1	124.7	89.9	195.4	124.7	28.7	18.4	55.3	24.6	41.5	12.8	38.3	8.5
FGSG_11689	541.6	364	529.4	478.9	728.1	542.1	188	142.4	106.9	24.3	37	20.1	219.9	50.3	15.7	3.1	677.1	477.9	748	692	124.5	44.7	33	29.8	177.8	56.3	36.4	21
FGSG_00156	37597.1	32618.7	52650.8	47874.6	35799.3	30527.8	35625.6	31438.6	2524.4	1100.3	6077.2	4791	1268.1	167.6	694.1	97.9	49171.8	42498.8	69037.2	62831.5	1377.2	1053.2	1619.8	1439	1152.8	619.4	735.1	538.1
FGSG_15698	83.7	66.6	188.6	181.5	45.1	32.2	40.3	37.1	59.5	42.2	241.3	238.7	34.1	4.3	9.4	1.7	54.7	38.5	53.7	43.6	37.2	22.5	123	120.4	43.2	18.9	43.2	33.3
FGSG_00161	115.6	67.7	73	56.3	209.9	118.3	76.9	71.7	75.3	31.9	18.5	5.1	118.4	48.5	30.2	0.9	183.7	121.7	101.1	90.2	95.2	35.3	6.5	5.1	91.6	38.1	15.9	8.2
FGSG_00162	205.6	56.5	34.3	23.1	393.4	98.9	13.7	10.5	193.6	45.6	16.9	7.3	249.4	37.9	21.2	5	262.7	66.8	33.1	23.8	201.9	54.9	28.8	19.2	227.8	51.7	17.6	11.7
FGSG_11692	46.3	35.4	185.4	179.9	31	18.6	114.6	111.5	6.6	0	19.9	11.6	3.3	0	22.9	1.6	68.2	42.9	243.5	231.9	15	8.3	20	18.3	12.1	8.6	29.4	20.7
FGSG_11693	16913.6	15646.9	54263.6	53585	37200.6	35716.7	33763.9	31920.2	15874.9	14541.7	92108.9	91631.3	1393.9	533.8	4015.1	3008.7	8482.3	6821.4	10684.7	9727	20087.5	17493.6	81275.5	80816.1	21225	15825.6	22146.5	21235.8
FGSG_00164	3175.2	2833.6	6412.6	6377.6	12889.3	12518.9	3981.9	3739.3	2349.3	1948.3	11173.2	11128.3	807.5	172.7	690.8	518.1	1317.6	618.6	571.4	430	3233.8	2176.4	10289.5	10256.3	10479.4	1257.6	2215	2104.2
FGSG_00170	192.9	59.7	32.4	29	221.1	48.5	17.5	13.6	256.2	80.9	66.4	59.1	370.5	74.9	3.1	2.1	217.1	74.4	26.8	19.5	284.6	78.2	86.5	80.3	299.8	77.9	16.2	14.1
FGSG_00171	102.7	59.1	292.8	287.7	134.2	108	116.7	105	89	56.2	703.9	685.2	29.3	4.6	3.1	0	66.1	36.7	51.4	31.2	100.4	48.6	583.6	575.7	53.7	17.9	50.5	40.7
FGSG_11696	101.5	35.7	9.8	8	72.8	24.4	7.3	6.5	122.3	41.2	24.4	21.6	175.9	46.9	7.6	2.8	78.3	24.2	9.2	7.4	81.5	25.7	16.8	8.5	141.4	39.2	4.5	1.4
FGSG_00172	423.2	110.7	25.8	25.8	894.2	180.9	12.1	10.3	644.2	157.6	44.2	41.5	987.5	225.2	1.8	0.9	481.2	92.1	13	9.8	870.8	187.1	34.3	31.5	1016.4	206.7	2.9	2.9
FGSG_00175	208	64.8	2.2	2.2	265.5	78.7	5.1	3.8	224.2	65.9	8.2	6.8	242	74.6	7.4	0.7	166.2	48.7	8	7.2	219.9	73.1	6.1	4.8	194.2	58.8	2.1	0
FGSG_00177	117.3	45.2	5.7	2.8	244.1	73.9	27.3	16.1	134.9	49.8	17.2	11.2	277.9	95.2	23.8	4.2	173.8	59.6	7.1	5.1	165.8	66.5	15.5	6	275.2	85.2	22.4	8.1
FGSG_11697	115.1	39.6	30.6	18.9	141	47	26.6	19.4	141	43.2	23.5	12	166	35.1	40.5	8.1	114.4	36	25.1	15.4	128	48.9	59.3	30.2	147.7	47.3	30.2	12.5
FGSG_11698	120.2	29.1	15.5	15.5	213.6	48.4	17.6	11	131.9	42.4	29.4	22.4	252.8	61.8	3.5	2.3	109.4	40.2	11.1	6.9	145.6	35.5	28.4	18.9	195.4	44.2	14.7	6.1
FGSG_15054	249.4	155.3	7477.7	1298.8	37.4	16	5805.6	951.6	408.9	320.3	2396.3	400.3	8.5	5.7	3977.9	345.2	336.3	228.7	8088	1362	40.2	28.7	1313.5	212.7	9	6	2938.9	370
FGSG_00179	222.3	115.9	102.9	93.4	193.4	103.4	75.2	56.4	135.1	45.3	23	14.4	174.9	47.6	12.1	3.6	229	136.1	138.6	114.9	91.7	39	25.3	10.1	149.2	45	14.2	3
FGSG_15701	191.2	62.2	6.5	5.5	304.8	89.4	3.4	3.4	234.2	68.4	6.1	5.1	734.5	199.3	0	0	210.3	57.3	7.1	6	620.6	188.8	6.1	5.5	607.7	183.7	2.2	1.3
FGSG_00182	187.3	65.6	21	14	209.8	52.7	18.9	8	226	81.4	28.7	21.3	346.2	87.3	21.6	9.5	179.5	68.8	11.9	7.5	322.9	100	42.8	25.7	299.1	78.2	18.3	7.2
FGSG_00185	674.8	191.5	8.2	5.8	464.2	107.4	10.6	9.3	737.8	212.1	22	21.3	699.8	177.6	2.1	0.7	590.7	131.8	10	9.2	324.4	79.9	6.4	5.7	546.3	151	3.7	3
FGSG_00189	225.1	71.8	12.6	8.1	355.6	127.4	6.1	3.1	272.5	80.7	8.2	6	366.2	101.9	0.5	0	259	105.8	16	12.8	223.5	55.9	4.4	4.4	309.9	90.4	1.1	1.1
FGSG_00190	134.1	43.1	9.6	0	103.3	32.6	0	0	96	40.7	20.4	17.5	112.3	25.9	2.9	0	123.2	51.3	6.8	3.4	90.7	26.3	0	0	88	24.3	3	0
FGSG_11703	207.3	60.2	8.7	8.2	193.4	53.4	4.1	3.2	251.9	74	12.3	11.3	351.1	84.5	1.2	0.3	181.3	51.8	8.6	7.2	267.8	71.9	9.6	9	279.4	70	4.4	3.3
FGSG_00192	2220.3	590.1	11.6	9.1	2463	614.8	5.6	4.7	2666.6	756.9	13.1	12.6	3870.6	1091.2	2	0.5	2237	595.8	6.5	5.3	3058.5	825.1	4.6	3.5	3500.2	1012.6	5.8	3.7
FGSG_00193	151.2	46.4	11.9	9.1	131.2	35.4	7.7	5.8	184.1	56.8	12.7	7.9	189.9	50.7	6.5	2.7	131.1	37.2	9.3	3.6	110.3	33.5	14.2	11.1	156.5	37.3	3.9	1.8
FGSG_00194	144.6	43	5.2	5.2	140.8	37.2	7.8	5.9	173.7	46.6	6.8	5.2	247.4	52.8	1	0.5	139.7	27.7	8	5.5	164.1	38.4	3.7	2.6	200.3	34.4	3.3	1.6
FGSG_00199	149	54.8	8.8	6.6	246.5	72.2	12.4	5	207.7	70.6	4	0	191.1	63.2	2.6	0	213	78.3	28.2	21.9	381.5	105.7	2.7	0	118.1	32	2.8	1.4
FGSG_11710	437.5	268	668.6	664	351.7	183.7	80.5	64.7	620.6	402.5	1520.2	1516.4	657.6	199.1	7.4	2.8	505.3	177.2	42.9	37.4	821.4	470.4	1264.6	1246.7	657.3	218.8	163.1	147.5
FGSG_15705	3308.3	2489.3	1612.1	1257.6	2246.1	1724.9	998.3	758.2	283.2	66.9	102.7	29.4	158.2	15.6	48.3	1.1	4396.5	3347.6	1936.5	1504.1	95.3	73	52.6	41.4	58.7	41	35.7	17.9
FGSG_11711	65887.8	50314.5	223202	201471	45368.3	34075.9	157991	141527	7030.4	1357.6	11466.6	3465.3	2707.5	109.3	4914.7	376.3	83414.2	63479.5	292763	262664	1860.1	1422.3	6923.5	6203.8	1137.3	450	4072.4	2970.6
FGSG_11712	25652.8	21063.5	52036.3	46820.7	18370.9	14980.4	34950	31090.6	1451.4	369.1	2489.9	869.6	715.4	50.2	1080	84.4	34325.6	28255.3	68754.2	61933.2	928.5	761	1502.4	1336	1098.7	687.1	1533.1	1126.9
FGSG_00214	301.2	55.4	27	22.5	190.7	44.3	18.7	15.3	365.1	84.7	12.7	10	285.6	52.3	1.8	0	308.4	53.5	12.9	12.9	173	43.9	3.7	3.7	268.9	60.8	5.7	5.7
FGSG_15709	118.4	102.7	218	196	94.1	82.2	129.8	126.2	10.8	1.3	15.3	1.9	6.9	0.6	7.6	1.3	131.1	107.9	290.6	261.4	22.4	10.9	15.4	14.1	8.6	3.3	4.7	2
FGSG_00222	304.7	276.9	302.8	276	157.8	135	161.1	151.3	30.3	7	21.5	5.2	7.5	0	4	0	371.8	337.6	399.9	358.8	14	9.4	13.5	12.3	4.3	2.4	4.9	1.8
FGSG_11717	503.1	435.5	720.8	709.6	213.3	183.4	341.2	332.7	41.1	9.1	11.4	6.8	13.5	0	9	2.3	829.1	705.6	904.2	885.4	16.1	11.5	6.9	6.9	7.1	7.1	0	0
FGSG_11718	106.9	91.6	26.7	26.7	95.4	56.4	8.7	8.7	41.7	16.2	0	0	43.6	22.9	0	0	177.3	158.2	24.5	21.8	30.3	16.3	2.3	2.3	67.8	21.8	4.8	2.4
FGSG_00242	365.4	320.1	345.4	292.7	319.4	275.1	358.9	302.6	61.4	3.2	33.9	7	48.1	0	13.9	1.9	487.6	416.9	461.3	378.5	16.1	11.6	14.1	9.6	10.7	8.7	4.7	2
FGSG_00243	369.3	131.3	44.6	17.5	370.9	111.4	28.8	8.9	444.6	128.7	25	6.9	719.8	196.8	35.8	4.2	360.3	112	36.9	16.3	379.5	108.5	33.7	8.6	644.8	162	38.8	3.9
FGSG_11729	142.5	49.4	11.6	10.2	150.3	47.9	5	5	154.6	59.2	43.3	40.6	190.6	41.1	0.9	0	119.5	36.4	21.8	19.7	160.8	40	6.2	5.3	149.4	37.8	1.8	0.9
FGSG_11731	336.1	77.2	17.4	17.4	206.4	50.9	14.1	14.1	414.5	98.3	19.7	16.6	269.4	61.4	0	0	258	58.7	8.9	8.9	165.7	30.4	4.6	4.6	285.7	52.1	3.2	3.2
FGSG_00245	594.2	148.6	8.3	4.1	321.1	56.3	2.3	0	668.2	153	20.1	16.3	703.3	158.8	7.4	0	519	95.8	10.3	7.4	269.7	63	3.8	3.8	519.3	121.7	6.5	1.3
FGSG_11732	9.9	9.9	158.9	59.6	3.8	3.8	188.1	82.8	8	8	179.1	68.4	4	0	256.8	91.6	4.7	0	179.8	63.9	2	2	143.6	48.5	0	0	191	63
FGSG_15717	321	71.5	12	7.9	353	77.8	10.1	6.2	366.9	84.4	10.4	7.3	558.6	141.6	13.4	4.9	293	77.8	9	5.4	348	84.2	13	8.2	466.5	113.3	12.6	4.8
FGSG_00253	428.7	400.8	591.2	516.6	393.3	352.4	435.6	378.1	26.7	4.9	45.3	7.3	28.8	0.8	50.4	2.4	558.6	508.1	804.1	698.4	11.4	9.8	26.8	25.2	11	4.2	23.6	13.5
FGSG_00254	9022.8	3607.8	21474.5	20511.4	10713.2	4761.4	9187.8	8193.5	2945.3	337.4	22986.7	21827.7	1129.8	22.6	667.7	58.5	13346.5	4858.4	27973.3	26724.5	458	143.7	808.6	762.6	807.6	141.2	676.3	535.1
FGSG_11735	28403.9	23874.5	24014.5	21210.9	16401.6	13065.1	20870.1	18221.5	5128.6	3229.1	1921.2	745.9	880.9	31.3	653.9	56.8	34946.7	29555.1	29801.8	26122.8	684.2	550.9	670.2	584.7	398.5	210.6	227.1	146.6
FGSG_00255	3095.9	1943.4	8543.2	7947.5	5691.7	3688.6	2448.1	1980.2	538	189.8	7910.5	7556.9	134	10.6	88.6	6.8	4032.4	2462.6	11568.8	10791.1	103.1	70.8	287.7	270	53.5	12	35.9	25.6
FGSG_00256	666.2	197.8	6.9	3.5	380.4	104.5	3.9	0	826.5	233	10.5	6.3	785.4	227.4	2.1	1	623.7	204.6	13.6	13.6	349.7	117.6	1.1	1.1	697.4	210.1	5.5	5.5
FGSG_00257	123.1	64.9	34.2	27.3	133.3	59.5	22	14.2	130.2	41.5	22.8	20.1	134.3	43.8	3.4	0.7	127	66.8	31.8	22.8	105.1	32.7	22.3	17.4	126.4	41.2	3.6	1.4
FGSG_00260	435.5	62.9	0	0	791.5	175.9	0	0	588	108.8	0	0	762.1	180.4	0	0	463.3	89.9	6.9	6.9	1102.3	233.5	3	3	782.3	168.7	0	0
FGSG_00261	285.6	83.3	6	2.3	297.5	87.2	7.4	3.7	308.7	95.5	5.7	3.4	378.7	118.3	2	0.6	230.7	73.1	8.3	5.3	404.9	126.4	8.5	3.1	343.6	100.9	1.5	0.9
FGSG_00263	259.2	66.8	15.3	13.3	196.5	47.5	12.2	9.9	261.7	58	21.7	17.7	220.6	44.2	3.4	1.5	255.3	69.3	15.7	12.8	159.6	36.2	6.2	5.3	190.9	43.7	1.9	1.3
FGSG_00269	119.4	33.3	6.5	4.6	134.6	43.1	4.2	4.2	136.1	39.9	12.4	12.4	213.6	68.4	0	0	105.8	31.1	6	4	104	26	1.7	1.1	160.2	54	1.2	1.2
FGSG_11738	103.1	103.1	22.9	22.9	13	13	0	0	69.6	55.7	48.7	48.7	6.9	0	6.9	0	81.8	73.6	65.5	65.5	35	35	0	0	0	0	0	0
FGSG_00271	295.6	101.1	4.9	3.9	506	151.3	1.1	1.1	408.3	127.6	7.1	7.1	425.1	155.5	0	0	314.8	99.4	6.3	6.3	564.3	193.6	3.6	2.4	384.1	120.2	0	0
FGSG_15719	3225.6	2904.6	3487.4	2905.8	2239.2	2009.1	2256.7	1851.7	120.9	46.1	259.9	40.3	43.4	5.7	141.7	12.1	4311.4	3900.9	4424.9	3580	91.9	77.4	95.5	79.6	37.6	24.8	59.3	31.5
FGSG_15720	3364.8	2519.2	8778.3	7857.1	2966.2	2240	6255.4	5452.1	431.3	86.4	443.5	149.9	251.2	6.1	222.4	18.9	4694.1	3529.6	12655.3	11267.7	90.7	58.4	263.6	230.6	98.9	51.9	169.1	130
FGSG_00275	241.2	71.2	21.7	11.9	208.9	71.9	2.2	2.2	261.9	72.1	22.8	21.6	318.6	61.8	0	0	269.9	74.9	11.3	8.5	193.2	37.4	9.7	8.5	257	50.1	17.5	13.8
FGSG_00276	136.3	49.3	10.1	7.2	112	36.2	9.9	9.9	140.9	47.6	12.3	7	147.3	37.5	5.2	2.6	116	41.4	11.4	7.3	97.4	30.1	4.4	3.5	148	51.5	18.4	10.1
FGSG_15721	219.7	46.7	4.4	4.4	212.2	34.8	4.1	3.3	230.1	52.8	7.5	4.4	297.9	50	4.4	1.8	200.8	40.7	5.2	3.7	248.3	54.8	8.5	5.8	259.6	43	7.4	2.3
FGSG_00279	281.1	82.8	11.4	4.3	322.6	97.3	8.1	6.5	345.1	124.9	11.3	3.5	651.1	252.2	6	1.7	295.7	110.1	7.1	3.1	438.4	160.4	10.5	6.1	539.2	206.3	9	0.9
FGSG_00281	115.7	39.5	4.6	4.6	116.9	34.4	2.1	2.1	111.1	43	8.4	6.1	157.4	51.9	2.2	0	103.7	38.7	7.2	5.9	100.4	36.5	3.9	3.9	135.7	52.4	0	0
FGSG_15722	111	22.4	20.7	17.1	96.6	17.4	14.1	8	122.3	29.8	16.9	7.9	95.1	19.5	12.4	3.2	97.9	33.3	21.5	15.2	91.9	17.3	16.6	7.2	93.2	22.5	10.5	3
FGSG_00285	531.9	150.7	140.7	139.6	402.8	96.9	10.1	10.1	513.1	133.3	198	198	651.6	169.2	1.3	0.7	432.4	116.4	4	3.2	629.5	168.5	249.8	248.4	531.2	125.1	3.5	2.1
FGSG_11741	282.5	122.1	702.3	694.7	520.3	156.1	34.7	34.7	190.2	64.9	779.3	779.3	238.7	73.4	0	0	196.4	49.1	32.7	27.3	275.1	83.9	694.7	694.7	174.2	62.9	0	0
FGSG_00286	596.8	191.6	18.8	15.7	781.4	215.9	19.6	10.7	654.6	235.7	19.1	17.2	657.1	168.1	1.9	0.9	620.6	198.6	11.2	11.2	488.2	110.3	7.7	6.7	570.5	138.4	2	1
FGSG_15725	386.1	87.7	7.6	6.5	345.7	79.1	4.1	3.1	469	112.9	15.6	14	739.4	188.3	1.1	0	358.9	92.1	5.9	4.4	588.5	137.2	8.1	7.7	600.6	146.7	2	1.3
FGSG_00293	363.2	89.4	2.6	1.3	299.4	81.8	1.9	1.9	439.4	105.1	10.3	9.1	443.7	99.8	0	0	295.2	61.5	4.9	4.3	244.7	51.5	4.7	3.9	402.5	80.7	0.5	0.3
FGSG_00297	116.5	29.6	27.2	23.5	100.1	28.1	22.6	13.7	97.2	24.9	12.1	10.6	114.3	19.6	3.3	1.5	94.9	28.5	34.1	27.2	89.9	20.6	7	3.3	105.2	19.5	3.4	2.3
FGSG_00298	234.6	92	29.9	26.4	188.1	60.1	14.4	11.8	211.7	51	8.4	6.3	160.4	36.6	2.8	0	245.7	93.7	35.3	25.5	125	46.4	4.2	2.1	134.9	39.4	2.9	2.2
FGSG_00299	939.7	256.6	4	2.4	682.2	188.6	4	3.1	1208	356.7	11.5	10.1	1032.4	312.8	1	0.5	804.6	226.3	5.9	5.1	613.3	185.2	2.2	1.4	906.3	272.9	0.8	0.5
FGSG_00300	497.7	100.1	6.3	2.5	612.9	148.2	5.8	4.3	664.1	152.4	11.5	7.7	651.8	153	0	0	455.2	105	11.8	9.1	594.1	143.9	4.6	3.9	558.1	122.9	0.8	0.8
FGSG_00301	245.6	59	22.8	12.1	297.3	83.8	6.1	0	340	88.9	28.5	21.2	208.1	40.3	14.5	7.3	259.9	62.3	11.5	4.8	154.1	36.1	24.6	9.8	211	42.5	19.6	7.7
FGSG_00303	469.5	208.4	41.2	36.6	408.5	145.7	15.6	15.6	544.1	276.9	151.7	148.9	311.2	119.8	2.8	0	468.1	212.8	68.7	65.5	509.2	229.4	12.6	9.8	294.8	116.2	1.5	1.5
FGSG_00304	255.1	70.1	1.5	1.5	244.1	67.8	1.7	1.7	346.3	126	8.2	6.3	279.9	69.1	0	0	251.6	73.6	8.5	6.4	153.1	30.1	5.5	3.6	257.3	59.6	0	0
FGSG_00305	182.4	59.1	31.3	26.1	205.2	57.2	11.8	9.9	236.5	58.1	11.6	10.6	198.4	27.2	5.2	1	240.8	94.4	16.1	11.2	188.9	36.1	14.9	8.5	186.1	34.1	3.3	2.2
FGSG_00306	169.5	58.2	11.8	7.9	218.4	59.3	2.2	2.2	222.2	64.7	13.2	9	229.9	55.1	2.4	0.6	164.8	42.3	4.9	2.1	198.1	48.2	5.4	3	208.7	48.1	3.7	0.6
FGSG_00307	115.6	28.3	6.1	6.1	118.6	31	6.9	4.7	129.8	38.3	12.7	11.3	184.6	44.4	2.7	0.6	110.2	29.4	6.9	5.3	140.5	37.5	9.8	8.2	163.3	38.7	3.9	2
FGSG_00310	549	194.4	27.3	27.3	573.3	189.8	19.4	15.5	714.8	240.3	39.4	31.1	487.9	102.5	2	2	614	263.2	46.3	34.1	441.5	127	10.4	8.3	436.7	125.4	0	0
FGSG_00314	994.2	287.3	7.2	7.2	1630.7	538.1	5.5	2.7	1149.8	332.4	12.4	8	3947.8	1285.1	0	0	823.1	212.2	12	9.5	1539.8	492	14	12.5	3088.6	946.7	4.6	0.8
FGSG_00316	359.5	121.2	13.9	10.6	318.2	106.1	12.1	7.4	450.8	132.4	24.4	17.9	541.1	145.2	15.3	5.4	287.3	80.8	11.1	5.9	485.7	144	31.5	21.5	466.2	151.6	22.8	9.9
FGSG_00317	140.6	53.2	42.5	28.4	205.4	81.9	37.6	22.8	175.2	84	66.8	43.8	120.8	34.1	36.2	11.4	138.5	59.1	76	55.7	148.7	63.5	54.1	20.9	116.1	30.7	34.5	10.5
FGSG_00322	180.4	46.5	7.4	4.6	142.6	30.6	8.4	6.3	214.1	48.6	14.1	12.4	199	40.8	0.6	0	167.4	42.5	8	6	93.7	12.5	2.8	1.7	150.9	37.7	1.8	1.2
FGSG_00323	262.5	204.3	471.5	381.2	178.1	109.3	222.6	163.3	77.9	29.6	103.2	51.2	55	12.9	60.7	10.7	291.1	235.9	583.1	494	59.5	17.4	65.3	26.8	54.2	12.8	59.5	13.6
FGSG_00324	267.7	60.3	23.8	21.5	263.9	62.7	12.3	8.9	308.2	64.6	12.9	9.9	396.9	83.3	2.6	1.4	246.8	63.9	27.6	24.3	324	69.3	7.9	5.9	343.7	70.4	3	1.2
FGSG_00327	163.4	44.5	9	6.9	139.7	37.1	3.7	3.2	178	49.9	28.8	27.3	169	33.9	1.2	0.5	140.2	36.8	9.1	8.2	107.3	27.7	4.7	4	142	31.1	2.3	1.3
FGSG_00328	113.8	40.1	48.1	44.9	138.4	58.3	10.9	3.6	125.7	50.7	47.7	45.8	106	31.8	7.7	0	116.9	45.8	83.6	81.4	112.6	30.4	12.7	10.8	101.7	33.5	4.1	0
FGSG_15729	358.3	103.7	19.5	15.3	454.5	113.8	6.3	4.7	484.9	140.4	8.5	8	520.4	140.5	1.7	0.8	334.6	98.4	14.4	10.9	595.4	161.1	3.4	2.5	455.7	112	1.8	0.4
FGSG_00332	104.1	41	9.8	8.1	113	34.8	2.6	2	117	42.2	8.1	6.3	136.2	37.9	0.7	0.3	116.1	41.7	5	3.3	147.6	49.1	4.9	4.6	118.8	32.6	1.8	1.8
FGSG_00335	137.7	50.8	28.8	25.1	125.5	35.7	9.5	6.5	162.9	54.1	9.9	5.4	174.4	48.2	2.2	0.9	151.6	49.8	25.4	22.1	124.7	35.8	6.4	5.1	144.8	39.8	3.3	0.3
FGSG_00337	327.1	99.3	3.1	3.1	305.1	85.5	2.4	2.4	327.6	101.6	3.8	3.2	457.4	133.8	0.6	0	324.8	88.9	2.2	1.5	257.8	84.9	1.9	1.9	398.2	110	3.3	2.7
FGSG_00338	929.7	311.2	5.8	3.9	760.1	258.5	2.2	1.1	1172.4	416.6	8.3	6.5	1096.2	464.8	0.6	0	802.7	291.9	6.3	4.2	616.5	237.6	4.2	2.4	986.5	394.6	1.8	0
FGSG_15730	139.2	51.3	8.2	5.8	163.4	44.3	3.3	2.6	168.8	65.8	9.2	7.8	194.7	58.1	1.1	0.7	107	32.9	4.2	2.5	211	72.2	3.2	3.2	188.4	61.3	0	0
FGSG_15064	36.7	25.7	169	51.4	62.6	29.2	212.9	79.3	42.4	8.9	230	93.8	130.3	28.7	167.9	55.2	36.8	7.9	236.3	60.4	58.3	13.5	289.5	132.4	128.1	23.3	118.8	41.9
FGSG_00343	286.2	84.4	5.3	4.9	265.6	80.8	1.5	1.5	280.3	87.8	9.7	7.6	328.1	102.3	0	0	227.4	76.2	5.4	3.8	275.8	90.7	4.1	3.5	269.4	80.9	2.5	1.7
FGSG_00346	220.5	64.7	5.5	4.7	230.1	55.7	4.4	4.4	240.5	67.2	10.4	8.5	223.9	67.4	0	0	212.1	65.7	5	2.8	143.2	39.5	5.2	4.8	212.9	63.7	1	0.5
FGSG_00348	1378.2	307.1	6.9	5.9	1048.6	246.1	2.1	1.6	1631.1	370.4	6.7	5.8	1839.1	411	0.8	0.5	1218.1	290	2.6	1.3	57.5	12.3	0.3	0	1.2	0.6	0	0
FGSG_00349	124.7	36.8	6.6	5.7	124.8	37.8	7	6	140.4	42.8	18.9	16	188.4	55.5	0.8	0.5	110.7	35.7	9.1	6.9	133.6	40.6	4.3	4	148.2	46.1	7.2	1.9
FGSG_00350	450.7	102	24.8	12.4	518.2	140.9	7.8	4.7	557.8	129.8	19.3	13.4	518.7	120.1	5.8	2.5	394	103.4	18.7	11.8	318.2	76.6	24.4	10.9	436.1	93.5	6.1	3.5
FGSG_00352	458	72.9	5.9	4.5	451.1	72.6	10.1	8.4	500.6	92.2	7.2	6.3	563.3	84	0.9	0.9	423	65.9	6.4	5.3	319.7	42.7	1.8	1.8	476.2	75.4	2.8	0.9
FGSG_00353	105.2	16	14.3	10.7	125.5	38.5	6.1	6.1	84.5	15.2	9.7	5.4	147.9	21.4	1.1	0	75.1	15.3	6.4	5.1	70.8	9.8	10.9	8.7	120.9	23.7	0	0
FGSG_00354	203.1	59.4	126.5	122.7	152.4	45.7	21.8	19.6	100.2	52.4	140.9	139.7	108.3	28.8	3.5	2.3	178	67.1	17.8	12.3	113.5	67.9	170.9	169.7	81.4	15.8	15.8	14.6
FGSG_15065	113.5	113.5	37.8	25.2	250.6	243.5	71.6	50.1	30.6	19.2	19.2	15.3	15.2	0	22.7	0	171.2	153.2	99.1	99.1	7.7	7.7	19.2	11.5	4	0	12	8
FGSG_00355	226.7	62.4	4.5	4.5	221.5	63.3	3.2	1.3	250.8	65	9.8	9.5	426.3	117.9	0.7	0.7	192.7	46.2	8	7.6	329.7	86.8	5.8	5.8	384.2	98.2	2.1	2.1
FGSG_11755	104.6	35.8	18.5	14	85.8	29.9	12.1	9.5	135.3	54	13.9	9.5	90.1	28.9	8.7	2.7	88.3	36	18.4	14.8	78.2	25.6	7.5	4.8	97.2	35.8	6	2.1
FGSG_00359	192.6	53.9	4.2	4.2	172.4	48.1	2.4	2.4	229.3	60.4	8.6	8.3	275.6	78.6	0.9	0	171.6	45.6	2.6	1.9	215.7	68.4	6.4	6.4	206.7	55.7	1.3	0.3
FGSG_00362	102.3	36.1	6	4.9	107.5	31.1	3.7	3.7	119.4	42.2	10.3	9.6	139.5	45.7	0.3	0	98.2	31.7	5.5	4.3	136	49.1	4	2.7	122.1	36.8	0.3	0.3
FGSG_00364	167.7	46.5	4.4	4.4	145.6	38.9	4	3	194.2	50.2	6.4	6.4	190	47.5	1.6	0	161.9	55.2	3.8	3.1	113.7	27.4	3.2	2.7	178.7	35.1	1.7	0.6
FGSG_15732	170.3	66	6.9	6	167.4	53.1	2.7	2.1	216.7	70	6.8	5.1	264.7	80.5	0.7	0	163.9	52.1	7.1	5.8	181.3	54.1	2.2	1.8	222.1	68.2	0.8	0.6
FGSG_00367	205.1	64.9	6	4.5	275.9	99.4	1.7	1.7	268.6	99	10.1	7.3	302.9	90.7	0	0	225.3	72.2	4.3	4.3	195.3	42.4	6.4	5.5	248.6	56.4	0	0
FGSG_15733	222.3	61.8	15.5	10.7	192.4	56	21.6	12.8	222.5	75.5	16.6	8.3	265.8	76.1	13.9	3.6	233.2	64.1	21.2	15.7	161.5	44.3	14.9	7.3	229.1	64.4	12.8	3.8
FGSG_11758	57.6	44.6	102.3	66.9	42.2	35.9	103.5	71.8	12.4	3.4	31.6	10.2	5.6	0	16.8	5.6	103.6	82.4	119.6	73.1	2.3	2.3	18.2	14.8	3.5	2.4	22.4	7.1
FGSG_00369	214.7	67.1	3.8	2.8	215.9	74.1	6.4	3.2	229.9	91.4	5.7	3.4	292.2	98.4	0.6	0.6	177.1	64.2	5.4	2.7	339.1	135.2	2.3	1.2	242.8	89.9	0	0
FGSG_00371	169.7	72	155	154.5	117.6	40.6	9.6	7.2	185.5	82.7	251.6	250.7	248.3	72.7	1.3	0	140.1	46.2	22.9	19.9	165.3	60.7	172.7	171.1	184.2	58.3	4.7	4.3
FGSG_00373	377.3	98.4	10.3	8.8	488.6	118.4	8.3	8.3	456.7	127.6	25	17.8	423.7	74.1	4.4	0.9	350.4	98.6	7.3	5.2	345.2	74.4	2.7	1.8	341.6	67.9	0	0
FGSG_00374	194.8	61.3	1.9	1.9	199.5	63.1	3.6	1.5	249.1	72.6	10.1	8.5	243	54.1	1.2	0.4	201.7	63.4	7.3	5.9	182.9	49.5	2.7	2	219	50.2	1.2	0.4
FGSG_00376	484.8	247.9	111.2	92	946.1	517.6	73.5	42.4	361	105.8	21	11.6	404.8	96.4	26.8	4.9	624.5	345.1	181	157.6	410.7	128	12.8	6.7	301.6	83.2	14.4	4.6
FGSG_00377	294.5	178.7	297	276.8	451.7	294.5	160.1	134.4	65.8	29.1	22.9	16.8	78.7	10.6	7.6	0	410.1	264.4	433.4	395.7	52.3	18.4	21.5	18.4	67	20.7	0	0
FGSG_00378	117.1	39.2	14.6	10.4	119.1	29.5	13.9	7	124.2	37.6	12.9	9.5	161.8	44.9	9.4	2.6	99.5	34.4	16.9	12.8	116.5	38.4	12.1	5.8	145.8	40.7	7.8	3.3
FGSG_00380	358.2	195.3	204.1	191.6	435.3	248.5	84.2	70.9	279.7	69.6	17.4	12	244	69.7	11.5	0.4	426.5	256.5	287.5	262.8	194.1	58.7	11.7	10.3	202.9	56.3	13	10.2
FGSG_15734	314.2	72	16.1	14.8	315.5	62.8	4.2	3.5	413	89.7	26.5	25.7	451	94	1.3	0.2	292.3	53.4	14.1	13.2	326.8	70.9	9.1	7.9	386.3	76.8	1.4	0.4
FGSG_00384	123	116.2	16.9	16.9	34.6	26.9	14.1	9	229	215.3	19.2	15.1	34.6	14.2	4.7	1.4	177.4	164.5	26.6	21.8	24.8	9.6	9.6	4.8	15	5	4.3	3.6
FGSG_00385	459	137.4	29.2	29.2	863.5	176	13.3	13.3	483.2	135	10.7	10.7	471.1	93.2	0	0	434.6	117	23	16.7	439.3	80.4	17.9	16.1	430.1	64.9	5.6	1.9
FGSG_15735	156.4	54.1	4.3	4.3	202.3	70.4	1.6	0.8	198	74.5	5.7	3.9	359.8	126.6	0	0	158.2	61.3	7.2	5.7	229.4	81	2.6	2.2	305.3	104.7	0.5	0.5
FGSG_00387	549.6	152.5	7	4.9	523	134.9	4.8	4	717.1	197.3	8.1	8.1	656.3	161.4	0.8	0	510.8	121.6	5.5	5	462.4	114.6	2.1	1.3	603.8	138.1	2.2	0.9
FGSG_00389	160.1	45.1	5.1	4.3	115.1	32.9	7.7	7.7	205.4	49.1	30.5	30.5	88.6	20	2	0.5	144.2	28.6	7.3	5.5	139.9	38	27.6	26	81.5	18.9	4.3	3.8
FGSG_00390	107	25.3	8.8	4.9	151.5	48.6	5.5	4.4	134.8	47.3	7.1	3.5	181.4	59.1	2.3	1.8	108.5	38.9	11.1	4.9	277	83.8	5.9	1.8	158	46.9	1.2	0.6
FGSG_00391	513.6	125.9	6.2	4.9	469.8	115	4.2	4.2	642.9	141	6	6	657.6	147	3.7	0.7	483.5	110.3	7.1	6.2	645.5	132	11.3	9.8	547.2	118.2	2.3	1.6
FGSG_00392	397.5	73.5	21.6	21.6	392.7	68.7	9.8	4.9	493.6	110.3	5.3	5.3	285.8	59.8	5.2	0	330.4	74.1	9.3	9.3	311.4	47.5	26.4	21.1	268.5	46.6	5.5	5.5
FGSG_00393	188.8	42.2	20.1	16.1	200.8	36.5	11.4	9.1	225.8	80.6	19.5	15.9	222.2	26.6	0	0	199.6	63.2	18.7	18.7	227	41.7	19.6	18.4	214	26.7	2.5	2.5
FGSG_00394	893.6	174.2	11.2	11.2	584.2	114.9	3.2	0	978.4	193	12	8.5	1135.3	206.1	1.7	0	759.1	150.6	12	10	540.6	104.7	1.7	1.7	1044.1	217.4	0	0
FGSG_00395	491.7	107.9	6.9	6.9	663.7	167.4	9.7	5.8	381.1	70.8	23.9	21.9	290.5	58.7	4.1	2.1	443.2	83.3	22	20.8	304.5	54.4	10.5	10.5	278.1	46.7	4.3	2.2
FGSG_15737	159.9	47	110.5	109.3	204.3	48.1	13.4	12	253.6	70.7	260.7	257.9	304.6	55.8	0.7	0.7	172.2	31.9	5	4.2	285	84	257	256.3	251.9	50.7	27.6	24.6
FGSG_00397	231	70.6	9.6	5.6	304.4	82.9	4.6	3.6	215.4	64.3	14.1	6.8	351.1	91.1	2.9	1.4	202.9	50.4	12.6	6.9	297.9	82.3	8.3	1.5	326	88.5	4.6	1.5
FGSG_15738	102.8	32.8	1.1	1.1	93.5	18.3	1.9	1.9	104.7	36.1	3	2	134	41.8	0.3	0	89	27.4	1.2	0.8	99.8	32.6	1.7	0.7	113.1	34.5	0.4	0.4
FGSG_15739	124.5	34.6	5.8	5	114	35	2.8	1.4	134.8	40.5	11.4	10.1	166.4	42.5	2.3	0.5	109.8	32.4	5.9	4.5	69.2	22.6	6.4	5.6	141.2	36.4	2.9	1.1
FGSG_00407	107.8	60.2	36.4	25.1	76.9	35.6	10	8.5	64	20.6	9.1	6.9	73.1	25.6	2.3	0.8	100.3	60	45.7	35.8	62	13	6.1	3.8	45.3	14.3	3.2	0.8
FGSG_00408	227.1	63.3	10.4	6.1	205.5	66.6	9.9	3.1	247.1	68.2	11.9	7.6	305.8	80.6	6.9	2.2	189.2	47.9	8.2	5.1	278.8	67.1	7.6	3.9	241.6	65.1	6.4	2.8
FGSG_00409	748.5	228.3	24.1	22	775.5	269.3	10	7.5	757.6	230.8	30.7	24	1233.9	316.7	4	1.3	682.4	207.1	1.6	1.6	875.5	246.7	22.8	21.5	849	208.8	7	1.4
FGSG_00410	205.7	54.8	24	16	183.6	59.2	41	25.8	201.2	47.9	26.8	16.2	234.4	54.6	10.4	4	201.4	64.9	50.6	36.3	137.8	31	20.4	8.2	199	46.6	15.2	5.9
FGSG_00415	678	203.4	302.6	297.6	905.4	236.7	20.7	16.9	928.4	424	1033.9	1006.8	1284.4	361.9	5	3	737.4	200.9	14.2	9.5	1422	476.7	816.1	807	1197.3	344.9	57.7	48.2
FGSG_00418	108.3	28.4	5.5	4	166.6	36.8	3.4	2.8	136.1	31.5	11.2	10	232.2	50.1	6.9	1.5	109.1	25.3	8.2	5.3	197.2	45.7	4.9	3.7	218.3	49	5.4	2.5
FGSG_15740	701.4	573.1	1030.3	934.4	476.9	379.3	717.5	625.5	92.4	36.3	82.5	48.4	91.4	25.5	53.2	19.5	836	705.1	1291.8	1170.7	65.4	34.2	69.2	44.1	69.5	22.9	57.7	27.6
FGSG_00421	1220.9	367.7	7.4	4.6	1901.7	489.4	8.4	6.3	1853.9	538.2	13.5	10.2	2156.3	658.1	1.1	0	1264.6	345	9.3	6	1654.7	465	7.9	6.8	1980.3	561.6	1.2	0
FGSG_17600	21780.6	7759.6	80.2	68.8	21153.2	6690.9	19.5	11.9	25514.8	9399.5	188.6	168.3	25324.7	10968.2	4.6	0.6	19660.3	6295.9	120.1	107.1	22014.3	8267.4	10.5	9.3	17906.5	7703.6	6.1	3.6
FGSG_00424	408	139.8	73	31.3	470.6	126.8	88.9	39.1	511.6	148.4	63.4	31.7	466.7	143.6	71.5	14.4	395.2	139.4	58.2	29.8	516.8	151.7	72	27.4	451.2	134.3	65.5	14.6
FGSG_00428	143.8	49.7	3.2	2.6	135.5	37.4	3.7	2.2	166.9	54.1	9.4	7.8	190.7	52.7	0.4	0	129	42.4	10.1	9.7	134.3	39.8	6.7	5.5	152.5	42.1	0.4	0.4
FGSG_00429	108.5	41.3	25.8	20.7	114.4	41.1	20.5	8.8	111.4	51.8	26.7	23.5	93.2	34.2	4.7	0	129.2	77.5	20.3	18.5	83.6	39.4	15.8	6.3	101.5	44.2	3.3	1.6
FGSG_00430	134.9	43.2	4.9	4.9	209	62.5	9.8	8	163.9	57.4	10.8	10.2	234.2	72.7	1	0	132.2	49.7	6.2	5	168.7	51.4	3.3	2.6	192.9	60.2	0.7	0
FGSG_00431	196.7	52.4	6.5	5.7	147.6	44	4.1	2.4	248.7	77.7	13.1	10.9	298.7	88.1	4.3	1.3	180.1	49.8	6.2	6.2	152.6	41.7	4.4	3.1	228	71.5	1.8	1.4
FGSG_00432	7.9	7.9	435.3	76	3	0	336.6	83.4	12.7	9.6	433.4	90.8	1.6	0	748.9	119.8	1.9	1.9	299.8	61.8	6.4	6.4	296.3	67.3	5	5	520.4	96.4
FGSG_00433	532.3	121.4	8.5	7.8	390.6	84.6	6.4	3.2	666	141.6	12.4	10.9	669.7	135.2	5.1	1.1	465.1	97.4	5.5	5	338.5	67.3	7.8	6	608.5	132.9	14.8	11.2
FGSG_00434	234.9	55.9	3.7	2.4	399.2	85.8	6.2	5.4	328.3	82.3	6.8	4.7	575	144.5	2	0.8	230.3	54.9	5.3	3.1	525.6	138.1	5.4	3.9	502.7	118.3	1.7	0.4
FGSG_00438	177.9	35.6	4.4	4.4	236.2	70.7	2.5	1.3	197.9	48.6	6.8	4.1	248	53.5	0.7	0	162.9	40.5	2.4	2.4	290.6	73.3	2.7	2.7	186.1	40.2	0.7	0.7
FGSG_15741	130.4	40.2	6.4	6.4	146.3	44.8	2.7	2.7	156.5	53.3	11.3	10.8	181.5	58.1	0	0	138.6	36.8	3.5	2.3	158.8	51.6	3.4	3.4	151.1	38.8	0	0
FGSG_00450	941.8	222.2	21.2	18.1	1210.7	291.9	6.9	6.9	1116.1	275.6	5.5	4.6	1925.8	482.6	0	0	832.9	217.1	11.9	10.8	1776.4	470.9	11.1	11.1	1502.8	349.8	2.9	1.9
FGSG_00452	994.9	474.9	285.3	245.9	801.8	356.1	138.6	110.9	985.6	277.2	14.8	12.5	909.6	232.5	4.5	4.5	1062.5	513.8	375.6	299.2	640.9	199.5	17.2	14.9	736.7	191.6	2.4	1.2
FGSG_00455	194	41.8	1.3	1.3	270.9	70.4	6.1	4.6	234.9	58.1	15.6	15.6	251.9	56.7	1.6	0	186.8	37.5	8.7	8.7	198.3	42.8	9.1	8.2	203.3	45.3	0	0
FGSG_00459	195.9	66.2	22.7	20.9	183.4	41.2	6.2	5.2	220.5	89.3	22.6	19.8	207.2	51.3	3.3	1.6	182.1	69.4	9.7	7.8	133.5	30.5	21.1	20.5	158.1	33.4	3.5	1.2
FGSG_00460	207.9	57.3	82.1	79.1	221.7	86.4	11.1	7.7	230.7	49	37.5	36.2	248.2	55.3	1.4	0	191.7	63.5	103.9	98	134.8	34	35	34	217.8	54.5	9.1	8.1
FGSG_00461	151.6	69.2	12.4	10.7	88	23.4	7.5	6.6	171.7	77.1	21.5	14	130.3	39.6	3.5	0.5	116.6	33.6	4.7	2.4	126.8	60.9	12.6	7.5	93	26.6	2.6	1
FGSG_00463	350.3	74.8	7.9	6.8	314.3	47.7	10.3	5.2	377.5	98.5	5.5	4.8	501	100.9	1.4	0.7	287.6	66.4	13.8	11.3	346.2	78.2	6.2	3.5	392.5	88.4	0.7	0.7
FGSG_00464	144.5	33.6	39.2	31.4	183.2	39.4	33.1	22.9	170.8	38.8	23.1	17.7	286.1	47.8	24.9	16.2	155.3	34.4	37.6	27.2	189.5	30.8	43.1	28.7	259.9	51.8	12.1	4.3
FGSG_00469	310.7	122.3	150.9	83	420.9	170.4	151.1	65.9	404.7	130.8	121.5	51	433.7	139.6	111.7	35.4	372.6	151.9	118	59.3	387.2	120.5	214.9	87.8	400.8	131.3	112.7	37.4
FGSG_00470	375.6	121	20	12.6	760.2	249.8	22.7	14.3	604.8	189.9	23	12.1	648.4	198.6	5.1	0.6	391	118.8	27.1	16.5	1104.7	330.3	18.6	9	593.1	157.4	10.7	2
FGSG_00471	394.9	92.8	16.4	14.6	450.7	109.6	4.1	2.1	526.4	151.5	24.3	23.2	338.1	67.8	2.2	0	469.5	122.3	26	16.9	327.9	68.9	7.8	6.7	323.1	61.2	1.2	1.2
FGSG_00472	428.8	103.1	1.5	0.5	540	142.1	5.1	4	444.6	120.7	11.3	10.9	579.4	150.7	1.8	0	418.4	105.1	3.6	3.2	536.7	145.2	6.1	5.5	468.3	116.1	1.6	0.6
FGSG_11770	118.6	51.2	37.2	30.2	100.4	29.1	31.7	13.2	117.3	35.3	32.5	29.7	103.4	9.8	4.2	0	93	36.6	39.9	26.6	73.8	21.3	9.9	4.3	57.5	10.3	5.9	2.9
FGSG_15745	213.5	26.7	13.3	8.9	323.3	55.6	15.2	10.1	189.2	32.4	18.9	8.1	171.1	18.7	8	0	203.4	28.6	6.4	3.2	171.1	29.9	19	5.4	180.4	25.4	5.6	2.8
FGSG_00475	136.3	105.4	185.4	118.9	83.7	49.5	167.4	83.7	62.1	27.9	128.6	64.5	55.3	20.5	170.1	60	125.2	90	190.8	115.5	47.9	22.7	159.7	66.8	43.2	17.1	131.1	47.7
FGSG_00477	100.4	15.4	8.3	5.9	106	24.2	8.1	8.1	134.3	28	9.3	7.2	115.8	24.9	1.4	0	107.2	29.6	5.9	5.9	87.3	16.6	7.2	5.8	89.9	18	0.7	0
FGSG_00478	121	38.6	9.4	4.2	126.8	37.9	5.9	3.6	119.2	47.6	5.1	3.2	134.2	37	3.1	0.6	120	32.8	4.5	3	89.2	22.9	3.8	2.5	100.6	23.8	2.6	0.7
FGSG_00489	144.7	49.5	3.2	1.3	135.9	47.5	2.2	2.2	129.8	41.8	2.7	2.7	144.7	52.2	0	0	113.6	42.8	4.6	4.6	131.2	47.2	5.1	2.8	135	50.2	0	0
FGSG_00490	142.4	43	4.7	3.9	157.3	44.4	0.9	0.9	186.9	61.3	15.2	13.8	147.7	39.5	0	0	130.3	40.3	5	4.5	203.6	57.4	6.2	6.2	144.4	39.7	0	0
FGSG_00491	795.4	254	5.2	4.5	961.1	291.9	3.4	3.4	915.1	318.2	10.4	9.1	992.3	335.4	0.9	0.4	731.3	235.3	4.8	3.7	839.7	271.1	2.7	2.3	827.8	281	1.9	1.4
FGSG_00492	3381	895.9	18.8	18.8	3753	1058.1	4.7	2.4	4050.5	1038	43.1	40.6	5049.7	1574.4	2.5	0	2878.8	792.5	37.3	32.8	5781.8	1682.4	11.5	10.2	4062.2	1264.5	2.6	0
FGSG_00496	659.9	251.3	81.5	56.6	941.2	361.3	45	27	565.4	160.9	54.3	35.1	714.5	151.1	15.7	2.7	718.3	352.7	73.6	49.3	488.1	112.7	18	9.7	597.8	129.2	19.4	7.9
FGSG_11773	19040.2	14753.9	43812.2	42686	27429.7	20612.8	22121.3	21095	1312.5	393.2	1016.3	692	401.7	42.9	161.7	45.5	23660.9	18186.3	53231.7	51928.4	541.6	387.6	1214	1188.3	330.4	167.9	383.7	301.1
FGSG_00497	864.1	548.1	290.6	258.8	887.9	435.3	190.3	171.5	502.7	141.9	34.7	14.6	605.7	134.3	14.5	4.6	952.1	586.7	338.2	301	510.7	136.4	12.4	10.1	488.3	125.5	8	2.4
FGSG_00499	125.8	46.8	13.9	6.1	189.2	59.1	3.9	3	161.3	44.3	13.7	6.3	216.4	59.5	9.4	2.6	135.8	36.6	9.9	5.6	171.1	40.3	14.8	3.2	183.7	55	6.1	2.2
FGSG_00500	640.9	185.7	8.9	5.9	566.9	143.7	8.1	7.4	749.1	221.3	14	11.9	753.6	196.2	3.6	0.4	598.3	158.5	11.8	7.6	520	146.6	6.1	5.1	668.4	197.6	3.4	1.1
FGSG_00502	541.5	135.9	7.6	6.5	436.8	120.7	5.5	2.5	616.1	150.4	11.8	10.5	739.2	186.8	1.6	0.3	441.7	112.9	6.2	4.2	388	104.1	5.3	3.6	605.6	157.6	2.1	0.7
FGSG_00505	182.6	62.1	15.1	13.2	271.6	85.5	4.3	4.3	188.7	72.1	25.2	22.9	144.9	34	2.3	0	160.1	51.1	14.8	13.5	197.7	60.9	9.2	6.9	139.6	41.8	0	0
FGSG_00507	104.4	26.2	5.6	3.9	127.4	37.4	7	4.4	141.8	37.6	13.9	10.2	169.5	40.9	6.7	1	107.3	21.9	7.6	5.2	175.9	49.1	3.7	2	141.2	40.3	5.7	2.5
FGSG_00509	272.1	89.3	42.1	27.1	245	73	25.2	18.7	277.7	85.9	28.6	22.6	312.6	86.3	6.9	2.6	243.5	92.9	40.3	32.7	262.2	71.1	12.7	6.1	258.6	77	7.2	2.3
FGSG_00510	119.6	22.6	12.9	12.9	128.6	36.7	18.4	11	135.6	60.9	27.5	23.6	85.5	42.8	0	0	71.6	30	32.3	23.1	79	35.5	5.9	5.9	51.2	16.4	2	0
FGSG_00511	339.3	173.6	56.1	48.3	296.5	115.6	53.4	41.5	218.1	58.7	15.1	11.1	240.1	37.7	5.5	2.4	370.2	199.6	66.2	54.1	188.9	54.2	15.9	11.2	216.8	24	9.1	5
FGSG_00512	102	41.7	6.2	5.3	128.9	35.2	8.1	5	131.4	39.3	12.4	11.3	176.4	52.2	1.1	0.5	109	36.7	13.9	10.1	108.8	23.8	3.8	2.7	138.3	41	3.4	2.2
FGSG_00513	130.6	61.5	10.8	7.7	108.3	29.7	7	7	149.4	61.6	7.5	6.5	149.7	56.4	1.8	0	124.1	43.9	2.2	2.2	150.2	44.1	1.9	0.9	127.7	39	0	0
FGSG_00515	526.1	142.1	9.6	7.4	634.7	150.5	10.1	5	609.7	166.4	11.2	8.5	873.7	219.8	4.9	0.9	509.8	135.9	7.9	5.8	990.2	245.9	11.8	9.5	712.7	168.4	7	3.3
FGSG_00518	176.2	40	22.7	21.6	183	68.8	23.3	16	194.5	63.7	13.1	5.9	304.8	74.7	16.9	7.8	153	40.9	13.9	8.5	227.8	57.4	15.2	7.9	259.1	68.5	25.4	10.3
FGSG_00519	182.9	53.8	11.8	7.5	182.1	48.9	23.2	19.6	200.1	60.2	17.7	14.4	218.7	49.8	3.9	0.6	176.1	55.4	18.5	15.4	144.6	34.2	7.9	7.2	189	52.5	15.7	11.6
FGSG_00520	280.4	79.3	11.6	10.8	284.4	77.9	2.6	2.6	374.9	90.8	12.2	11.2	494.6	131.5	1.9	0.9	272.5	70.5	4.4	3.3	342.5	101.6	8.9	8.5	450.8	132.3	2	1.5
FGSG_00521	157.7	63.8	36.9	25.2	122	59.1	21	17.2	136.6	32.6	8.2	3.1	118	16.1	2	1	167.9	62.3	33.6	28.8	84	23.6	1	0	95.7	28.7	5.3	3.2
FGSG_00523	3115.2	847.6	12	12	2893.2	774.8	9.1	6.8	3977.4	1111.3	27.9	21.8	4335.7	1203.8	2.4	0	3225.3	929.3	18.5	18.5	3267	894.1	8.5	7.3	4021.1	1077.3	6.3	6.3
FGSG_00524	392	104.3	16.1	10.9	477.4	125	12.4	5.1	517.4	127.5	21.1	15.3	684.1	158.3	5	1.9	416.3	111.3	17.5	14.7	457.2	107.3	10.6	5.9	580.7	130.2	5.7	2
FGSG_00525	145.3	56.6	124.6	120.8	302.3	113.6	17.2	17.2	182.4	63.1	196.1	191.5	446	89.6	1.1	0	132.2	49.9	21.6	14.8	292.8	96.8	161.4	156.8	418.9	89.8	29.9	25.1
FGSG_15749	219.5	59.4	24	20.6	245.4	76.6	16.9	15.6	290.4	70.9	9.7	4.2	320.3	72.2	8.2	2.1	181.4	51.5	29.4	25.3	257.6	69.8	11.2	9.1	292.8	75.4	21.7	8
FGSG_00528	123.1	41	5.3	4	120.3	30.1	3	3	142.4	36.2	6.4	6.4	142.5	32.6	0.8	0	128.7	31.2	2.8	1.9	102.7	15.4	3.2	3.2	163.7	33.6	5	4.2
FGSG_00529	284.2	116.3	12.3	7.4	516.3	217.7	7.4	7.4	316	150.3	9	7	525.8	216.6	3	0.5	481	201.9	9.9	7	728.2	310.1	7	5.5	490.1	213.4	8.3	3.1
FGSG_00530	110.8	29.6	6	6	128.9	36.6	4.6	3.8	111.4	26.9	5.7	4.5	142.1	38	0	0	74.4	18.7	7.2	5.3	130	39.4	4.5	4.1	122.2	34.5	0.4	0.4
FGSG_00531	2516.1	701.6	23	17	2759.3	679.9	10.2	8	3286.4	867.2	19.5	16.4	3423.7	954.9	0.6	0.6	2253.6	610.8	16.4	15.7	1759.2	506.1	16.5	16.5	3122.6	862.3	2.5	1.9
FGSG_15750	774	246.6	58.5	41.1	1115.9	325.5	50.5	26.2	1155.8	326	39.3	19.2	1596.8	433.2	98.1	29.1	717.7	211.2	41.8	29.4	1503.6	439.1	76.7	37.8	1393.4	369.1	90.3	31.4
FGSG_15751	53.3	30.2	204.5	87.9	27.8	14.7	245.4	80.2	35.9	12.3	267.8	91.9	21.6	6.1	245.9	75.3	60.7	34	194.5	88.5	19.4	7.9	296.5	94.1	20.1	8.2	250.2	69.4
FGSG_00534	231.4	68.4	6.4	3.2	231.3	66.8	4.5	0	267.2	93.3	11.1	8.2	277.3	83.2	3.3	0.5	187.5	58.5	8.5	6.3	198.2	58.3	8.7	5.3	236	74.6	2	1
FGSG_00537	218.6	166	221.3	191.4	177.2	131.9	180.3	156.6	77.2	33.1	32	20.9	69.3	18	16.9	6	243.7	195.1	294.9	261.2	51	21.1	29.9	22.7	51.2	18.4	20.7	10.4
FGSG_00538	224.9	62.5	3.7	3.7	262.5	75.2	4.3	2.8	182.2	60.7	5.3	4.6	200.5	61.6	2.3	0	207.1	62.5	1.8	1.8	239.6	74.8	3.8	3.1	172.7	57	7.9	4.8
FGSG_00545	132.6	32.3	2.7	2	127.7	37.5	3.8	2.3	162.8	43.8	3.7	3.7	202.4	47.8	0	0	108.7	30.3	3.8	3.4	145.2	42.8	4.5	2.9	167.3	35.9	2.1	0.9
FGSG_00546	143.5	35.6	3.5	2.9	157.8	35.8	2	2	157.1	45	1.4	1.4	322	85.2	1.8	1.1	133.4	36.3	5.4	2.5	227.4	54.2	6.1	5.7	298.5	76.6	3	0.7
FGSG_11781	265.5	80	89.1	87.3	294	104	32.6	29.8	322.3	113.1	247.8	244.8	383.9	106.1	6.6	3.7	258.3	68.9	12.7	11.8	297.5	113	236.8	234.5	383.2	110.7	52.3	47.6
FGSG_17603	135.8	43.2	13.4	11.3	109.5	38.1	14.8	11.4	155.6	41.3	22.7	17.3	174.9	31	15.6	5.8	119.2	32.7	20.1	15.9	94.2	28.2	15.1	11.5	171.4	42.8	34.6	21
FGSG_00549	155.4	43.2	3.5	3.5	137.3	58.8	5.9	5.9	228.7	64	24.1	21	185.8	67.5	0	0	160.4	62.9	8.6	6.2	176.1	43.2	3.2	2.1	175.1	53.6	3.3	3.3
FGSG_00551	136.9	35	25.2	11.5	117.9	37.3	24.9	8.1	169.9	43.3	29.6	12	214.1	48.7	35.6	10.4	119.3	32.7	24.7	10.2	134.8	33.4	35.6	12.7	180.5	48.6	31.1	8.9
FGSG_00552	159.2	55.6	20	16.1	137.9	51.1	27.5	19.8	156.8	46.9	13.9	10.6	229.9	63	3.8	0.5	134.4	45.8	19.4	14.6	142.1	41.5	14.5	11.9	194.6	55.4	28.3	19.4
FGSG_15072	300.4	235	282.6	240.9	587.9	381.8	419	324.4	108.4	70.5	151.8	113.9	101.9	12.5	114.4	30.4	420.9	221.1	267.8	180.7	247.1	143.5	118.1	98.1	986.3	471.4	646.8	426.2
FGSG_00553	194.7	47.2	8.6	6.9	163.7	24.4	8.8	8.8	226.7	42.7	9.9	9.4	267.6	67.6	1.5	0	203.5	47.2	8	5.5	147.7	28.3	6.8	5.8	229.5	52.8	9.8	8.7
FGSG_00555	187.4	67.9	3.5	1.2	137.1	58.6	2.7	0	182.2	64.1	5	5	147.9	55.6	3.5	1.4	138.1	38.5	6.7	5	120.9	40.1	8.6	5	122.6	46.8	3.7	2.2
FGSG_00556	373	62.8	11.8	7.9	303.3	80.3	26.8	8.9	429.4	114.5	7.2	4.8	328.1	54.3	9.4	4.7	331.1	72.9	5.6	2.8	170.3	33.6	12	4.8	241.5	44.8	5	2.5
FGSG_00558	153.5	51.9	5.4	4.7	195.5	66.9	5.3	2.6	162.9	64.5	6.6	6.6	185.4	59.6	0.5	0	139.6	58.2	5	4.4	185.6	60.1	3.3	3.3	167.6	55	1	1
FGSG_00559	437.4	79.5	8.3	5.5	395	70.4	6.3	5.3	523.7	90.5	13.5	9.6	498.1	85.6	0	0	435.5	76.7	8.6	5.9	342.8	50.8	9.6	9	453.2	65.7	1.2	0.6
FGSG_00560	179.9	37.6	4.2	2.1	147.3	33.3	2.4	0	193.2	50.8	20.3	20.3	182.3	34	0	0	182.3	41.9	6	4.5	139.2	21.7	6.4	3.8	179	29.2	1.3	1.3
FGSG_00561	242	76.8	3.2	3.2	314.4	113.5	6	2.4	337.6	102.3	7	6.4	317.5	102.5	0.6	0	237.6	68.4	6	4.5	326.5	93.2	2.6	1.3	292.2	92.7	1.3	0
FGSG_00562	279.4	77.4	26.2	26.2	261.6	80.8	4.8	4.8	351	94.1	28	24.2	345.4	91.9	0.6	0	287.2	73.3	28.4	23.2	310.7	93.3	3.2	3.2	308.5	88.3	1.3	1.3
FGSG_00563	160.3	42.3	3.5	3.5	166.1	28	0	0	212	47.1	3.2	2.1	241.5	50.8	1.1	1.1	190.1	40.3	0	0	194.8	52.7	2.2	2.2	227.9	55.8	1.1	1.1
FGSG_00564	293.9	103.3	27.8	25.2	379	126.3	31.6	28.6	268.7	83.7	27.4	18.5	278.6	55.7	12.7	3.2	230.8	71.9	27.4	20.8	263.6	64.7	12.9	11.3	306.4	94	83.9	43.6
FGSG_00565	201.8	55	2.9	2.9	181.7	50	2.5	2.5	248.8	73.1	5.8	5.3	280.1	75	0	0	200.8	43	3.1	3.1	151.9	48.4	2.7	1.8	241.9	69.3	0.9	0
FGSG_00569	4056	913.6	16.6	12.9	2285	516.8	6.3	4.2	4146.9	941.3	22.4	21.3	3614.6	689.9	0	0	3451.4	717.4	18.4	13.2	1559.3	343.1	5.6	4.5	3061	616.6	4.7	3.5
FGSG_00573	414.3	96.9	5.4	3.6	328.3	82.1	2.1	2.1	427.4	109.8	4.8	3.7	530	139.4	0.7	0	352.9	86.5	4.7	3.4	301.9	81.6	2.9	1.5	435.2	119.5	1.9	1.1
FGSG_00574	254.8	69.5	6.9	6	242.1	65.3	5.8	4.2	287.7	72.6	9.3	6.5	323.7	83.8	1.7	0.8	217.2	56	5.3	3	251.3	62.5	11.9	9.6	276.7	67.6	3.2	1.2
FGSG_11786	331	69	32.2	20.7	195.2	47.7	17	6.5	368.8	80	31.8	23.7	369	79.8	12.1	2.4	314.6	72.3	26.3	15.2	170.2	33	22.1	15.8	336.7	60.9	14.6	4.4
FGSG_00576	1103.2	256.4	51.6	48.4	890.4	210.7	5.5	5.5	1391.6	321.4	81.3	76.4	1517.5	326.8	4.8	1	1045.4	250.1	5.8	4.6	1204.7	283.7	42.4	42.4	1358	324.2	2	1
FGSG_00577	143.9	46.8	7.2	7.2	290.1	45	12.3	4.1	179.2	50.3	45.9	30.6	186	43.3	10.8	8.7	159.4	41.1	15.4	5.1	120.8	26.4	13.2	6.6	155.1	36.5	11.4	6.8
FGSG_00581	150.8	35	7.5	5.9	124.8	32.4	4.9	3.7	173.1	43.8	6.5	6.5	206.9	46	0.3	0.3	130.8	31.9	5.8	3.8	127.6	31.2	7.2	6.2	184.7	35.5	2	1
FGSG_00583	191.1	52.3	8.8	8.2	265.2	93.5	16	12.7	202.6	52.5	5	3.6	251.7	62.6	4.6	1.4	160.9	43.7	14.3	11.8	263.6	75.4	6.1	3.2	233	69.3	4.8	1.9
FGSG_00584	368.8	86	6.4	4.8	509.5	114.5	1.4	1.4	380.5	86.6	6.1	5.1	832.8	194.2	2.4	0.5	317.1	70.9	3.4	3.1	698.9	166.6	7.8	6.1	626.8	146.5	2.5	1
FGSG_15074	105.1	90.1	52.6	45.1	85.3	68.2	51.2	42.7	22.8	18.3	9.1	9.1	45.1	27.1	13.5	4.5	161	144.9	80.5	80.5	27.5	18.3	9.2	4.6	9.5	0	4.8	0
FGSG_00588	100.4	47.8	14.3	7.2	135.7	54.3	8.1	0	136.5	56.6	13.1	2.9	172.4	81.9	4.3	1.4	109.3	42.7	8.5	3.4	122.6	40.9	5.8	0	181.8	84.9	0	0
FGSG_00591	300.4	108.8	4.5	2.3	219	76	6.4	5.2	316.9	135.7	11.7	9	308.1	125.4	6.1	2.7	260.1	103.7	7.3	5.7	222.3	96.3	6.2	5.5	229.3	85.5	5	3.6
FGSG_00592	423.5	105.8	8.3	6.9	520.9	121.2	7.8	4.7	476.7	108.7	12	8.9	872.6	208.7	4.4	1.1	425.6	100.2	4.9	2	554.5	134.3	9.8	6.7	778.8	176.1	6.7	2.6
FGSG_00595	376.4	105.1	2.2	1.9	337.8	91.2	2.8	2.1	357.8	99.9	4.7	4.1	413.6	109.2	0.7	0.2	320.6	96.8	5.8	4.9	337.8	97.1	1.1	0.9	373.3	106	1	0.4
FGSG_00597	661.5	140.4	6.6	5.2	729.1	159.5	4.5	3	861.3	173.1	8.8	8	899.5	211.5	0.8	0	698.7	149.1	5.6	4.7	853.7	170.7	16.8	13.6	729.8	154.8	2.5	1.7
FGSG_00598	232.6	49.3	3.2	3.2	166.8	39	9.7	7.3	150.5	39.1	9.1	5.2	79.3	26.4	2.6	0.6	225.2	53.6	8.4	4.6	87.7	20.3	11.1	7.2	75.4	16.3	2.7	0.7
FGSG_00599	123.6	50.6	47.8	36.5	166	51.1	31.9	25.5	121.2	35.9	46.1	37.6	185.8	25.3	3.4	0	120.5	32.1	20.1	16.1	336.4	82.4	41.2	39.5	131.8	24.9	8.9	3.6
FGSG_15756	120.3	30.6	3.2	3.2	109.1	33.6	1.2	0	136	34.6	10.9	9.6	137.1	39.3	0	0	111.6	29.4	7.5	6.8	80.6	23.9	5.8	5.2	108.4	29.4	1.3	0.7
FGSG_00603	249.8	56.4	5.4	5.4	297.6	68.7	16.8	15.3	248.1	63.7	13.9	13.1	395.7	109.8	3.2	0	219.8	47	5.8	3.8	442.2	126.3	9	7.4	351.7	95.4	5.1	3.4
FGSG_00604	116.8	44.9	29.4	24.7	91.4	36.9	14.1	5.3	149.9	55	85	77.5	55.3	15.3	7.9	0	134.3	49.2	69.6	57.5	47.2	15.6	9.4	7.6	52	13.2	2	1.5
FGSG_15757	733.6	194.2	5.7	4.4	805.5	225.7	6.4	4.3	806.7	223.1	5.7	4.6	914.2	235.8	0.8	0.4	582.2	157.7	3.1	3.1	926	226.1	5	4.6	722.6	188.9	1.2	0.8
FGSG_00607	107.9	31.1	2.1	2.1	94.3	21.2	4.7	4.7	100.9	23.3	15.1	10.7	136	36.2	1.2	0	66	15.6	8.9	5.9	86.8	25.4	3.2	3.2	117.1	36.2	1.3	1.3
FGSG_00608	466.7	150.1	1.7	1.7	458.1	155.7	2.6	1.3	482.2	154.5	7.2	5.5	461.1	145.1	1.4	0	420.2	123.1	4	3.6	491.3	158.4	4.8	4.8	387.1	121.7	0.7	0.4
FGSG_00609	117.5	48.5	2.6	2.6	139.3	31.9	0	0	96.2	29.5	4.7	3.1	69.1	24.6	0	0	113.2	27.4	5.5	3.7	85.8	21.8	4.7	1.6	66.4	24.3	0	0
FGSG_00610	173.1	52.7	3.4	3.4	217.4	56	3.9	3.9	216.6	70.3	1.4	1.4	253.6	73	0.7	0	194.1	59.8	3.3	2.5	214.9	67.9	2.1	2.1	228.2	68.3	0	0
FGSG_11793	108.8	54.4	35	21.4	125.9	70.7	50.8	30.9	74.4	27.2	17.7	4.7	70.1	22.2	14	2.3	138.9	65.3	52.8	36.1	48.7	13.1	15.4	5.9	72.7	18.5	14.8	2.5
FGSG_00612	590.3	128.5	8.2	6.9	481	100.2	22.9	11.5	724.7	164.6	18.8	10.3	840.5	183	17.4	5.3	518.7	102.7	11.7	5	377.1	82	22.7	11.5	668.7	131	23.6	8
FGSG_00614	921.9	152.8	4.7	4.1	772.4	153.6	6.9	3.1	1067	207.4	10.3	8.2	1129.7	206	14.6	6.1	917.7	145.9	8.2	5.8	598.2	103.6	10.3	4.5	990.8	184.3	15.4	7.7
FGSG_00615	229.5	50.6	2.7	2.4	293	78.3	3.1	2.4	279.2	72.3	7.3	6.6	364	101.4	0.4	0.2	199.3	59.5	3	2.6	335.6	85.8	4.4	4	297.8	79.6	0.6	0.2
FGSG_00619	303.6	86.7	3.9	2	239.6	53.8	11.2	6.7	371.4	113.8	4.8	3.6	341.4	105.5	8.3	2.4	236.7	70.4	8.5	4.2	178.2	62.6	9.6	3.6	296.2	76.2	0	0
FGSG_00620	443.8	124.2	6.2	3.5	1111.8	319.9	7.8	3.1	614	166.9	10.5	6.7	1116.2	317.4	2.5	0.4	816.8	226.9	6.9	3.9	1705.5	491.9	5.9	3.4	934.2	274.8	1.8	0.4
FGSG_00622	153.7	89.5	20.9	17.9	86.4	35.6	20.3	20.3	207.6	145.1	27.2	23.6	87.9	22.4	10.8	7.2	85.3	44.8	9.6	7.5	154.9	94.8	16.4	11.8	79.5	26.5	5.7	1.9
FGSG_00623	105.9	36.3	9.3	4.2	103.8	24.8	8.3	3.5	103.4	36.6	17.7	10.7	134.8	39.9	46.2	20	97.2	32.6	11.1	9.6	104.6	31.1	17.1	7	117.8	44.7	52.6	19.7
FGSG_00624	193.3	50.2	6.1	3	240.3	50.1	0	0	229.3	65.7	5.5	2.8	978	199.4	0	0	158.8	35.9	4.3	2.2	295.6	74.4	10.2	10.2	1031.4	230.6	1.9	1
FGSG_00626	117.3	52.7	123.3	122.4	117.8	65.7	19.3	17.4	117.8	69.8	220.1	214.9	85.4	19.9	1.5	0.5	65	21.9	7.3	5.5	149.1	85.2	212.9	208.3	65.2	16.2	5.9	4.3
FGSG_00627	112.9	27.1	4.1	4.1	131.4	37.6	1	1	136.7	32.6	5.6	4.7	210.6	60.4	0.3	0	116.8	36.1	3.6	3.6	169.4	50.2	9	9	178.4	40.2	1.5	1.5
FGSG_00631	869.9	150.7	44.2	40.2	874.1	187.1	16	13.7	555.4	116	57.4	51.3	459	80.9	7.2	2.4	704.9	127.8	45.9	43.1	441.7	78.5	18.4	16	383.4	65	8.9	0
FGSG_15762	285.2	61.3	11.8	10.6	278.4	68.6	9.6	6.2	314	68.6	17.2	14.6	622.6	124.7	6.1	2.3	260.3	55.6	10.9	9.1	411.9	93.9	19.6	17.3	481.2	101	9.1	4.8
FGSG_00633	1026.4	271.9	7.1	5.9	995	269.5	7.7	6.8	1244	341.6	14.4	12.7	1824.6	501.9	1.9	0.3	862.9	228	5.6	4.6	1378.3	386.2	9.7	8.7	1472.5	392.5	9.6	7.3
FGSG_00634	344.4	88.4	19.3	17	413.1	95.2	6.4	3.9	325.6	89.5	17.9	15.1	249.3	53.1	0.7	0	340.8	89.1	21	17	226.9	51.2	6.9	6.2	219.8	56.7	2.2	0.7
FGSG_00637	429.6	114.9	5.9	2.9	486.3	150.7	4.2	3.3	595.5	171.9	11.2	10.3	614.8	194.9	0.4	0	381.2	94.2	5.3	4.7	481.1	135.9	7.2	6.3	519	149	1.9	0
FGSG_00639	675.9	185.6	3.2	3.2	826.8	195.4	4.5	3.6	918.6	239.1	6.8	4.9	876.1	230.8	1.9	0.5	648.2	152	3.4	2.9	651.7	174.9	6.4	3.4	811.4	204.4	1	0
FGSG_00641	222.9	50.7	8	8	282.4	77.7	6.4	3.7	291.9	73.8	15.2	13.7	339.1	81.7	1	1	242	60.9	10.3	8.6	324.3	81.6	9.3	9.3	318.3	74	1	0.5
FGSG_00642	352.9	149.4	51.1	23.6	500.2	183.1	83.7	30.1	371.5	143.9	51.4	25.1	703.2	270.6	90.4	26	363.9	141.2	51.3	20.4	598.5	255.1	99.1	29.4	624.4	238.7	62.9	18.7
FGSG_00643	477.7	117.7	10.3	7.5	547.9	115.1	11.7	6.4	571.7	133.1	9.1	5.1	895.2	192.3	19.9	6.7	441.8	96.4	11.3	6.3	628	144	21.4	11.4	742.5	184.4	21.9	7.7
FGSG_00644	228.3	72.6	55.7	38.9	288.5	77.4	58.3	20.1	241.4	78	37.1	18.3	268.1	61.7	59.6	17	213.7	59.4	53.1	25.9	227	65.9	44.3	14.6	259.2	61.1	55.5	20.2
FGSG_00645	249.6	64.4	7.9	7.2	238	50	3.7	3.7	320.9	69.4	24.3	22.8	343.6	74.2	0.8	0.8	235.6	45.5	5.2	4.7	226.3	49.7	16	15.6	289.9	60.4	5.4	2.9
FGSG_15763	343.1	93.8	52.3	42	275.7	73.6	33.8	22.2	379.6	83.1	36.6	23.3	462.8	91.4	44	14	313	98.1	52.5	40.1	261.5	56.7	30.9	15.6	410.8	82.4	35	12.8
FGSG_00649	131.5	36.8	7.9	7	127.5	42.8	5	4	145.5	36.8	10.7	10.7	121.3	34.3	0.5	0	104.7	29.5	11.3	10	150.5	30	4.3	4.3	112.3	25.6	0.6	0
FGSG_15013	200.4	143.1	194.7	131.7	156.1	52	78	45.5	139.2	55.7	41.7	13.9	258.2	86.1	20.7	3.4	245.5	147.3	171.8	130.9	146.9	52.5	17.5	3.5	203.3	94.4	36.3	3.6
FGSG_15764	106.1	32.6	11.7	8.3	126.5	35.1	5.9	3.5	131.1	45.7	10.6	7.7	194.5	53.9	9.9	3.1	105.3	32.9	8.4	4.4	152.5	45.9	8.2	4.5	156.3	45.8	5.5	1.1
FGSG_00654	556.7	255	228.1	196.9	387.8	156.1	96.6	83.7	465.7	148.9	20.7	13.8	402	117.5	8.5	5.1	552.7	285.5	232.8	213.6	218.9	56.2	13.8	8.7	346.7	90.7	9.9	5.4
FGSG_00656	152.9	44.3	8	8	221.7	82.3	0	0	177.3	51.3	8.6	7.3	179	49.6	15.7	3.6	148.1	47.4	12.9	8.6	145	47.9	8.6	3.7	109.7	33.2	2.6	0
FGSG_15765	140.5	34.8	0	0	111.3	24.7	9.9	8.7	137	37.1	2.6	2	134.2	39.9	0	0	120.6	24.9	3.9	3.9	70.5	15.3	3.3	3.3	109.8	37.3	0	0
FGSG_15766	188.1	50.6	89.5	84.3	288.8	137	31.7	19.9	272.7	75.7	13	7.1	201.6	37.8	8.2	3.1	192.8	62.6	118.6	108.4	161.6	36.8	18.2	10.3	200.6	38.6	12.3	4.1
FGSG_00659	181.9	45.3	6.8	4.5	183.4	53.1	5.1	4.3	190.7	56.4	9.6	6.9	273.6	63.1	0.9	0.5	152.6	51.2	8.6	5.4	307.9	92.2	6.5	6	238.3	62.7	2.4	1
FGSG_00660	947.8	270.4	8.9	8.2	745.9	246.4	9.3	7.6	1244.8	378.2	7.7	6.8	1488.4	444.3	4	1.8	924.7	318	8.5	6.9	783.5	256.8	7.3	6.4	1266.3	380.5	3.3	1.9
FGSG_00661	181.9	55.4	4.7	3.5	169.5	49.7	4.6	2	214	64.8	11.3	10.3	311.6	84.8	1.4	0	150	42.9	4.6	2.9	209.7	62.7	12.1	9.3	252.5	66.2	3.3	2.2
FGSG_15767	617.6	159.4	3.2	3.2	514.4	117	2.4	1.2	722.5	179	12.1	10.8	783.2	205.8	1.3	0.6	605.1	139.6	4.2	3.5	380.8	104.9	2.9	2.6	664.1	172.8	1.4	0.3
FGSG_00666	132	50.9	1	1	165.5	42.2	1.1	0	164.6	59.4	7.1	5.9	179.9	61.2	0	0	111.8	44.7	5.6	5.6	155.9	56.7	2.4	2.4	151.3	47.7	0.6	0.6
FGSG_00667	149.4	39.4	5.4	4.2	146.6	43.4	7.5	3.4	193.9	78.8	7.6	4	227	62.5	5	1.8	137.5	49.1	12.4	6.4	209.5	59.8	8	5.1	196.2	53.4	7.2	2.3
FGSG_00669	112.5	44.1	4.6	3.4	153.2	55	4.6	3.3	146.2	49.9	3.5	3	426.6	142.9	0.7	0.5	117	39.7	4.1	2.7	211.1	79.2	2.4	1.9	317.7	109.7	1.3	0.9
FGSG_00671	412.1	117	19.2	17.5	517.7	152.7	2	2	358.6	129.4	27.6	22.3	218.3	52.5	21	6.3	457.9	89.8	21.2	16.2	253.8	75.7	16	9.6	225.8	68.6	12.2	2.2
FGSG_15768	6537.8	4804.7	35588.6	33327.4	15741.2	12800.4	4364.6	3293.7	3901.9	1701.9	67707.4	63524.8	492.3	25.9	205.1	41	9241.5	6860.4	47056.8	43960	267.4	175.7	940.6	866.2	187	53.9	67.9	49.3
FGSG_15769	1269.2	691	33996.4	32405.9	1768	1145.4	822.2	686.7	2778.2	1340.9	92896.3	88448.9	142.7	19.7	39.4	30	1384.9	723.4	40679.5	38724	418	213	2087.8	2045.3	302.6	39.9	187	176.2
FGSG_00674.2	1266.7	614.5	37983.4	36701.6	2002.1	1207.7	989.3	843.7	2881.8	1276	105595	101997	163.2	21.5	39.7	32.9	1371.3	611.6	45337.2	43807	573.3	297	2704.3	2673.3	408.7	52.6	258.1	247.4
FGSG_00675	411.7	362.4	119.8	112.1	470.9	337	316.2	270	1294.7	1212	198.5	187.3	82.5	26.1	15.7	6.4	222.4	169.9	25.6	18.6	556	517.6	201.9	181.2	145.2	96.8	63.7	24.5
FGSG_11803	348.3	116.1	4.7	2.4	236.8	67.3	24.2	16.1	342.6	128.1	60.5	47.5	490	178	17.1	8.5	313.2	116.8	20.3	11.9	263.4	104.2	28.9	11.6	378.5	88.6	28.5	13.5
FGSG_00677	373.7	136.5	8.4	6.3	318.4	115.7	2.4	1.2	392.3	163.3	7	5.1	463.2	210.2	0.6	0.6	339.8	120.8	8.3	6	311.6	122.5	1.9	0.6	401.3	156.4	2	1.3
FGSG_11805	101.7	33.6	28.1	18.2	89.7	23.7	24.7	13.4	135.7	59	27.6	17.6	131.5	23.5	17.5	4.4	119.3	51.9	23.3	11.7	78.7	29.4	15.5	7.8	102.4	15.5	19	4.6
FGSG_00680	772	256.5	4.8	3.2	1375.8	394.5	3	2.4	922.1	288.8	6.1	5.5	1284.5	402.9	1	0.3	666.7	194.7	4.2	3.4	1136.7	353.8	5.5	4.5	1072.9	337.3	1	0.7
FGSG_00682	120.5	39.7	13.5	12	111.4	39.1	11.9	11.9	111.4	30.5	12.7	11.4	103.5	28.8	0.9	0.4	83.4	25.1	9.6	9.6	94.6	26.5	6.9	5	100.1	28.9	0.5	0.5
FGSG_00683	100.1	26.9	20.5	20.5	83.1	13.1	2.9	2.9	124	36.6	30.4	27.3	125.7	26.2	0	0	78.9	15.6	7.3	4.6	61.9	24.3	25.9	25.1	102.5	20.3	4.9	3.3
FGSG_00686	107.4	27.9	11.6	10.2	148.3	48.7	6.2	3.9	135.9	43.4	8.7	6.2	196.2	58.5	1.2	0	106.9	32.6	17	14.6	135.8	32	2.9	1.7	151.7	34.5	3.4	1.7
FGSG_00687	26.9	26.9	166.6	73.5	13.9	5.6	130.8	36.2	25.3	22.3	214.3	104.2	2.9	0	159	48.6	35	31.5	218.8	92.8	15	9	145.1	38.9	1.6	0	93.2	28
FGSG_15771	497.3	134.6	10.5	10.5	459.8	129	10.7	8.4	601.8	147.6	8.9	8.3	609.3	132.7	1.3	0	432.8	112.7	12.8	11.3	375	91.2	3.9	3.9	540.6	131.3	0	0
FGSG_00688	373.7	118.9	7.9	6.1	389.9	129.5	2.1	1.4	503.8	167.8	12.2	8.9	624.5	199	0.7	0	362	117.2	3.9	3.5	427.1	133.7	8.2	6.7	536.5	167.8	0.4	0
FGSG_00689	169.7	45.9	7.2	6	136.8	33.8	5.1	3.8	187.8	55.6	15.1	14.4	222.4	57.5	1.4	0.5	138.2	41.4	4.6	3.2	214	61.8	12.6	11.7	190.4	52.7	2.9	2.1
FGSG_00693	107.6	33.2	3	2	96	27.4	1.1	1.1	136.9	35.5	6.1	5.5	166.9	39.3	0.6	0	96.3	25.9	3.6	2.2	167.1	53.5	1.8	1.2	126.3	40.8	1.3	0
FGSG_00694	105.6	43.8	14	12	121.1	40.8	3.4	2.3	118.7	66.6	20	18.2	179.1	80.3	0.6	0	97.6	42.7	8.5	8.5	141.8	57.8	9.7	9.1	140.3	55.6	1.9	0.6
FGSG_00696	161.2	44.9	7	7	100.3	29.5	0.8	0	190	52.4	17	15.3	191.8	50.6	0.8	0.4	141.8	39.6	6	6	94.2	24.8	4.3	3	172.9	47.1	0.9	0.4
FGSG_15772	121.5	26.8	2.5	2.5	100.8	30.8	2	1.6	160	40	4.3	3.6	166.4	36.6	0	0	98.6	24.7	1.5	1.5	90.3	25.4	2.6	2.6	143.8	39.3	0.7	0.7
FGSG_11810	124	25.9	2.8	2.8	120.9	15.8	2.1	2.1	140.6	21.4	7.3	7.3	167.5	22.8	0	0	118.4	21.2	2.6	2	109.6	20.3	1.7	1.7	140.2	21.7	1.2	0
FGSG_15773	218.5	81.3	5.2	4	267.2	89.7	4.6	3.3	278.1	104.7	10.5	9.8	466.8	172.6	1.7	0.3	181.2	70.4	3.7	2.5	296.4	115.5	17.6	15.5	404.9	164.5	8.8	6.2
FGSG_11812	109.4	35	33.4	16.5	170.4	48.4	20.6	12.8	157.4	45.2	17.8	8.6	248.5	63.1	3.4	1.5	118.1	32.2	30.8	14.4	208	55.8	12.3	8.1	209.3	52.5	5.4	2.8
FGSG_15080	122.9	92.2	15171.2	15146	171.3	107.9	21203.6	21146.5	8.5	5.1	483.7	476.9	10.1	3.4	33.6	33.6	89.8	16	1874.2	1848.2	167.2	83.6	27382.4	27315.8	72.6	5.3	1795.6	1763.7
FGSG_00702	312.8	96.4	7.6	5.3	521.8	154.4	5.2	4.3	353.8	106.6	7.8	6.9	1129.2	353.3	1.8	0	278.9	86.3	4.9	3.8	1067.9	349.2	8.3	7.4	910.7	285.4	1.9	1.9
FGSG_00703	359.8	107	7.8	4.9	435.3	112.7	7.7	5.5	411.3	133	13.6	11.2	747.2	214	1.2	0.6	344	97.3	6.3	3.5	618.9	175.8	14.3	13.1	593.8	181.3	2.5	1.2
FGSG_00704	142.1	48.4	31.7	22.7	230.1	63.5	32.6	24	187.4	60.6	27.6	15.6	178.1	50	21.8	3.6	159.9	54	42.1	30.2	171.7	60	35.1	13.8	166.8	53.7	25.9	4.8
FGSG_00706	197.3	61.8	8.4	6.3	187.4	64.6	1.6	1.6	227.8	73	13.2	9.8	565.7	183.6	5.1	1.3	178.1	61.7	13.5	11.5	375.7	119.7	6	3	464.8	133.6	3.6	1.8
FGSG_00707	293.7	85.8	7.8	7.8	231.3	59.1	2	2	274.8	73.7	7.4	6.3	334.9	103.7	2.6	1	241.5	62.5	4.3	3.7	190	68.8	15.3	14.3	278.5	79.7	0	0
FGSG_15774	244.2	73.3	10	7.1	203	56.6	9.7	4	270.8	80	19.5	9.1	253.8	70.2	20.5	7.3	193.3	55	11.2	4.1	153.1	43.5	14.4	5.2	214	63.2	13.5	4.5
FGSG_00709	447.4	125.9	99	48.9	569.4	148.6	80.5	30.6	433.1	88.4	61.7	23	829.8	147.7	85.3	30.1	401.9	104	106.6	49.8	428.6	86.6	48.5	15.7	744.1	138.7	55.8	20.9
FGSG_00710	279.4	64.8	10.1	5.9	274.3	64	5.7	3.8	328.3	72.1	18.4	13.3	460.9	92.1	7.6	1	258	60.7	15	13.2	328.4	68.9	6.2	3.1	394.3	80	8	3.7
FGSG_11815	124.9	28.8	3	2.3	144.5	35.3	5.2	3.4	159.2	41.4	4.1	4.1	278.6	82.8	0.5	0.5	88.7	24.9	1.6	1.1	219.6	59.7	4.6	4.2	233.3	69.1	1	0.5
FGSG_00714	441.4	126.5	7.8	6.9	626.2	195	3.3	2.2	598.4	200.3	4.8	4.8	865.6	249.4	0	0	403	107.9	0.7	0.7	860.8	260.6	9.6	9.6	725.1	223.9	0.6	0.6
FGSG_00715	231.3	36.3	9.8	7.8	154.8	30.1	7.8	6.7	234.7	36.3	8.3	6.6	215.7	54.2	1.8	0.6	222.7	38.5	5.6	5.6	122.7	22.7	10.8	8.4	209.4	42.3	4.3	3.7
FGSG_00716	113.9	33.5	15.5	15	95.9	28.4	1.7	1.1	110.5	31	36.7	35.8	229.1	61.9	2.7	0.9	103.2	27.8	3.6	3.2	124.2	27.2	37.2	36.3	176.1	42.1	6.7	6
FGSG_00719	185.4	62.2	9.7	3.4	245.6	71.3	11	5.8	237.8	83.2	13.5	5.2	310.4	103.2	13.4	4.1	181	61.1	4.5	1.2	252.2	94.1	23	9.8	259.3	77	11.2	4
FGSG_00722	587.8	221.9	21.4	21.4	964	278.6	6.6	6.6	683.6	227.1	54.4	53.2	1314.1	399	3.5	1.2	627.3	191.9	13.9	8.3	1033.1	307.9	41.6	41.6	1206.9	378.8	12.3	11.1
FGSG_00726	230.9	76.2	9.2	9.2	177.5	57.7	8.7	7.9	276.9	87.5	15.4	11.2	364.2	87.5	0	0	233.8	85.8	11	8.8	177.7	40	3.8	2.8	299.2	90.3	1.5	1.5
FGSG_17604	275.3	67.9	0.7	0.7	270.8	68.7	7.5	5.9	302.7	87	8.5	8.1	336.8	75	0	0	218.3	68.6	2.6	2.1	317.8	93.3	6.8	6.3	294.3	71.1	0	0
FGSG_00728	510.3	121.8	21.6	9.1	509.4	143.3	18	8.7	581.7	143.4	27.1	16.9	735.3	182.8	44.4	12.1	431.9	111.1	18.9	10.3	697.8	174.3	35.7	16.1	658.1	158.7	42.6	14
FGSG_00729	276.1	80.6	13.9	13	243.1	74.7	22.1	21.1	318.7	107	13.5	10.7	286.3	93	1.1	0.6	277.4	100	18.5	15.9	256.9	75.3	6.8	6.8	227.9	58.2	0.6	0.6
FGSG_00731	158.9	32.6	18.2	15.6	264.9	109.5	16.3	4.4	167.8	37.2	11.1	7.1	191.9	29.8	12.5	2.3	154.5	46.5	27.9	24.2	171	45.3	13.5	8	180	27.3	14	3.3
FGSG_00737	103	35.1	2.9	2.3	143.3	43.9	2.6	1.1	129.3	32.5	4.3	4.3	171.5	48.2	0	0	99.8	23	2.8	2.5	169.9	43.4	2.4	2.4	142.4	34.5	1	0.2
FGSG_00738	175.4	54.8	6.9	4.8	148.3	37.4	5.8	3.9	187.4	62.7	8.7	5.8	234.8	65.7	2.9	1	142.5	46.8	7.1	5.1	165.5	46.5	4.4	2.1	212.4	63.6	2.8	0.9
FGSG_00741	178	47.5	5.4	4.8	170.5	43.2	9.3	6.9	195.2	61.5	5	3.3	218.9	52.3	1.2	1.2	168	50.5	10.2	8.3	165.5	40.2	6.6	6.2	200.3	45.7	4.7	1.7
FGSG_00743	227.7	61.9	2	2	304	86.2	2.3	0	257.3	85	3.6	3.6	216.1	55.2	1.2	1.2	181.3	54.2	5.7	5.7	273.3	75.6	0	0	226.7	57	0	0
FGSG_00744	120.2	74.3	53	43.1	94.8	46.6	40.2	35.3	118.6	69.6	48.1	37.4	64.2	21.3	14.9	6	126.3	74.3	71.8	56.6	55.7	18.1	12.1	5.2	55.2	17	9.9	4.9
FGSG_00745	106.3	31.7	37.8	37.8	61.5	15.1	9.3	8.1	96.2	39.7	75.7	75.1	94.6	30.7	2.5	2.5	75.2	25.6	5.1	5.1	54.9	23.7	60.5	59.9	79	25.3	4.5	3.9
FGSG_00746	378.9	127.6	9.9	7.9	409.1	109	11.2	11.2	449.7	134.7	4.8	3.6	590.6	183.8	2.4	1.8	381.1	115.9	14.1	11.3	352.3	94.3	6.6	5.4	449.7	122.3	3.8	1.9
FGSG_00748	206.3	49.9	3.4	2.6	192.4	44.4	2.4	1.5	245	66.6	4.2	4.2	275.5	62.5	0.8	0	202.1	52.2	0.9	0.6	198.5	47.8	3.4	3.2	210.4	52.9	1.4	0.8
FGSG_00750	552.9	98.5	16.4	16.4	522.4	99.5	9.3	6.2	638.7	133.1	24.9	21.6	615.5	138.2	0	0	504.7	113.5	9.8	5.9	347.7	55.2	1.7	1.7	489.4	85	0	0
FGSG_15776	224.3	92.7	6.6	6.6	192.4	63.4	4.3	4.3	269.7	101.8	27.6	25.9	338.5	103	1.1	0.6	211.7	79.8	6.1	4.7	180.3	63.6	3.5	1.7	240.6	76.8	1.2	0
FGSG_11820	186.4	69.2	28.1	21.1	237.1	67.9	26.6	21.3	243.7	87.6	25.6	22.1	285.5	97.3	6.3	3.5	173.4	65.4	32.7	28.5	226.3	69.5	7.2	6.4	262.4	87.7	15.6	6.7
FGSG_15777	147.8	41.6	7.4	4.7	111.2	37.1	6	3	152.5	46.7	13.4	5.8	127.1	44.3	5.1	0.9	112	39.1	6	3	94.5	23.5	8	5.1	106.1	31.4	4.7	2
FGSG_11822	283.3	84.4	3.5	2.8	348.8	106.2	3.2	2.4	377.4	94.1	3	3	253	64.6	1.7	0.8	240.9	69.8	7	6.5	378.5	92.1	2.6	2.1	189.4	54.9	1.8	1.3
FGSG_00756	453.8	148.7	43.6	30.8	495.1	136.9	34.9	26.2	517.2	112.2	31.2	15.6	468.6	84.8	20	4.6	408.6	144.7	56.8	33	422.8	81.4	15.7	9.4	409.6	102.4	19.5	1.6
FGSG_00766	386.9	166.1	70.5	68.3	364.3	102.9	11.4	9.8	492.4	222.4	142	139.8	369.6	86.9	0.9	0.4	302.2	98.7	15.9	15.4	365.4	134	89.6	86.1	304.5	71.1	10.9	7.3
FGSG_00768	113.3	37.8	13.2	6.6	149	46.1	6.4	4.3	126.2	37.3	4.6	1.7	153.8	44.8	10.8	2.8	115.3	35.7	11.5	6.1	131.4	43.8	9.8	5.8	135.2	29.3	7.2	1.8
FGSG_00769	202.4	52	27.3	8.2	318.4	69.9	31.1	14	180.3	72.3	17.4	5	439.8	111.8	18.1	3.3	178.8	49.8	35.2	20.5	172	47.6	11.7	4.2	363.2	90.2	19.9	8.7
FGSG_00776	129	48.4	10.8	10.8	124.8	32.3	4.4	2.6	145.2	45.7	8.9	7.5	146.4	43.9	1.4	0	111.4	37.3	10.4	7.1	125.3	35.7	4.2	1.9	132.9	33.6	2.9	1
FGSG_00777	1163.7	334	19.1	16.2	1708.1	449.6	5	3.3	1110.3	354	13.4	10.7	1167.5	298.1	0	0	976.7	315.4	10.5	9.5	1035.2	264.2	1.8	1.8	1021.4	286.4	0.9	0.9
FGSG_00778	273.7	68.1	12.5	10.2	216.7	50.3	5.2	5.2	294.7	59.3	12.4	11	290.2	73.1	1.4	0	295.4	66.5	8.9	8.1	128.3	34.7	9	6.9	230.4	38.9	0.7	0
FGSG_00780	186.9	50	3.2	2.6	214.6	51.6	2.9	2.2	259.5	58.4	8.7	8.3	271.6	54.2	0.4	0	181.4	41.7	5.1	4.2	243.4	51.1	2.8	2.8	202.9	39.1	1.2	0.8
FGSG_00781	269.8	72.8	3.6	3.6	310.6	71.9	6.8	4.1	311.9	84.9	2.9	2.2	329.4	61.7	0.7	0	230.4	70.8	5.1	3.4	216.6	51	1.5	0.7	278.6	59	1.5	0.8
FGSG_00783	109.8	88.8	51.7	46.8	75.2	58.7	25.7	18.3	87.3	66.7	54	44.2	41.7	9.7	13.6	3.9	109.6	81.9	40.4	32.3	27.6	11.8	31.6	21.7	28.7	13.3	12.3	4.1
FGSG_00786	314.6	65.1	12.3	10.4	323.2	72.6	9.1	5.6	326.7	75.1	17.2	13.8	608.5	134.1	7	0.7	267.5	64.1	8.8	7	356.2	83	16.1	13.5	475.4	106	5.5	3.1
FGSG_00787	329.2	130.1	4.7	3.9	236.9	80.1	4.5	4.5	318.7	120	6.7	4.3	438.3	173.4	3.8	1.4	265	99.7	3.9	1.7	285.3	111.6	6.7	4.8	389.1	149.6	3	1
FGSG_11825	1130.2	377.9	37.8	21.8	1127.8	392.9	62.4	36.4	1330.4	455.1	64.7	41.1	1772.7	555.6	50.3	20.7	997.5	336.3	49.1	18	1368	454.6	76.2	33.6	1377.3	422.5	41.4	13.8
FGSG_00792	135.1	38.9	11	5.9	149.3	40	10	5.8	182	56.6	20.5	12.5	217.6	61.3	6.6	0.9	148.5	36.2	16.3	11	202.2	51.1	13	6.3	181	49.3	8.4	2.8
FGSG_15782	194.5	38.8	12	8.7	208	31.1	11.4	7.6	214.8	47.5	16.7	13.4	436.4	71.5	4.8	2	169.1	35.3	10	7.2	276.4	49	18.4	13.5	342.4	53.8	7.6	3
FGSG_00798	894.6	128.9	16.1	16.1	915.5	151.1	4.6	4.6	509.3	68.6	78.4	71	433.7	41.2	0	0	826.5	106.6	14.4	14.4	489.8	61.5	7.4	7.4	357.7	38.3	2.6	0
FGSG_00799	130.1	34.9	7.8	7.3	120.6	26.6	3.5	2.4	126.5	34.5	11.7	9.5	136.1	33.8	3.8	2.5	114.6	31.6	4.8	3.3	157	37.2	7.9	7.9	116.2	28.4	2.3	1.3
FGSG_00800	259.5	83.4	8.3	7.4	278.1	88	2.6	2.1	307.8	97.8	25.5	23.5	365.3	101.4	0.8	0.3	211.8	65.2	9.2	7.9	304.6	92.6	3.9	3.1	305.1	92.6	1.8	0.9
FGSG_00802	329.5	88.4	18.8	16.1	444.3	115.6	9.1	3	295.4	69.2	57	51.3	211	38.6	3.2	1.6	353.2	77.5	22	16.3	183.2	33.5	9	5.7	186.8	35.7	6.8	3.4
FGSG_15783	132.3	33.6	5.7	4.8	162.3	36.5	3.4	2.7	168.9	42.7	5.5	4.7	263.2	63	0	0	131.7	34.1	4.9	4.3	169.2	37.2	2.6	2.2	237.8	61.3	0.4	0.4
FGSG_00804	144.1	36	6.2	3.5	182.6	43.9	6	3	169.2	50.2	12.3	11.2	224.5	53.9	2.6	0	165.1	37.7	7.5	6.3	222.2	49.9	7	3.8	169.3	47.9	3.3	2.2
FGSG_00806	731.7	178.7	1.1	0	623.4	153.4	2.4	2.4	895.7	220.4	2.6	2.6	308.2	83.1	0.6	0.6	830	196.1	1.5	1.5	737.9	180.6	5.2	5.2	258.9	70.8	0.7	0.7
FGSG_00807	205.8	57.8	1.6	0.5	223.7	55.5	3.6	2.4	223.7	57.7	5.4	4.1	320.7	76.4	1.3	0.3	177.5	58.9	4.1	1.9	234.4	67	5.5	3.2	249.7	63.9	2.3	1.7
FGSG_00808	110.8	33.6	30.2	14.5	77.5	24.2	38.1	12.7	123.1	36.7	53	27.2	76.7	18.2	49.8	13.5	95.2	38.4	45.6	22.4	86.1	19.8	36.2	10.3	69.5	17.7	49.7	14.9
FGSG_00811	730.1	267.6	12.1	2.7	1017.2	357.4	16.8	3.1	681.4	235.3	7.4	3.3	1252.9	434.1	9.7	0.8	677.4	226.8	6.7	3.8	1100.4	427.9	25.5	14	995.7	363.2	8.5	2.6
FGSG_00812	95.3	62.8	104.6	23.3	126.8	66	87.2	15.8	70.6	31.1	53.7	14.1	72.7	21	135.6	26.6	59.8	24.9	56.5	16.6	152	102.2	110.8	29.8	79.6	33.9	100.2	13.3
FGSG_00813	109.5	37.8	42.4	40.4	122.1	60.2	14.3	9.7	104.5	29.1	16.6	15.3	145.3	32.1	2.7	0	110.3	47.6	57.7	53	129.7	34.5	15.4	14.8	97.5	20.5	1.3	1.3
FGSG_11828	371.8	139.3	6.2	5	536.8	180.8	9.9	8.5	831.2	289.4	10.6	9.8	539.8	197.4	2.2	0	354.6	137.7	7.1	6.2	484.6	173.9	3	3	495.9	160.8	3.2	2.4
FGSG_15786	72.7	72.7	138.1	130.9	57.8	57.8	57.8	41.3	26.5	13.3	17.7	4.4	4.4	0	13.1	0	140.3	114.3	124.7	124.7	4.4	4.4	4.4	4.4	4.6	4.6	4.6	0
FGSG_00817	324	110.8	16.6	14.5	261.9	73.1	14.2	10.2	433.7	134.6	11.8	7.6	284.3	86.2	14.2	2.1	225.1	70.2	30.2	22.8	313.3	94.7	15.2	9.3	232.6	72.9	5.7	2.2
FGSG_00818	241.4	75.7	4.4	3.9	302.7	103.9	3.4	2.8	284.4	101	9	7.5	375.4	128.3	1.8	0.6	201.7	57.6	3.2	2.1	323.1	122.2	5.4	4.8	328.5	104.7	1.2	0.6
FGSG_00819	121.3	34.2	12.2	10.8	112.8	29.8	1.6	1.1	150.6	39	15.9	12.8	199.1	53.2	1.4	0	123.2	35.2	4.4	3.3	95	28.6	7.7	7.2	170.5	45.4	2.1	2.1
FGSG_00820	171.8	44.1	2.8	2.8	210.8	48.6	1.6	1.6	200.4	46.9	6.7	5.4	304	65.1	0.4	0	195.2	45.8	7.4	6.4	217.8	44.7	4.2	4.2	242.7	53.8	1.7	0.4
FGSG_00823	115.6	47.5	14.6	8.5	65	24.9	12.4	5.5	95.4	44.4	17.7	12.6	100.2	41.7	2.2	1.5	74.8	38.3	17.4	12.2	68.4	26.8	11.2	6.7	81.8	21.6	6.9	2.3
FGSG_00824	136.7	35.6	9.7	8.4	169.3	41.9	2.5	2.5	173.1	47.3	12.8	12.3	223	60.8	2.1	0.5	126.3	37.7	3.5	2.8	207	51.8	8.3	7.8	180.3	42.6	2	1.4
FGSG_15787	284.9	82.5	8.9	8.1	250.1	58.8	3.7	2.8	328.5	97.9	16.7	14.3	336.2	94.4	1.9	0.5	232.5	55.5	7.5	5.2	203.6	50.4	4	4	308.9	89.8	2.6	1.5
FGSG_15788	111.6	39.8	3.2	3.2	150.8	59	2.2	2.2	135.6	53	6.6	5.1	244.8	91.4	0	0	101.3	45.8	4.1	2.3	199.7	75.6	2	2	201.2	77.7	4.1	3.3
FGSG_00831	1558.8	438	16.4	13.4	1107.6	288.9	4.5	1.1	1957.9	539.2	22.4	18.4	1942.5	581.4	4.2	0.9	1300.3	371.7	15.3	12.8	1218.3	333.2	4.9	3.6	1728.6	499.5	3.8	1.9
FGSG_00833	265	84.5	26.3	24.4	238.3	66.1	9.6	8.5	314.2	91.8	19.3	18.7	358.1	93.3	0.9	0	245.9	72.8	14.9	11	265.7	78.9	23.4	22.2	311.4	82.6	2.8	1.3
FGSG_00836	170.5	46.6	6.4	6.4	115.5	34.3	4.2	3.6	185.7	47.6	5.1	3.9	217.4	53.5	0.6	0	144.6	37.5	6.1	3.8	145.2	35.9	2.3	1.3	174.2	44.3	1	0.3
FGSG_00838	2350.5	559.1	8.7	7.4	3257.1	856.5	6.1	6.1	2921.4	778.6	26.5	22.9	4110	1020	2.4	0.4	2071.1	511.9	19.2	14.9	3320.2	820.4	12.7	11.5	3512.2	884	6.8	5.5
FGSG_00841	443.6	122.1	6.1	4.7	415	108.7	7.5	4.8	462	126.9	7.7	5.4	534.5	140.9	1.1	0.6	405.6	104.1	8.1	6.4	521.1	141.7	5.5	5.2	486.3	127	1.8	0.3
FGSG_00842	433.3	88.4	45.6	28.5	403.2	98.8	16.2	13	492	115.2	38.1	19.1	469.6	89.1	45.4	9.4	433.9	85.6	58.1	31.6	518.9	120.1	62.7	25.2	394	85.9	45.2	19.9
FGSG_11838	75.6	67.2	139.4	90.7	45.8	34.3	118.3	82.1	14.3	6.1	58.2	17.4	14.1	2	43.4	12.1	144.1	121.2	127.3	100.8	8.2	6.2	45.1	18.5	4.3	3.2	30.9	14.9
FGSG_00845	612.1	128.3	6.2	4.6	725.2	156.3	8.8	8.8	452.7	123	52.6	47	359.6	75.3	0	0	640.7	145.8	22.1	19.9	370.1	66.1	4.7	3.8	291.1	52.9	2.9	2.9
FGSG_00846	409.5	91.6	12.7	11.7	324.5	69.2	3.3	2.2	437.2	95.4	15.4	14.5	587	121.3	2.3	0.3	357.4	80.1	8.4	6.3	427.8	88.7	9.8	8.6	513	96.1	0.6	0.3
FGSG_11840	1179.5	450.4	305.4	301.5	1717.1	732.8	190.8	186.5	1639.8	582.2	271.4	266.7	5053.2	1471	18.4	9.2	1033.8	332.8	21.8	13.6	3583.3	1550.3	958.2	934.9	3937.5	1227	31.5	24.2
FGSG_00847	897.6	354.6	349.1	332.4	1554.7	553.9	144.8	107	1117.8	404	454.5	420.9	3917.5	1099.3	20	3.3	946.4	269.3	47.5	43.6	2846.1	991.6	1001.7	981.4	3260.1	913.4	31.6	24.6
FGSG_00849	558.2	164.3	2.7	2.7	841.9	251.8	7.6	7.6	641.9	187.4	6.5	5.7	716.9	220.8	1.6	0	454.3	133.6	8.6	6.7	762.6	240.6	11.4	11.4	637.5	188	4.2	2.5
FGSG_00852	288.7	73.4	0.8	0.8	226.3	75.1	4.6	2.7	304.3	93.6	5.9	3.4	262.8	80.5	5.3	1.9	225.3	63.4	6.9	5.2	210.8	71.4	8.9	5.9	218.3	58.8	4.6	2
FGSG_00853	193.1	42.6	49.3	42.6	234.5	75.6	16.6	12.1	217.6	53.4	65.5	58.3	146.5	26.4	3.2	0.8	187.5	47.6	86.6	82.8	129.3	22	8.1	6.5	102.2	21.9	2.5	2.5
FGSG_00856	154.1	50.3	4.2	3.9	164.2	53.7	2.4	0.7	173.7	55.7	8.9	8.5	224.3	71	0.7	0.5	143.3	46.1	5.3	4.9	230	74.7	3.8	2.4	176.5	53.6	1.9	0.9
FGSG_00857	1543.7	329	5.1	4.4	1450.2	336.5	7.4	5.8	1650.1	395.4	9.7	8.8	1934.9	427.9	0.4	0	1382.5	311.6	4.2	3.1	1827.9	389	4.9	4.9	1677.4	359.5	1.4	0.5
FGSG_00858	343.2	108.8	1.7	1.7	192	59.8	3.3	2.6	429.1	137.5	12	11.6	395.7	117.6	2.1	0.3	270.1	88.5	6.6	5.4	304.4	103.6	8.1	6.7	321.1	96.5	2.2	1.5
FGSG_00861	1662.5	664	32.8	25.3	1856.4	815.2	14.4	11	2070.2	871.2	67.5	59.3	1405.4	574.3	38.5	4.9	1640.2	679	43.7	34.1	1678.6	677.2	29.1	14.6	1245	484.8	27.4	6.1
FGSG_00863	470.2	160.6	10	6.7	580.5	199.5	1.9	1.9	606.4	226.6	4	3.5	583.4	193.1	1	0	444.3	162.4	8.9	8.3	557.1	182	4.6	4.1	461.7	159.9	1.6	0.5
FGSG_00866	180.1	52.6	17.7	16.6	165.6	45.5	6.5	5.2	219.5	76.1	30.9	29.5	286.6	81.4	0.3	0.3	159.7	45.3	5.3	4.1	226.6	71.9	28.3	27.2	251.5	71	1.4	1.4
FGSG_00868	120.7	54.2	22.2	19.7	103.5	19.6	8.4	5.6	160.1	43.4	26.9	20.9	139.2	35.5	3	0	103.8	35.2	19.4	14.1	103.8	18	9	7.5	146.8	31.2	1.6	0
FGSG_00869	119.3	28.5	11.2	7.3	139.4	42.4	10.1	6.6	150.6	46.5	8.9	6.1	187.2	43	6.5	2.5	106.7	29.4	11.8	8	179.3	48.2	6.3	3.8	137.8	35.9	3.9	2.7
FGSG_00872	284.7	89.9	27.3	19.4	446.6	136.2	15	10	312.8	77.1	9.6	5.4	425	121.9	2.6	0.5	250.7	68.7	22	18.3	342.4	82.4	3.2	2.7	375.5	98.4	1.7	1.1
FGSG_00875	201.7	64.3	55.3	29.9	185	55.2	49.2	26.3	218.4	58.1	72.6	40.4	205.3	55.7	69.2	18	170.3	45.9	61.9	32.6	169.3	40.2	59.3	21	192.8	39.8	58.3	23.2
FGSG_00876	458.7	128.5	3.7	3.7	252.1	74.6	3.2	1.1	369.2	100	5.1	4.5	246.3	65	2.2	0	311.9	88.6	2.6	0.7	452.4	143.5	11.9	10.7	192.9	56.3	1.2	0
FGSG_11848	122.5	35.5	4.5	4.5	125.1	33.6	1.9	1.9	162.5	51.8	7.9	7.2	230.1	71.4	0.7	0	110.7	29.8	4.2	3.8	153.8	45.7	5.8	5.5	193	55.2	0.2	0.2
FGSG_00883	333.5	85.3	2.9	2.9	390.8	101.2	4.4	4.4	376.1	85	6.4	6.4	496	124.4	0.6	0	271.2	68.5	4.8	4.8	537.3	153.9	5.9	4.1	451.4	110.6	2.4	2.4
FGSG_00885	361.5	112.6	284.3	281	527.6	151.1	35.3	32.9	428.9	124.5	666.8	659.6	2317.2	538.5	4.5	2.6	393.3	89.7	8.4	7.7	1245.5	389.8	661.7	646.7	1962.1	487	46.2	36
FGSG_17605	362.8	131.9	8.7	7.3	441.9	144.4	7.2	7.2	371.1	90.2	14.4	13.9	270.3	66.5	0.3	0	319.2	88	8.7	7.6	436.4	161.8	6.8	5.6	270.6	79	1.2	1.2
FGSG_00886	133.8	43.9	2	2	213.3	74.9	4.5	4.5	172.3	60.7	4.9	4.9	224.5	73.2	1.2	0	135.6	57.1	1.4	0	134.2	46.4	4.9	4.9	164.6	60.8	0	0
FGSG_00887	368.7	85.1	14.1	10.9	373	85.1	13.8	10.2	437.5	101.1	24.1	20.2	511.4	108.1	12.7	2.7	339.4	85.1	12.8	7.3	363.2	85.6	30.1	23.8	453.3	98.2	16.6	8.5
FGSG_00889	408.2	298	903.9	895.1	334.1	234.7	230.2	198.9	542.7	392.7	1683.7	1677.1	707.9	182.7	4.1	2.4	292.4	71	34.4	28.1	691.5	486.6	2018	1997	681	177.1	255.1	232.6
FGSG_11855	106.7	40	0	0	257.6	45.5	0	0	141.9	24.3	4.1	0	156.4	24.1	0	0	109.6	42.9	4.8	4.8	154.8	48.9	12.2	4.1	118.4	16.9	0	0
FGSG_00893	119.8	46.6	32.2	26.6	146.1	42.8	21.4	11.3	103.8	33.7	20.9	16.8	130	39.3	4.7	3.3	113.3	34.9	20.6	14.3	130.1	46.1	8.1	4.7	104.8	26	7	2.1
FGSG_00894	182.6	96.3	13.3	10	286.6	135.7	7.5	7.5	260.2	133.1	32.3	26.2	387.1	221.5	4	2	213.5	121	26.1	16.6	275.7	137.9	16.2	6.1	246.2	147.3	8.4	2.1
FGSG_00898	193.7	73.9	3.3	3.3	268.6	108.2	5.6	1.9	240.4	76.8	19	17	276.4	85.9	3.9	1	199.4	64.5	8.2	5.9	222.6	76.2	1	1	250.9	87.4	3.1	2.1
FGSG_15795	178.2	70.2	29.7	23.9	177.4	53.4	19.7	14.5	198.7	61.6	19.2	16.2	213.3	55.2	9.3	2.1	175.3	63.7	30.9	24.5	168.7	44.5	12	7.1	190.7	52.8	8.1	2.2
FGSG_00900	581.9	144.9	7.5	6.4	590.3	146.3	3.7	2.4	706.5	224.4	8.5	7.8	737.1	220.7	4.5	0	543.9	155	9.2	8.4	459	136.4	3.3	2.6	650	174.9	2	0.7
FGSG_00902	246.5	60.4	3.7	2.5	222.6	40.6	8.4	7	264.3	71.9	8.2	8.2	199.3	23	1.5	0.7	236.9	77.5	7.9	5.3	149	29.4	6	4.5	176.6	26.6	1.6	0.8
FGSG_00904	140.7	49.2	35.2	28.1	149.2	58.6	10.7	10.7	149.6	74.1	57	55.6	107.1	28.2	4.2	0	145.8	67	31.8	26.8	104.6	28.6	10	10	101.1	25.3	1.5	0
FGSG_00905	130.3	35.3	7.6	7.6	96.5	30.6	11.5	4.8	149.7	37.8	7.2	3.6	135	33.9	2.5	0.5	102.8	33.7	10.8	7.2	81.2	23.1	3.6	2.1	132.8	39.5	0.5	0.5
FGSG_00906	237.1	64.2	12.9	8.9	255.7	71.4	7.1	2.5	244.8	61.2	17.1	10.8	300.1	79.9	6.4	1.6	194.3	61.2	17.2	10.8	240.1	62.1	5.4	2.5	260.5	69.8	8.5	2.5
FGSG_00908	278.7	89.3	8.7	2.2	282	94	2.5	2.5	308.3	100.6	7.9	6.6	256.6	55	1.3	0	222.5	73.1	4.7	3.1	212.8	61.2	2.7	2.7	226.4	53.8	0	0
FGSG_15796	225.2	71.8	6.8	6.8	217.4	76.8	3.5	3	263.6	89.1	14.9	14.5	330.2	111.3	0.3	0.3	195.9	58.4	3.7	1.9	221.7	76.9	2.2	2.2	296.1	87.7	0.7	0.3
FGSG_00910	173.8	52.1	8	6	163.3	44.6	7.3	3.6	190.6	56.9	6.6	4.9	327.9	83.1	6.5	1.9	179.7	48.4	7.2	5.7	226.8	58.2	4.6	3.2	285.2	78.7	2.8	1.5
FGSG_00911	128.6	30.4	22.2	11.7	124.9	27.9	10.6	6.6	131.5	39.1	23.5	21.3	181.4	49.9	4.2	2.1	130.4	38.4	20.1	16.7	73.6	25	7.1	5	137.2	35.6	3.7	0
FGSG_00912	113.7	32	12.1	9.4	149.9	46.4	13.2	11.9	153.3	42.3	10.7	6.4	191.5	37.8	6.3	2	149.9	40.2	9.9	8.3	149.4	35.7	11.1	8.8	181.7	45.2	21.7	14.4
FGSG_00913	154.7	66	14.4	12.4	91.4	14.1	9.4	9.4	159.2	99	23.8	18.8	38.5	3.7	9.9	5	156.3	87	17.7	13.3	42.8	15.1	15.1	13.9	54.9	11.8	31.4	22.2
FGSG_00915	314.5	194.4	145.8	131.5	384.3	219.8	181.9	151.6	298.2	111.2	93.2	68.9	301.9	56.1	55	15.5	343.2	185.9	89.9	64.7	276.5	150.7	111.7	92.5	688.8	371.6	389.1	271.9
FGSG_00916	534.8	163.1	7.7	5.9	532.4	160.1	6.1	4.3	643.9	206.6	12.4	9	858.2	283.2	1.8	0.8	480.7	146.7	8.8	5.8	758.4	251	5.6	4.5	709.5	231.4	7	3.9
FGSG_00917	1300.2	330	49.3	39.4	2372.3	442	78.3	61.5	1316.8	269.3	9	9	1086.7	210.2	0	0	1421.9	369.6	24.6	14.1	920.5	213.6	42.1	42.1	1167.9	237.3	3.1	3.1
FGSG_00921	1293.9	311	15.8	14.1	1539	367.3	8	6.7	1325.4	342.4	27.4	24.9	1434.3	322.2	0.7	0	1232.3	301.8	11.7	8.8	1364.1	318	7.5	6.4	1305	308.6	1.9	1.1
FGSG_11859	189.9	114.3	1337.3	1319.9	328.1	224.6	59.4	48.4	386.3	241.4	5618.7	5551.6	25.6	2.3	2.3	2.3	207.8	128.8	1818.6	1793.6	21.3	10.7	84	84	14.7	4.9	2.5	1.2
FGSG_15100	171.8	81.8	515.3	498.9	334.5	288	46.5	46.5	372.8	223.7	2519.9	2455.2	24.6	0	0	0	163.7	105.2	824.2	789.1	20	10	45	45	10.4	5.2	5.2	0
FGSG_15798	122	34	7.2	7.2	109.4	26.9	4.7	4.1	174.9	44.1	15	13.1	276.7	59.1	0.6	0.3	136.1	30.2	7	6.3	195.9	41.8	6.6	6	229.5	51.6	1	0.7
FGSG_00924	113.2	34.8	5.4	2.7	144.9	57.7	2	0	140.9	51.5	10.8	10.3	242.3	93.8	0.5	0	99.4	27.4	8.3	7	223.8	78.4	1.1	1.1	214.8	77.5	2.3	0.6
FGSG_00925	134.8	43.6	4.6	4.1	165.9	43.1	4.1	1.7	182.2	50.5	10.6	9.3	240	82.6	0	0	145.4	41	2.6	1.8	211	67.6	3.4	3.4	200.5	63	4.2	3.6
FGSG_15800	210.3	50.3	15.5	12.8	226.4	51.9	11.4	9.3	233.3	52.8	8.3	6.7	363.9	83	1.1	0	205.8	50.3	13.1	12.4	322.2	69.2	6.1	6.1	320	76.5	3.5	1.7
FGSG_00932	405.7	69.6	8	7.6	354.9	71	2.7	1.6	495.9	102.7	5.8	5.2	579.1	110.7	1.1	0.9	368.4	67.3	5.1	4.7	312.2	63.3	4	3.5	481.1	92.4	1.2	0.3
FGSG_00934	152.1	47.9	5.5	4.6	182.2	51.3	8.4	4.2	195.4	58.2	9.5	7.3	275.9	66.5	3.9	0.6	158.1	50.7	4.6	4	185.8	51.8	5.1	3.9	212.1	46.7	4.7	0.6
FGSG_15803	92.6	50.6	150.9	148.3	61.3	43.8	24.3	20.4	107.3	57.3	357.3	354.2	88.6	21.1	4.1	2.1	57.6	23.9	12.3	9.8	117.8	74.9	366.5	361.8	74.5	19	38.6	34.2
FGSG_00939	300.5	88.5	27.7	26.7	227.2	80.9	47	42.2	358.2	109.7	17.2	13	380.2	117.7	12	2.8	276.8	94.6	36.3	32.9	237.2	78	13.1	11.2	365.8	113.8	60.1	44.5
FGSG_15104	36	36	270.3	126.1	0	0	296.8	128	32.9	32.9	353.2	153.3	2.7	0	446.9	167.9	0	0	212.5	96.6	30.3	30.3	410	195.4	2.9	0	308.5	105.7
FGSG_00941	236.7	58.4	7.7	6.6	242.7	68.8	5	3.8	284.3	74.3	10.7	8.7	488.5	128.4	0	0	214.8	66.9	5.5	2.4	406.9	113	13.5	13.5	395.1	105.4	2.8	2.1
FGSG_11863	114.4	73.7	94.8	78.3	102.6	76.9	58.1	49.6	9.1	0.9	18.3	7.3	5.4	0	7.2	0	121.5	95.7	133.4	110.8	3.7	3.7	2.8	1.8	5.7	2.9	5.7	3.8
FGSG_00946	132.4	37.5	6.4	5.9	138.5	36.6	6.7	6.7	189.8	62.3	7.1	6.4	206.8	61.3	0.4	0.4	146.6	45.6	9.2	8.4	148.9	47.6	10.7	10	191	52	1.1	0.4
FGSG_00947	249.6	71.3	8.9	6.7	271.7	70	6.8	5.9	301.5	83.5	10.8	9.5	415.3	108.1	5.4	1.3	208.6	49.9	12.7	9.6	338.4	82.1	12.2	6.8	371.6	87.1	10.4	4.7
FGSG_00949	157.3	42.6	4	4	166.5	39.4	4.5	4.5	158.7	38.1	12.1	8.1	211.5	36.1	0.8	0	141.9	41	6.7	4.8	111.5	29.3	5.7	4.1	153	34.6	2.5	0.8
FGSG_00950	240.1	80.7	10.2	8.3	241.2	55.8	3.2	3.2	259.2	68.7	9.6	7.9	383	87.5	2.8	0.6	239.2	64.3	8.6	6.6	267.9	73.6	5.7	4.5	308	72.9	4.1	1.8
FGSG_11864	146.5	32.6	15.2	5.4	176.3	53	14.8	8.6	187.3	56.1	17.1	10.6	181.4	64	13.7	4.6	145	45.8	17.8	10.1	276.4	81.5	13.9	4.6	138.3	40.6	19.3	8.9
FGSG_11865	157.5	68	21.5	19.7	142.3	61	10.2	10.2	135.9	30.4	22.8	18.5	168.9	50.6	28	7.5	125.3	49.9	23	19.2	103.8	35	16.4	10.9	179.2	74.9	44.2	23.8
FGSG_00955	198.4	68.1	39.7	37.1	292	114.6	64.7	51.9	260	87	30.4	25.7	358.4	112	16.1	5.7	192.9	68.4	30.8	24.7	275	97.5	20.5	18.4	345.6	135.6	123.6	85.9
FGSG_00956	152.3	47.2	16.5	11.8	104.6	40.2	9.4	6.7	134.9	56.7	48.8	43	167.5	50.4	3.5	1.4	143.4	52.3	16	11	64.2	14.4	7.2	5	119.8	26.2	3	0
FGSG_00959	199.5	53.3	4	3.6	205.4	56.5	4.5	4.5	225.7	65.3	3.5	2.4	300.8	74.3	1.3	0.8	176.8	53.7	7.3	6.3	226.3	55.6	2.4	2.4	254.4	61.7	0.8	0
FGSG_15807	182.3	38.7	15.5	12.7	345.5	87.2	9.6	8	237	56.5	16.3	8.6	864.2	204.8	9.3	3	150.4	39.7	10.1	7.5	350	86.4	19.8	15	645.4	140.6	7.6	2.2
FGSG_00967	232.9	63.3	5	4.5	307.2	77.6	2.5	2.5	326.6	85.7	10.2	8.5	314.1	72.7	1.3	0.3	240.9	64.4	4.8	3.2	331.1	95.1	5.8	3.1	262.7	69.6	1.1	0.4
FGSG_00969	208.9	50.1	4.4	3.6	253	63.5	3.3	2.5	219.5	60.8	7.9	5.7	226.8	57.6	0.9	0	176.8	47.7	3.1	2.6	198.5	46.1	2.7	2.2	207.5	46.9	0.5	0
FGSG_00970	104.4	41	18.1	14.4	104.7	29	13.9	8.5	132	52.8	11.3	10.7	149.2	41	1.6	0.3	113.4	40	14.8	11.4	99.5	28.6	15	12.4	140.1	32.8	14.2	9.5
FGSG_00972	330.5	63.8	16.7	15.7	512.5	100.3	2.2	2.2	443.4	104.3	55.4	54.2	459.4	76.7	2.4	0.6	361.7	77.1	14.7	14	460.7	91.7	7.2	3.6	343.9	62.2	3.7	1.2
FGSG_00974	137.1	40.2	6.7	4.7	196.9	69.8	4.9	3.6	187.7	59.4	10.3	7.9	304.8	71.1	5	1.2	131.5	42.8	6.5	5.1	290.4	79.6	3.8	1.4	262	74.2	4	1.2
FGSG_00975	217.9	153.3	228.5	187.8	220.4	148.5	135.9	100.4	75.4	29.7	26.5	8.7	97.9	26.2	14.1	0.7	258.2	179.8	284.1	236.8	79.1	27.9	12.8	8.8	70.4	25.5	7.8	5.2
FGSG_11868	177	93.7	2217.3	2175.7	98.5	67	35.5	31.5	276.2	166.6	6426.8	6270.8	60.5	20.9	2.1	0	163.7	91.8	2611.2	2556.6	33.9	14.8	65.7	65.7	41.8	15.4	0	0
FGSG_15809	78.1	40.7	145.5	133.8	61.4	30.4	4.9	3.6	121.6	57.2	608	555.4	108.7	29.3	0.6	0	76.9	40.5	176.7	159.1	66.7	18	12.4	11.8	89.6	24.8	1.7	1.4
FGSG_00979	794	169	4.3	4.3	881.4	193.9	0	0	1116.3	241.5	7.3	6.8	1718.1	378.3	0	0	755.9	172.5	0	0	1094.1	263.8	1.6	1.6	1473	315.9	1.6	0.5
FGSG_00980	167.2	153.1	1026.8	1005.6	222	208.7	167.2	153.8	317.7	276.2	2973.6	2891.3	45.3	7.8	7.1	5	74	50.5	355.9	334.9	247.4	230.1	1567.8	1562.1	67.2	20.9	103	101.5
FGSG_00982	146.2	50.4	8.8	2.9	112.1	31.6	7.5	4.2	151	48	16.4	8.9	162.6	50.1	8.3	2.6	119.1	31.3	10.4	5.2	114.3	37.1	17	7.1	146.9	42.6	7.4	1.9
FGSG_00983	197.8	58.2	5.1	5.1	194.1	51.2	2.5	2.5	221.8	62.3	4.9	3.5	287.2	79.1	0	0	181.8	56.6	5.2	4.7	272.7	82.2	1.8	1.3	250.8	65.5	0.9	0.5
FGSG_00984	130.7	37.3	8.7	7.5	65	19.8	8.5	7.1	96.1	21.2	5.3	4.5	87.6	24.7	2.2	0	82.7	36.5	8	5.3	76.8	28.1	7.6	6.8	85.2	26.8	1.6	0.8
FGSG_15811	212.5	57.2	7.2	6.6	131.5	32.1	3.7	3.7	215	69.9	10.8	10	324.3	70.8	3.2	1.2	176.3	50.8	9.9	8	183.6	34.6	13.3	11.2	244	60.1	5	2.5
FGSG_00986	266.2	79	4.7	3.8	314.1	104.7	2.1	2.1	321.2	108	9.7	8	437.1	115.4	2.8	0	246	76.6	4.7	4.7	282.6	82.1	6.9	6.3	367.3	104.4	4.2	2.4
FGSG_00987	277.2	101.8	16.1	12.1	419.9	130.8	7.6	7.6	308.4	121.3	16.3	14.6	1093.5	318.1	4.8	1.6	213.4	76.6	5.7	4.8	633.1	171	11.5	10.6	905.2	237.8	8.5	7.6
FGSG_15812	121	33.5	9	6.6	108.4	25.2	2.1	1.1	125.8	40.8	16.7	15.5	217.3	46.9	4.5	1.4	112.4	31.1	6.4	4.4	126.1	36.1	7.8	6.1	160.3	37.7	4.2	3
FGSG_00992	535.1	102.8	31.7	28.7	501.4	91	6.9	5.2	717.4	125.8	78.1	73.5	1806.8	336.3	2.7	1.8	555.3	95.1	8.6	6.5	1060.9	170.8	51.7	49.9	1453	272.2	8.6	5.8
FGSG_00993	108.4	33.8	21.1	8.4	88	33.6	17.6	11.2	82.1	17.1	35.1	19.7	219.2	55	49.1	14.4	50.3	12.1	18.1	10.1	133.3	37	60.2	32.7	167.8	50	42.8	12.5
FGSG_00994	68.3	52.8	141.8	140.7	72.9	45.8	9.4	8.2	73.6	49	235.8	233.9	47.3	17.4	1.2	0.6	28.1	11.1	11.1	6.7	76.5	48.7	252.8	245.8	34.8	9.8	11.2	9.8
FGSG_00995	102	31.1	11.1	10	110.9	37.8	13.9	12.6	115.9	43.1	18.9	13.5	118.7	28	8.7	1.3	88.8	31.7	15.9	6.3	128	39.3	7.5	4.1	114.6	31.6	7.7	4.2
FGSG_00996	293.3	155	978.2	975.1	274.8	108.3	40.5	38.1	319.5	148.3	1754.6	1750.8	369	67.4	5.7	3.8	220	69.6	28.4	26.2	365.9	170.8	1604.4	1598	419.7	112.9	128.2	117.5
FGSG_00998	152	50.7	86.4	83.5	169.3	61	3.4	0	121.4	43.5	92.4	85.1	109.3	16.1	1.8	0	121.4	46.9	17	17	96.5	27.3	54.6	51	90.7	26.5	0	0
FGSG_11878	213.9	63.1	30.8	24.6	277.9	82.2	8.7	1.7	204.8	65.5	60.8	44.9	203.5	39.8	18.5	8.3	237.5	61.6	36.3	27.5	162.6	50.8	15	4.7	195.1	44.9	10.7	3.9
FGSG_00999	422.1	98	16.2	14	364.6	83.2	14.7	11	458.7	110.6	13.7	13.1	466.8	86.8	3.2	1.3	401.7	98.5	16.9	14.6	401.2	81.6	9.9	8.6	400.1	87.4	2	0.7
FGSG_01000	119.4	29.9	6.3	5.5	150.8	26.8	0.9	0.9	127	32	2.4	1.9	219.2	43	0.9	0.5	121.3	34.2	3.4	3.4	128.6	27.8	1.9	1.9	168.9	44.3	1	0.5
FGSG_11879	90.4	55.4	106.5	94.8	69.6	36.5	66.3	49.7	48.8	21.3	45.2	23.9	50	14	13.2	2.6	84.4	56.3	124.1	98	33	11.6	12.5	7.1	42.5	11.1	21.3	4.6
FGSG_01003	606.5	172.3	2.2	2.2	520.3	159.3	0	0	667.7	196.7	13.6	12.7	720.3	199.6	0.4	0	547	148.7	5.9	5.9	544.5	157.6	5	4.6	648	183.5	3.3	1.9
FGSG_15813	238	57	20.1	11.5	235	49	31	16.3	273.6	68.1	23.9	11.9	354.2	78.3	68.2	24.2	219.1	60.9	20.5	9.2	249.5	54.4	77.8	36.9	276.9	61.9	55.3	20
FGSG_01007	111.5	28.8	7.2	7.2	98.1	10.2	8.2	8.2	136.6	18.6	7.7	7.7	101.6	8.7	1.1	0	127.2	38.6	0	0	94.5	12.1	1.1	1.1	98.1	8	1.1	0
FGSG_01008	7940.4	762.8	22.4	19.8	8789.8	1147.9	16.5	10.5	8173.7	1127.2	66.4	57.6	5216.6	617.8	2.4	0	7514.2	925.5	29.2	26.4	10066.5	1101.6	13.7	12.9	6127.8	608.1	0.8	0
FGSG_01013	138.9	43.8	0	0	168.6	38.9	0	0	158.4	53.2	12.7	11.6	210.5	53.8	0	0	141.5	39.4	2.7	2.7	196.5	52.3	8.1	4.6	153.2	39.8	3.6	1.2
FGSG_01014	938.9	176.5	10.3	8.6	1288.5	227.7	11.7	5.8	1180.6	214.5	16.7	11.5	1502.9	238	7.2	0	977.1	186.1	11	9.8	1170	221.9	6.3	5.2	1297.1	216.2	1.1	0
FGSG_01015	114.8	31.9	18	6.4	106.7	23.7	7.2	4.6	168.1	43	24.3	14.1	110.5	29.6	11.2	0.3	81.2	18.2	17	8.3	123.9	34	22.7	16.3	73.9	20.2	14.3	4.4
FGSG_01016	427.4	89.5	13.7	12.4	551.9	96	9.9	9.9	406.2	90.6	49.8	47.6	402.6	71.7	5.2	1.5	457.3	101.2	24.9	19.5	297.5	59.9	16.7	14.4	287.5	61.4	3.2	1.6
FGSG_01017	402.2	114.5	6.7	5	456.9	126.9	4.4	4.4	450.1	126.6	6.8	4.4	429.5	120.2	2	0	388	119.4	4.8	3.2	408	117	5.8	3.8	352	105.9	0.7	0.4
FGSG_01018	107.1	35.7	5.6	5.6	158	40.6	8.5	8.5	127.9	41.1	6.9	5.7	111.9	37.3	2.3	0	114.2	29.6	4	4	110.2	40.2	9.2	9.2	104.9	36.9	2.4	2.4
FGSG_01020	100.9	27.8	13.9	12.2	90.9	35.6	15.8	13.8	100.4	25.4	30.7	29.6	92	18.8	0	0	95.7	28.6	18.6	16.2	52.1	9.6	9.6	8.5	60.7	5.5	1.1	1.1
FGSG_01021	419.8	113.1	32.6	22.3	486.6	140.1	42.8	19.5	297.8	112.4	103.1	77	257.5	70	46.4	13.4	383.2	118.8	49	30.6	227.1	57.6	59.6	25.1	222.7	55.4	51.1	17.4
FGSG_01022	220.9	119.9	146.4	105.7	191.7	74.7	110.8	78.5	177.5	59.3	74.9	25.9	273.7	69.7	102.2	23.6	260	154.5	158.8	112.8	233.8	80.7	101.4	44.7	249.6	70.5	79.9	32.2
FGSG_01023	174.9	35	41.4	38.2	86.7	10.8	21.7	18.1	119.8	30.9	73.4	69.6	59.3	9.6	0	0	150	38.6	56.8	47.7	48.6	3.9	21.4	21.4	58.5	6.1	0	0
FGSG_01024	115.1	30.1	11.8	10.7	111.9	27.1	7.5	5.4	124.6	33.3	11.6	10.5	142.1	31.4	1.1	0.2	113.8	32.8	10.8	9.5	132.7	33.7	5.4	5.4	127.5	32.4	4	2.8
FGSG_01026	596.2	182.9	64.6	34.1	748	216.1	31.9	11.1	720.1	209.7	65.2	25.9	535.8	150.3	77.7	23.5	575.9	162.9	61.9	23.5	1187.1	353.7	43.2	20.1	340.1	95.1	76.5	25.5
FGSG_01028	164.3	43.7	31.5	26.2	127.1	43.7	25.8	21.8	208.2	65.9	30.8	21.2	142.9	37.8	2.1	1.1	186.2	60	42.5	36.2	86.5	25.6	6.4	2.1	138.6	36.6	6.7	3.3
FGSG_15815	151.6	34.3	22.9	21.3	168.7	41.3	13	9.4	193.4	47.3	36.9	34.7	224.5	45.6	2.5	0.9	141	33	11.9	8.9	165.6	32.7	21.6	20.3	189.7	39.5	3.3	2
FGSG_01031	120.1	42.8	4.1	4.1	201.2	71.7	0	0	174.4	75.5	16.1	16.1	179.9	63.6	1.2	0	136.8	68.4	4.4	4.4	167.9	63.4	5	5	148.4	64.5	0	0
FGSG_01032	104.1	79	284.6	262.2	83.8	55.4	25.4	16.5	148.1	110.5	489.1	473.9	91.1	28.5	38	7.9	51.8	15.1	30.1	15.1	151.3	119.1	535.9	511	86	21.7	51	25.9
FGSG_01033	381.2	125.8	21	19.1	446	177.5	30.3	19.5	444.7	152.9	15.1	12.7	419.4	137.5	1.1	0	369.1	136.2	35.4	30	281.7	96.6	9.3	8.1	356.5	123.3	1.2	0
FGSG_01037	737.9	620.6	454.5	336.2	366.4	298.7	252	194.3	130.1	76	103.9	28.5	54.1	18.8	138.7	34.1	786.4	683.8	503.6	365.3	91.3	59.1	103.9	31	53.9	17.4	115.3	29.7
FGSG_01038	167.4	47.8	41.5	39	121.5	34.3	7.1	5.7	170.5	42.8	51.2	48.9	208.8	43.1	1.5	0	127.7	39.6	16.2	13.5	128.4	42.3	33.8	33	186.7	49.5	0.8	0
FGSG_01039	172.5	78.8	43.4	41.1	214.1	84.3	10.4	6.5	236	107.6	53.4	49.3	331.7	129.8	2.7	0	182	72.6	14.7	11.4	248.4	123.5	64.2	59.3	279.5	109.4	7.2	2.9
FGSG_15816	166.5	47.6	3.3	3.3	135.1	47.5	4.7	4.7	182.4	47.4	3.5	3.5	291	76.4	1.5	0	133.7	32.8	2.9	2.9	162.3	45.1	3	2.5	218.5	56.7	1.6	0
FGSG_15818	214.1	49.8	7.5	3.4	230.1	58.6	5.4	4.4	249.3	57.5	19.1	14	346.9	75.6	6.5	1.6	182.9	45.1	9.2	5.3	305.3	64.5	9.1	5.5	296	60.4	7.6	3.4
FGSG_01044	245.4	65.4	16.4	16.4	210.6	65	3.1	3.1	321.4	71.2	31.5	28.2	245.9	62.3	1.6	1.6	265	54.6	31.2	21.4	198.2	59.9	11.7	10	207.4	46.7	3.5	1.7
FGSG_01045	101.7	22.7	3.4	3.4	99.3	23.9	4.8	2.9	135.3	37.3	8.7	7.7	201.1	51	0.5	0	97.3	27.6	2.4	2.4	95.5	22.1	1	1	213.1	70.3	0.5	0.5
FGSG_01047	628.6	187	10.9	5.1	515.5	141.6	9.5	5.1	747.9	232.8	8.2	6.2	749.2	226	7.7	1.9	566.3	170.9	10.6	6.9	570.4	183.3	10.6	7.1	639.4	207.8	8.6	2
FGSG_01049	463.3	101.4	14.3	12.5	546	117.1	5.8	4.2	566.9	127.6	51.6	48.7	915.6	205	5.8	1.7	413	85.7	13.5	12.2	836.7	188	11.7	8.4	741.8	164.8	5.2	2.2
FGSG_01051	139.2	46	23	19.7	125.3	39.5	3.7	3.7	165.6	59	23.5	21.9	210.4	57.6	0	0	125.7	32.8	5.6	4.2	155.6	46.9	18.8	18.4	174	45.8	2.5	1.7
FGSG_01052	444.5	112.3	1.6	1.6	445.7	131.3	11.1	5.5	533.2	163.2	15.8	12.9	456.1	90.1	3.9	0	457.3	131.5	5.8	2.3	296.3	94.5	3	1	381.9	117.7	2.1	2.1
FGSG_01053	129.5	50.9	29.7	26.5	173.6	56.7	13.3	12.1	141.8	61.9	18.1	12.9	159.5	44	1.9	1.3	125.9	54.6	31.1	27.3	146.5	39.5	5.2	3.9	139.3	41	1.3	1.3
FGSG_01055	256	56.8	11.2	6.5	234.8	71.9	4.2	2.1	297.6	77.5	11.3	9.6	302.2	62.1	1.1	0	210.9	45.2	9.3	8.6	244.5	59.1	6.3	5.1	263.3	54.3	3	1.2
FGSG_01056	432.4	309.6	1181.7	1126.8	1074	845	335.1	276.8	241.6	76.8	43.4	24.5	163	56.2	30.8	3.3	559.1	421.6	1947	1829.1	142.1	53.7	60.4	52.6	132.4	52.3	11.6	9.3
FGSG_01057	112.5	43.5	9	9	142.8	51.3	6.5	4.7	155.7	57.9	11	8.5	205.9	51.4	0	0	117.4	50.5	12.3	8.8	175.1	60.2	6	6	197.9	66.1	1.6	1.6
FGSG_01058	1498.3	349.1	5.1	5.1	1083.3	257.3	4	3.5	1941.2	451	9.5	9.2	1521.6	380.5	0.3	0	1179	281	8.7	8	852	206.4	1.5	1.2	1270.9	320.3	1.3	1
FGSG_01059	384.6	119.3	41.4	35.6	459.4	187.4	20.7	17.9	435.1	113.3	18.6	15.6	569	137.5	2	0.5	359.5	120.2	53.9	49.2	300.2	65.3	3	2	493.9	104.6	2.1	0.5
FGSG_01061	218.1	125.8	85.3	78.3	177.9	95.3	54	49.2	168.2	44.2	3.4	3.4	112.6	25.2	1.7	0.8	213.8	125.9	110.9	103.9	58.1	21.3	2.6	1.7	101.9	33.7	5.3	5.3
FGSG_01064	298.9	107.6	2.8	2.8	269.6	73.1	3.1	1	391.2	126.9	9.5	6.7	373.3	113.9	1.7	0	277.4	88.1	3.9	3.9	301.1	91	3.4	2.2	346.4	116	1.2	0.6
FGSG_01066	112.5	45.8	103.7	103.7	129.1	39.5	6.9	5	149.5	62	156.5	155.2	161.8	42.8	1	0	97.8	23.7	6.7	6.7	147.9	52.9	109.5	108.8	136.1	40.9	2.4	2.4
FGSG_11888	637	300.1	0	0	651.9	346.9	3	3	780.6	403.1	9.6	9.6	721.7	417.8	0	0	555	269	9.4	5.6	1511.3	771.8	4.8	4.8	706	390.6	3.3	1.7
FGSG_01068	780.1	181.3	9.4	7.8	744.1	163.4	14.2	10.7	953.7	186.2	36.1	30.4	969.9	227.4	9.4	1.9	621.1	136.3	6.7	3.4	1064.6	222.5	12.4	9.5	854.4	177.4	8.9	5
FGSG_01070	477.6	126.8	5.5	3.7	515.5	129.4	8.3	6.3	563.7	184.2	26.8	25.7	763.2	230.8	0	0	493.6	143.1	17.1	15.8	805.6	235.6	12.3	10.1	638.3	199.2	1.2	0
FGSG_11890	237.2	71.8	12.6	10.7	240.2	66.9	7.6	5.7	271.8	90.8	22	20.4	470.7	130.3	3.4	1.7	223.9	68.5	13.2	8.6	410.4	131.4	9.6	7.9	410.2	114.5	4.6	2.7
FGSG_15822	155.4	111.3	83.2	59.1	89.9	53.5	53.5	44.4	95	39.6	32.9	18.9	77.7	25.9	10.2	1.2	174.8	124.6	116	91	71.6	28.8	15.3	6.1	82	31.8	12.7	3.2
FGSG_15823	285.9	204.6	460.8	430.9	444.9	343.3	137	123.2	82.3	28	85.6	74.9	80.7	21.2	9.8	3.3	424.2	299.2	725.4	700.2	96.8	47.2	104.3	94.4	77.3	29.2	32.6	23.2
FGSG_01077	325.1	70.2	59.1	36.9	230.8	83.9	67.1	46.2	282.8	62.8	78.6	60.6	317.6	73.3	40	0	359	124.1	52.8	39.6	358.7	115.1	60.9	47.4	290.4	91.3	49.2	30.4
FGSG_01078	1077.5	937.5	8356.7	8275.5	1840.8	1691.3	4686.2	4470	1226.1	1071.4	13851.1	13815.4	164.9	45.4	53.8	47.1	134	32	248	230	1854.6	1307.6	16859.1	16795.9	1268.7	468.4	2721.9	2604.8
FGSG_15824	896.3	231	9.2	6.6	1036.2	272.9	1.5	1.5	1184.5	308.7	12.4	10.8	1244.7	303.5	0.8	0.4	788.7	204.6	8.9	7.5	1117.4	303.9	6	5.2	1066.1	275.4	0.8	0.4
FGSG_01081	538.9	156.7	27.9	27.9	792.7	173.2	26.8	19.5	503.6	164.4	62.6	56.1	322.7	68.4	2.6	1.3	540.1	162.6	32.2	24.5	310.8	115.4	15.7	15.7	269.5	47.6	1.4	0
FGSG_01083	461.9	106.3	5	1.7	402	66.1	0	0	456.4	109	8.1	7.1	487.5	92.9	2	1	406.1	95	1.2	1.2	291.3	65	6.1	5.1	365.6	75.9	1.1	0
FGSG_01085	280	91.4	21.1	16.4	292.8	83.8	16	12	324.6	126	21.4	16.4	349.3	66.2	3.5	0	241.1	82.9	20.1	14.2	296.2	71.5	15	10.7	309	60.9	5.2	1.5
FGSG_01086	113	30	3.8	2.7	147.6	40.9	4.3	4.3	126.1	34.5	5.3	3.3	164.1	40.7	1	0.3	122.5	37.1	6.2	4.3	95.7	23.3	3.3	2.7	143	36.3	2.1	1.4
FGSG_11895	5357.8	4561.7	15564.2	15223.9	9095.9	7888.2	3430.3	3117.1	2930	2152.6	30537.2	29997	166.8	29.5	110.3	22.3	6383.9	5344.6	17279.3	16855.1	1256.6	1060.3	3547.1	3519.7	334.3	160	356.7	319
FGSG_01087	1741.6	1304.2	5800.9	5640.5	3595.6	2618.8	1408.3	1185.5	1529.1	925.8	9524.8	9304.8	211.9	28	39.6	16.5	2233.5	1631.7	7026.8	6799.4	434.7	311.6	1141.7	1134.1	237.4	60.9	160	146.9
FGSG_01088	500.8	120.6	32.6	31.9	367.5	94.3	10.5	8.1	644.4	165.1	65.5	62.9	922.5	225.2	0.9	0	568.3	148	7.1	6.1	459.3	129.6	61.5	60.7	704.4	165.5	11.7	9.4
FGSG_11896	299.1	66.2	11.4	11.4	159.1	25.8	4.3	0	330.1	93.2	19.6	12.7	177.5	51.2	9.1	1.1	262.4	74.4	23	16.2	105.2	28.9	18.5	5.8	175.2	42	14.4	4.8
FGSG_11897	246.7	78	6.4	3.2	461.8	148.6	5.1	2.9	358.6	112.7	9	5.9	671.2	192.9	8.5	2.3	267	83.3	8.7	3.2	487.5	157.8	8.3	5.1	590.2	176	10.6	3.3
FGSG_01092	245.9	55.9	1.1	1.1	229	61.1	6	6	287.9	63.5	7.1	7.1	342	74.9	0	0	224	61.1	0	0	180.5	45.1	11.6	11	291.1	62.2	1.3	1.3
FGSG_15827	2645.9	1959.7	1364.9	1189.6	1910.7	1427.6	787.2	655.7	249.3	56.6	109.6	56.1	159.9	32.3	15.6	2	3587.4	2690	1745.8	1516.7	143	68.1	96.8	91.2	117	36.7	20.2	14.9
FGSG_01094	128.9	52.9	39.1	34.5	130.7	65.4	49.7	44.5	104.9	39.2	18.2	16.8	94.1	23.5	2.8	0	143.1	74	28	26.3	75.9	22.5	18.3	15.5	59.8	10.2	4.4	4.4
FGSG_01095	241.1	92.3	23.1	19.6	237.2	81.9	13.1	10.5	264.7	86.9	8.8	7.7	318.4	100.2	2.4	0.7	233.3	101	28.9	25.1	213.9	65.9	3.5	3.2	281.3	79.7	2.6	1.1
FGSG_01098	122.3	42.4	11.4	11.4	212.9	88.9	5.6	3.7	172.3	65.4	9.9	6.9	254.8	93.1	2	1	158.4	55.9	4.7	2.3	168.3	65.7	6	3	180.9	74.4	3.1	0
FGSG_01099	450.9	153.6	15.6	12.8	880.7	308.6	6.5	6.5	533.3	141.8	19	14.7	646.5	159.9	3.4	0	479.8	136.2	16.3	11.2	516.9	155.5	8.7	3.5	586.2	166.9	0	0
FGSG_01100	472.5	139.9	9.5	8.8	414.9	113.4	6.9	6.2	568.9	139.9	11.1	10.3	678.4	168.6	5.3	1.2	429.9	101.4	8.2	6.3	459.9	112	3.7	0.8	606.9	145.5	3.9	1.3
FGSG_01103	429.6	189.6	339.6	334.8	433.5	254.9	43.6	38.2	521.4	245	498.1	495.2	565.7	201.3	2.2	2.2	345.6	124.4	48.9	44.6	400.2	194.2	532.2	530.7	502.2	181.9	17.5	16
FGSG_01104	119.9	44.5	18	11.1	144.9	34	11.7	6.8	130.6	53.6	28.1	15.6	104.5	20.1	26.3	6.7	119.3	48.9	23.2	14.1	87.8	23.5	27.2	11.5	103.7	25.5	27.1	12.5
FGSG_11900	887.7	300	12.2	8.1	985.4	207.2	4.6	4.6	1344.8	354.7	12.3	7.4	770.1	214.5	0	0	877.7	237.5	2.9	2.9	1074.5	304.5	7.4	5	627.1	164.5	0	0
FGSG_01106	166.9	48.1	9	6.5	178.3	49.5	2.8	2.3	187	48.7	13.7	11.9	251.1	64.2	1.5	0.3	152.6	40.8	7.5	5	192	55.7	4.9	3.1	216.8	61.3	2.5	1
FGSG_01111	431.9	106.6	31.5	26.6	571	137.8	11.2	8.8	495	112.5	25.1	20.4	534	114.6	4.2	2.1	378.8	105.2	29.6	23.5	422.2	95.1	9.4	6.9	485.4	90.2	4	0.9
FGSG_01116	143.1	57	12.9	11.8	163.8	50.1	9.8	7.3	183.1	64.7	13.1	10.5	216.1	66	3.2	0	144.6	63.1	11.5	6.2	168.9	50.6	9.2	8.5	159	41.6	1.4	1.4
FGSG_01117	561.7	107.3	21.7	20.5	447.8	101.3	5.5	2.7	607.9	118.7	28.6	24.9	605.8	127.5	3.6	0.7	478.1	101.6	6.9	5.2	392.4	82.5	30.2	28	533.4	113.1	12.2	8.4
FGSG_01119	199.7	46.6	8	5.3	251.1	66.6	3	1.5	361.7	93	13.8	8.9	299.4	62.4	2.4	1.6	194.1	50.4	4.8	4.8	235.8	52.9	4.1	3.3	235.5	45.6	3.4	0.8
FGSG_01120	122.9	31.1	16.2	10.2	135.3	30.5	9	4.7	144.2	33.8	16.1	7.9	173.6	45.2	8.9	2.2	107.3	25.8	17.9	10.6	350.3	88.9	15.9	8.2	157.8	42.6	7.1	1.8
FGSG_01121	230.1	114.2	16.3	9.8	166.9	61.2	9.3	7.4	285.6	178.5	26.8	20.8	109.9	33.4	1	0	302.1	187.8	17.5	12.8	73.8	28.9	6	3	92.1	27.9	2.1	1
FGSG_01124	50.9	25.4	105.4	101.8	33	16.5	28.9	20.6	103.8	72.9	201	198.8	37.2	6.6	6.6	2.2	33.8	15.6	23.4	23.4	68.8	53.3	126.6	126.6	20.7	6.9	2.3	2.3
FGSG_01125	105.2	32.7	7	4.7	55.7	8	23.9	10.6	109.3	34.1	18.5	11.4	66	18.3	22.5	2.8	93.5	21.7	11.7	10	71.4	12.8	25.7	8.6	50.4	11.9	10.4	3
FGSG_01126	113.7	37.9	11.9	6.7	519.2	147.7	5.9	2.5	161.2	53.7	6.8	4.5	595.1	177.8	0.4	0	103.6	34	3.2	1.6	320.5	92.6	6.4	4.5	540.9	151.7	1.4	0.9
FGSG_01127	707.8	159.7	35.2	31.4	621.3	147.1	11.4	4.3	767.8	193.3	69.5	61.1	1755.8	389.3	3	0.8	681.9	142	11.7	7.2	1065.8	211.2	49.1	44.5	1465.1	302.1	12	7.2
FGSG_01131	225.7	74	14.4	7.2	270.8	90.3	8.2	6.2	332.5	104.2	9.9	3.3	363.7	96.6	7.6	1.1	215.5	74.8	16.8	12.9	232.7	82.7	8.8	5.5	290.8	75.6	8	2.3
FGSG_01133	410.3	121.9	11.5	10.7	452	110.4	3.7	2.8	430.5	127.1	16.5	15	494.3	127.3	2	0	349.1	105.4	7.1	5.3	374.4	117.7	6	4	478.4	143.6	2.1	0.5
FGSG_01134	142.2	66.4	5.6	4.7	188.1	68	5.3	2.1	169.4	79	10.2	9.1	182.8	55.7	1.7	0	159.1	68.9	5.3	4.7	115.4	30.9	1.1	1.1	122.2	42.7	0.6	0.6
FGSG_01137	114.3	31.5	10.2	7.1	87.7	21.9	1.7	0.6	141.4	32.1	7.4	6.2	138	30.2	0.3	0	101.6	29.4	6.5	4.7	74.2	18.6	2.8	2.5	115.6	29	1.3	1.3
FGSG_01138	193.3	72.3	11.9	11.9	207.4	62	6.7	2.7	250	100.1	16.6	14.4	276.6	88.4	0	0	205.9	81.3	5.1	4.2	254.2	90.5	7.2	6.5	242.8	78.9	3	0.8
FGSG_01140	141.3	120.4	358.6	325.9	104.1	90.7	199.2	166.5	38.2	23.1	70.8	48.5	4.7	0.8	17.3	3.1	180.5	153.4	522.8	487.3	8.8	4.8	33.6	22.4	2.5	0.8	14.9	5.8
FGSG_01142	338.9	78.5	5.3	4.2	315.7	72.3	2.4	1.8	395.1	104.4	5.8	4.5	513.3	117.7	0.6	0	278.6	61.8	6.1	5.3	275	73.2	1.3	1.3	411.6	90.1	1	0.7
FGSG_11906	469.2	149.5	667.7	587.8	600.4	210.9	339.7	240.2	567.1	178.6	858.5	778.6	263.5	71.3	21.7	12.4	503	173.2	913.8	808.8	348	66.1	23.6	22	277.9	68.7	3.3	3.3
FGSG_01144	142.9	38	11.2	8.4	177.4	42.6	6.2	3.9	169.7	49.9	14.2	10.7	231.1	62.4	1.9	0.7	127.1	37.9	13.8	11.3	228	62.1	2.8	2.3	185.5	52.3	1.1	0.7
FGSG_01150	149.8	40.2	5.4	5.4	145	30	5.4	4.8	182.8	47.7	12.4	10.6	111	23.8	1.1	0.4	130.6	37.7	9	7.7	227.7	56	6.6	5.5	91.2	20.1	1.9	1.1
FGSG_01152	511.8	145.9	8.5	7.7	477.7	133.7	12.6	11.6	698.1	197	12.4	10.9	643.1	198.5	3.1	0	474.8	134.1	11	9.8	393.3	114.1	2.1	0.5	598.1	173.6	1.1	0.5
FGSG_01153	247.9	36.6	6.5	4.3	317.1	69.8	9.8	7.3	259.3	67.5	14.4	9.2	386.8	71.3	1.9	0	220.3	59.3	12.3	9.2	330.4	63.2	5.3	3.9	314.3	61.5	3.4	1.4
FGSG_01154	693.1	194.8	152.5	57.4	893.7	243.6	133.8	49.7	646	243.2	156	67	493	148	161.6	48.1	701.4	220.1	120.9	52.9	410.4	106.1	173.4	73.8	423.2	118.7	122.5	39.3
FGSG_01155	133.1	73.5	7.6	6.3	171.4	54.7	1.4	1.4	155.6	55.5	12.3	10	156.2	50.3	1.5	0	125	51.6	4.5	4.5	129.3	47.2	4.6	3.9	110.1	35.4	0.8	0
FGSG_01158	617.8	130	4.3	2.1	1229.4	232.3	9.7	9.7	1394.2	280.9	19.4	18.1	416.3	83.3	2.6	0	580.1	114.2	7.6	7.6	939.5	164	10.4	7.8	355.2	63.5	4.1	4.1
FGSG_01160	139.7	22.7	8.1	4.9	254.6	53.5	9.2	1.8	142.1	26.6	5.9	3.9	176.7	57.6	0	0	117.2	30.2	4.6	4.6	116.1	36.7	5	5	122.5	24.7	4.1	1
FGSG_01161	132.2	39.4	4.6	4.2	144.6	42.5	2.9	2.4	140.3	38.8	8	6.7	206.9	55.3	1	0.3	125.9	37.9	3.3	2.5	166.2	47.6	2.7	2	165.7	48	1	0.4
FGSG_01163	247	64.7	11.5	8.6	344.3	85	10.9	8.7	297	82.2	7.3	5.5	472.6	136.4	3.7	0.6	218	54.5	12.3	10.6	472.2	124.8	7.3	6.7	455.2	121	23.1	17
FGSG_01164	203.3	82.6	12.7	12.7	245.3	77	9.6	4.8	256	82.3	32.2	24.4	183.3	48.4	11.5	0	219.4	80.2	22.7	16.6	112.5	44	12.9	9.1	175.9	59.1	21.5	14.8
FGSG_01165	491.8	109.3	32	23.6	317.8	88.9	43.1	34.2	534.1	134.8	25.6	17.4	445.5	85.5	20.3	7	397.8	100.9	28.8	22.2	216.4	51.8	28.9	19	445.5	104.2	68.7	50.8
FGSG_01166	333.8	105	58.9	56.6	448.5	122.3	7.2	5.5	420.3	133.8	106.2	105	845.6	240.3	6.3	1.8	335.7	101.4	3.7	2.7	673.7	215	115.3	114.9	700.5	200.5	4.5	2.1
FGSG_01167	123.3	41.5	16.6	11.5	115.4	37	10.2	5.8	150.2	45.4	12	7	158.2	44.6	13.4	4.6	119.6	39.3	16.9	11	89.7	30.8	11.3	6.2	143	37.3	14.2	6.9
FGSG_01169	110.1	36.3	12.1	9.9	111.3	41.3	6.3	6.3	116.4	37.5	5.4	4.7	170.1	59.6	0.7	0.7	102.3	30.7	14.2	13.4	76	24.2	1.3	1.3	136.8	39.1	0	0
FGSG_01170	310.9	54.6	3	1.5	422.1	89.6	0	0	429.5	104.1	11.1	9.2	633.7	143.2	0	0	357.7	100.8	7.6	7.6	463.2	101.9	0	0	500	118.3	3.8	2.9
FGSG_11909	148.2	31.4	40.4	18	224.5	40.8	25.5	10.2	180.1	54.6	60	32.7	164.7	21.6	89.1	35.1	150.8	35.3	48.1	16	279.8	57.6	27.4	19.2	182.2	28.5	91.1	45.6
FGSG_15831	274.3	76.9	5.2	3.5	210.4	44.7	8.9	6	292.5	75.4	5.8	5.3	368.7	80.4	3.7	1.1	217.2	47.4	8.7	5.6	329.7	75.8	8.5	5.9	298.5	57.6	4.4	2.2
FGSG_01174	253.4	69.4	15.3	11.1	257.9	79.7	7.9	1.6	325.7	81.9	15.2	9.3	345.6	78.1	16.7	5	250.1	67	6.5	4.5	240.5	61.5	13.1	6.8	272.1	58.1	15.8	4
FGSG_01176	135.8	37.6	5.1	1.7	131.9	40.7	9.7	5.8	145.3	42	7.8	3.1	173	48.3	8.7	3.6	126.3	37.2	14	8.5	130.9	31.3	9.9	4.2	162.4	41.7	8.1	2.2
FGSG_01177	331.6	97.2	28.1	20.5	422.2	152.2	13.5	7.4	319.7	84.7	19	12.5	209.1	63.6	14.3	4.5	328.1	99.6	20.1	15.4	344.4	95.7	15.2	4	185.6	54.1	7.5	1.4
FGSG_15832	187.8	53.9	18	12.2	159.5	45.4	6.5	5.6	226.2	66.5	14.4	8.9	219.9	50.1	1	0.5	165.1	50.8	16.9	9.9	183	48.9	8	7	174.5	45.6	2.6	1
FGSG_01179	1074.5	202.3	9.5	5.7	1023.3	169.1	4.3	0	1275.7	213.4	22	19.7	1365.4	208.8	3.4	1.1	1039.3	174.6	8.2	5.5	671.4	116.6	10.5	2.3	1160.4	188.8	2.4	2.4
FGSG_01181	162.2	107	115.3	107	222.2	142.4	235.5	201.3	151.4	58.9	46.7	33.5	119.6	23.1	42.2	11.1	139.8	66.9	119.5	80	145	72.5	85.8	70.5	349.8	180.2	503.4	291.5
FGSG_01183	752.1	160	13.5	11.7	799.1	169.8	7.3	7.3	884.1	204.5	36	35.3	1243.4	237.9	1.1	0.7	667.4	141.6	12.1	10.9	1195.9	251	10.4	10	1039.2	201.1	3	2.2
FGSG_01184	100.2	23.8	0.9	0.9	92	22.9	4.7	3.6	137	42.2	5.6	4.4	133.9	30	1.1	0	84.7	19.9	6.2	5.2	111.8	31	2.8	2.5	122.4	29.6	0	0
FGSG_01188	200.7	68	4.6	3.3	259.9	77.2	2.2	0.7	241.5	65.1	0.8	0.4	344.3	81	0.8	0	210.7	63.5	2.8	1.9	265.5	80.7	3.6	3.6	329.9	90.8	0	0
FGSG_01189	100.5	43.3	18.7	15.8	80.6	19	9	7.8	93.4	31.7	9	7.8	116.7	27.8	1.8	1.2	121.8	46.5	12.7	10.6	56.6	13.2	5.4	5.4	106.8	18.7	4.4	1.9
FGSG_01191	835.2	230.4	28.8	27.4	912.9	239.9	6.2	6.2	1005	275.8	109.2	106.7	1493.1	432	6.6	2.5	882	227.4	2	2	1377	424.7	149.1	146.6	1307.7	389.5	23.5	20.9
FGSG_01193	466.5	112	19.4	12.6	414.2	87	16.3	8.6	492.7	108	25.1	20	612.5	128.6	13.7	3.5	436.2	114.9	19.3	13.2	405.2	101.8	11.3	5.7	548.8	118	9.1	3.2
FGSG_01194	207.6	63.9	12.4	11.5	199.9	60	4.8	2.9	246.8	74.2	8	6.1	321.7	89.3	2.9	0.9	171.3	48.4	11.7	9.3	250.3	75	6.3	4.1	267	70	2	1.1
FGSG_01195	200.1	68.4	5.3	0	263.2	77.8	6	6	204.7	76.8	9.6	9.6	202.6	31.7	9.5	3.2	203.2	60.2	22.6	15	160.8	35.4	12.9	12.9	140.2	30	3.3	3.3
FGSG_01196	426.2	129.9	7	4.4	540.1	169.2	5	3.3	496.6	165.6	8.2	5.8	1133.3	384.2	4	1.3	394.3	131.1	10	6.6	670.6	230.5	8.7	5.6	894	293.5	5.3	2.1
FGSG_01197	396	97.8	19.1	11.9	487.8	86.7	29.8	19	398.6	111.6	31.9	30.4	539.3	55.9	20.1	4.3	470.5	92.1	25.6	18.8	413.8	48.1	14.6	7.3	467.4	69.6	7.6	3
FGSG_01198	169.3	41.8	6.1	5.1	251.5	52.1	3.5	2.3	184.1	44.6	6.8	4.3	285.8	61.3	0.6	0	155.3	28.4	4.4	4.4	162	28.7	1.9	1.9	207	51.7	1.3	0.6
FGSG_01199	689.9	196.5	14.1	8.9	1193.4	346.9	14.2	7.1	830.2	247.6	23.4	12.7	1538.5	441.4	6.3	1.9	677.7	191.4	20.9	13	1393.4	395.9	10.8	4.8	1410.1	390.5	10.6	3.3
FGSG_01200	225.5	70.1	10.7	4.6	337.5	114.2	17.3	5.2	326.8	100.9	23.1	11.1	402.1	112.7	13.7	5.5	222.1	67.5	19.6	8.7	245.6	72.6	26.1	12.1	320.7	78.2	13.5	5.8
FGSG_01201	114.3	36.7	13.6	10.9	160.7	37.1	10.8	9.3	129	43	13.2	9.1	128.4	25.4	0.8	0	124.5	44.7	9.7	8.8	116.3	21.6	5.8	4.2	125.9	31.9	3.5	0
FGSG_01202	230	132.6	952.2	941.2	207.7	131.2	106.1	86.7	306.4	202	2107.6	2096.6	194.5	45.9	10.3	4.8	123.5	48.1	40.9	35.9	371.8	256.4	2052.8	2035.6	242.6	93.6	105.1	99.4
FGSG_01203	188.5	69.8	8.1	8.1	186.4	58.2	19.8	18.5	202.2	74.2	13.4	12	194.5	58.8	0.7	0	131.4	45.7	9.1	9.1	167.7	55.4	12.1	12.1	177.8	56.1	2.2	0.7
FGSG_01204	202.6	53.1	3	2.3	208.7	58.6	4.7	4.3	226	63.6	4.8	3.9	324.4	89	0.7	0.2	179	50.7	3.8	2.4	309.9	85.1	3.5	3	272.1	64.7	0	0
FGSG_01206	115.8	51.7	135.5	131.9	129.6	40.5	14.2	12.1	153.8	56.3	238.3	235	174.7	35.4	3.2	0	122.3	31.8	15.3	15.3	142.6	43.5	174.2	167.6	136.7	26	13.6	9
FGSG_01207	180.1	64.5	5.5	4.7	146.5	57.2	6.3	3.6	196	83.2	7.6	5.3	211.4	79.9	3.8	0	165.8	61.3	6.2	3.4	172	61	4.3	3.8	179	64.3	4.5	2
FGSG_01210	166.3	44.5	4.1	3.3	193.4	58.2	3.5	2.8	205.4	61.5	7.6	6.9	266.1	74.9	0.7	0.4	149.8	43.3	4.6	4.3	243.7	65.4	3.5	2.6	227.6	63.6	0.9	0.8
FGSG_01211	181	29.6	5.3	5.3	198.9	29.9	7.5	6	203.5	34	5.6	5.6	213.7	28.1	1.6	0.4	192.8	42.3	9.9	7.1	191.3	28.9	4	3.6	201.1	34.2	1.3	0.8
FGSG_01213	206.6	75.8	89.5	72.3	176.1	70.4	39.1	35.2	131.8	46	18.8	10.5	227.8	68.3	8.3	0	201.8	73.8	76.3	56.6	189.3	42.1	8.4	6.3	209.6	52.4	10.9	4.4
FGSG_01214	5389.9	4287.3	7479.3	6391	11580	9992.3	2907.8	1921.9	1011.2	337.5	259	189.3	1391.1	373.9	67.8	6.2	7457.6	5988.6	9167.4	7765.1	935	331.7	252.8	210.3	1089.5	298.2	60.4	39.6
FGSG_01215	1708.5	1353.1	2135.6	1915	1678.3	1179.2	1851.3	1409.9	464.8	173.4	168.1	104.2	332.6	74.7	47.4	5.3	2052.8	1636.2	2692	2391.8	267.3	82.3	78	71.6	257.5	65.5	23.3	15.5
FGSG_01216	143.8	52.2	6.7	4.7	135.2	44.1	6.1	4.6	151.1	40.2	5.3	4.1	180.5	48.2	0	0	141.4	46.8	5.7	3.8	127.8	35.1	4.5	4.5	150.1	39.4	1.3	0.8
FGSG_01217	453.6	119.9	12.2	10.4	408.2	111.3	8.9	5.9	395.6	117.3	18.5	14.9	347.7	100.6	4.5	0.9	445.4	122.3	17.5	14.3	258	76.4	7.3	3.2	292.5	86.1	5.2	1.6
FGSG_01218	6902.9	6177.1	8525.4	7648	4397.2	3862.2	5207	4609.7	203.8	76.4	278.3	143.1	149.3	17.5	141.6	21.3	8524.4	7618.5	11170.7	9852.2	197	167.5	232.5	201	180	98.2	104.3	42.9
FGSG_01219	363.1	128	3.8	3.8	312.6	110.7	0	0	384.4	152.1	2.3	1.2	419.4	176.9	0	0	352.4	146.1	5.5	5.5	258	99.2	0	0	374.4	172.1	0	0
FGSG_01220	190.8	54.8	8.1	4.1	145.3	41.5	0	0	162.8	46.9	1.2	1.2	161.1	39	0	0	179.9	49.3	5.8	5.8	158.7	48.3	2.5	2.5	123.5	24.5	0	0
FGSG_01221	136.6	69.6	61.6	46.9	95.9	36.5	22.8	18.3	74.1	22.8	40.7	17.9	20.9	4.8	21.7	7.2	140.7	78.5	55.5	43.1	45.8	13.1	21.3	10.6	30.6	7.6	16.1	5.9
FGSG_01224	105.3	20.1	27.6	15	185.2	42.7	2.8	2.8	115.8	25.9	19.8	19.8	116.1	24.1	9	1.5	159.5	48.4	12.5	12.5	287.9	61.3	3.1	0	108.1	28.6	3.2	1.6
FGSG_11913	399.6	123.8	1.9	0.9	495.5	137.5	3.2	3.2	519.8	180.7	5.7	5.7	640	180.5	1.7	1.1	384.1	113.3	4	3.4	556.3	160.4	5.7	5.7	570.9	151.6	0.6	0.6
FGSG_01227	116.7	28.9	12.8	7.5	142.2	34	3.6	2.4	129.4	39.7	9.1	5.2	137	41.2	5.8	0.6	105.5	23.7	6.9	4.6	148.4	35.3	11.8	5.2	115.3	31.9	1.4	1.4
FGSG_01228	401.6	95.5	2.2	2.2	360	98.6	7.4	2.5	477.5	153	2.6	2.6	288.4	69.2	0	0	395.6	107	4.7	4.7	244	75.6	2.7	1.3	287.7	57.8	1.4	0
FGSG_01229	204	62.3	4.3	4.3	212.2	58.5	9.8	9.8	251.8	97.8	14.4	13	163.9	34.9	2.6	0	234.8	59.8	13.8	13.8	108.8	27.5	0	0	121.2	40.8	2.7	0
FGSG_01230	293.1	78.4	1.1	0	374.4	117.1	2.4	1.2	519.9	155.9	6.5	3.3	411.1	105.8	3.2	0	307.6	79.8	1.5	1.5	366.5	109.5	3.3	0.7	375	106.9	1.4	0
FGSG_01231	208.9	53.7	3.3	2.8	192	49.7	3.8	2.5	255.5	64.6	6.4	4.7	306.1	90.6	3.3	1	200	50.3	5.5	4	185.1	51.1	5.1	3.7	252.9	70.3	1.8	0.7
FGSG_01233	354.4	114.5	3.9	3.1	290.9	92.3	6.2	4.4	426.9	144.3	20.7	19.3	391.2	121.9	1.9	0.5	341.2	103.9	12.2	6.6	216.4	74.2	5.7	4.7	349.3	119.2	1.5	0.5
FGSG_01234	470.7	145.1	9.3	8	421	125	5.4	3.7	548.9	158.1	11.8	10.5	716.1	214.6	1.1	0.2	410.4	122.5	8.3	6.8	592.4	176.1	9.5	9.5	600.2	176.2	1.4	0.6
FGSG_01236	235.5	118.8	4.1	4.1	372.2	151.2	2.3	2.3	277.5	125.7	19.9	17.4	369.4	141.6	1.2	0	324.9	143.4	4.4	4.4	255.2	83.8	6.3	6.3	364.9	136.3	0	0
FGSG_01237	744.1	213.5	30.2	23.3	532.1	136.5	13.7	10.8	857.6	219	22.6	18.4	633.9	154.8	6.8	2.1	788.7	219.2	30.9	22.2	358.9	86.6	16.4	11.6	531	137	10.4	5.5
FGSG_01238	510.2	121.2	29.3	21.5	544	128.8	11.1	6.7	388.4	114	38	35.6	262.1	34.1	3.5	0	505.7	134.1	34.9	25.1	266.2	33.4	6	6	231.7	28.5	5	2.5
FGSG_01240	384.1	88.5	4.5	4.5	297.7	77.6	2.5	2.5	447.1	102.1	9.5	9.5	531.2	127.3	0	0	357.7	91.2	3.2	2.4	367.3	91	2.7	2.1	437.4	100.8	2.8	2.1
FGSG_01241	738.6	191.8	18.8	11.7	959.2	235.2	7.1	6.1	888.9	261.4	15.8	15.3	908.6	251.1	0.5	0	627.1	160.1	12.8	10.2	680	164.2	10.4	8.8	796.8	229	1.1	1.1
FGSG_01242	992.4	296.9	135.7	121.6	674.5	212	80.3	67.5	850.4	166.7	13.7	5.2	739.4	103.7	10.2	1.7	947.6	335.4	123.3	111.1	476.6	67.3	19	6.9	767.3	95	12.5	0
FGSG_01243	213.3	65.8	13.8	10.4	168.7	44.3	7.6	6.1	228.4	61.2	20	12.5	283.5	74.5	8.7	4	176.7	52.8	16.6	12.2	166.6	48.8	12.3	7	237.7	64.7	9.4	3
FGSG_01244	235.5	85	7.1	5.3	199.8	55	7.4	4	261.8	85.4	18.7	17.2	278.6	102.2	7.1	0.7	228.6	79.3	8.4	5.1	184.9	63.8	7.6	4.3	231.3	89.8	10.5	3.4
FGSG_01245	113.6	43.4	15.3	10.2	124.6	42	7.2	4.3	89.9	24.8	7.8	3.9	120.4	38.4	9.2	1.5	108.5	40.1	6.4	3.6	77.9	27.3	7	0.8	132.7	39.6	5.7	0.8
FGSG_11915	847.9	245.5	6.7	5	1238.3	334.1	8.6	2.9	1034.1	311.6	7.1	5.6	1270.4	348.6	3	0.5	776	225.1	7.8	6.6	1237.4	361.8	4.6	3.1	1165.5	327.8	6.9	3.2
FGSG_01247	205.4	107	8.7	8.7	246.5	69	0	0	137.1	65	3.5	1.8	191.3	60.9	1.7	0	161.3	72.4	8.3	8.3	127.2	35.3	0	0	179.7	44	3.7	1.8
FGSG_01248	193.9	61.3	8.3	6.2	247.4	67.9	7.1	3.5	216.3	59.7	12.3	6.3	249.3	68.4	9.4	1.9	186.8	56.8	7.1	4.1	200	59.7	15.6	7.3	202	55.4	8.6	3.6
FGSG_01249	437.7	155.4	196.6	196.6	688.2	189.7	14.3	11.9	596	214.9	426.2	424.2	1203.5	339.8	2	2	423.5	123.6	8.2	7.1	1565.2	502.8	535	530.7	1009.1	278.9	30.3	26.1
FGSG_15835	536.2	121.8	8.3	6.8	555.8	123.7	5.2	3.4	536.7	111.2	11.5	11	720.2	131.4	0.9	0	482.6	97.3	4.9	4.3	629.6	122.9	13.9	13.4	588.8	128	1.4	1
FGSG_01255	190.8	53.4	16.5	8.9	137.3	39	7.2	7.2	243.5	78.1	19.3	15.5	211.9	55.1	1.5	0.8	180	53.6	16.4	15.5	142.2	41.2	7	4.7	175.9	46.8	7.3	2.4
FGSG_01261	397	76	4.6	4.6	305.9	54.9	2.6	1.3	487.4	94.4	3.5	2.8	539.7	106.6	3.5	2.1	331.4	61.7	3.3	3.3	266.4	60.5	7	4.9	450.9	79.5	0.7	0.7
FGSG_11922	398.7	89	13.2	13.2	445.5	119.8	26.2	22.5	268.3	64.1	44.1	42	178.3	23.8	0	0	539.3	155.4	28.3	25.9	203.3	30.2	10.1	10.1	167.1	25.1	0	0
FGSG_01264	247.5	59.1	7.1	7.1	178.2	43.9	11.6	10.7	291.3	69.5	13.4	11.5	248.8	38.9	1.9	0	215.2	47.3	10.1	9	153.6	37.1	4.8	4.3	228.9	42	4.5	2
FGSG_01265	363.5	122.6	6.5	4.7	453.1	157.9	2	1.5	457.8	143.2	3.7	3.1	495.7	159.4	1	0.5	314.4	100	5.6	4.3	395.5	134.7	5.3	3.4	436.3	136.3	1.6	0.3
FGSG_01266	131.2	35	6.6	6.1	101.4	25.8	5.5	4	149.9	43.1	8	6.1	170.2	46.6	6.8	2.4	101.9	28.1	4.7	2.8	87.4	25.1	5.6	3.5	144.5	38.3	2.8	1.1
FGSG_01267	555	133.6	11.9	8.9	883.3	198.9	10.1	10.1	676.3	194.8	3.6	3.6	446.1	107.1	0	0	549.3	110.3	4.2	4.2	476.7	125.1	1.8	1.8	474.2	116.7	0	0
FGSG_01271	107.1	44.2	3.1	1.3	101.9	34.5	2.5	2.5	138.6	52.9	6.5	5.4	164.7	62	2.4	1.3	102.7	41.5	2.9	2.2	109.6	43.3	1.9	1.6	119.1	37.9	1.7	0.3
FGSG_15838	411.7	116.4	4.8	4.4	383.3	111.7	4.2	3.8	447.8	136.8	5.6	5.2	720.8	224	1.1	0.7	352.1	115.7	4.8	4.8	735.4	230.2	7.9	7.4	611.6	184.4	0.9	0.5
FGSG_01273	191.2	48.4	4.3	2.5	314.5	73.3	0.7	0.7	290	75.8	7.5	7.2	335.1	89.6	0.7	0.4	214.7	59.4	6.2	4.4	389.7	105.8	1.5	1.5	296.7	76.7	1.2	0
FGSG_01274	159.4	53.1	11	7.3	149.9	37.5	4.2	2.1	171.4	53.4	27.8	23.4	256.7	65	0	0	145.3	40.6	13.1	10.5	194.7	53.7	3.4	2.2	190.5	53.4	2.3	0
FGSG_15839	131.5	45.3	10.1	9.7	115.4	29	20.5	20	142.4	42.5	8.3	6.7	154.4	36.7	5	1.6	111.6	33.6	9.7	5.3	100.4	23.4	11.3	9.4	135.8	38.2	45.4	30.9
FGSG_01277	476.1	109.3	2	2	536.2	120.7	2.3	1.2	600.9	139.7	2.5	2.5	758	166.5	0	0	457	96.4	1.5	1.5	658.9	159.7	3.1	3.1	704.1	147	6.5	5.8
FGSG_01278	304.7	78.5	18.7	16.8	354.7	91.3	12.7	12.7	236.3	71.6	45.4	39.8	183.2	42.7	16.9	6.7	346	88.2	16	13.4	166.7	49.1	10.3	9.1	179	41.5	19	3.6
FGSG_01279	251.1	68.5	0.8	0.8	295.2	86	3.6	1.8	316.7	102.2	2.9	2.4	456.2	135.1	1	0	214.7	64.9	1.1	1.1	300.4	86.2	2.9	2.4	381	102.1	1.5	0
FGSG_01280	117.1	26.5	3	2.6	102.5	22.7	2	1.5	125.2	37.2	7.4	5.5	158.1	37.8	0.3	0.3	95.5	27.3	2.8	2.2	135.4	36.8	2.4	1.1	141.7	30.8	0.8	0.6
FGSG_01282	226.2	53.2	8.1	7.2	186.3	44	7.2	6.1	292.4	71.2	19.2	18.1	368.4	87.2	1.1	0	269.2	69.5	9.7	8.4	227.8	49	12.7	11	286.8	75.4	5.7	5.7
FGSG_01283	502.9	146.8	31.2	24	522.5	151.1	19	14.9	612.9	187.2	15	7.1	511.1	150.3	9.2	1.7	416.5	127.2	39.5	29.6	973.3	286.7	9.8	5.8	440.5	127.6	12	1.8
FGSG_01285	155.1	47.3	35.4	34.7	216.4	59.6	5	5	181.3	54.3	44.4	42.2	275.2	71.9	4.9	1.8	127.7	31.7	4.2	3.7	185.8	62.2	28.9	27.5	219.1	35.6	4.2	2.3
FGSG_15841	190	56.5	12.4	12.4	184.6	48.5	6.3	6.3	200	59.4	11.7	9.2	240.1	76.2	0.8	0.8	188.9	57.1	7.9	6.9	166.5	51.3	2.5	2.5	196.4	60.2	0	0
FGSG_01289	167.2	58.5	3.7	3.7	248.1	78.9	0	0	208.7	66.6	8.3	7.2	234.5	71.4	0.5	0	161.3	51.6	2.6	2	245.5	87.6	4.5	4.5	184.2	62	1.2	0.6
FGSG_01291	254.9	51.5	6.9	5.1	256.4	79	7.8	6.8	296.8	81.9	7.3	6.3	343.1	93.9	0.5	0	225.7	56.4	4.3	2.5	221.2	60.3	11.5	11.5	286.8	64.8	2.2	2.2
FGSG_01293	156	42.4	4.8	3.9	147.7	35.6	2.2	1.1	177.9	44.8	9.4	8.8	203.5	46.9	1.2	0.6	144.9	37.5	7.2	6.2	157.3	40.3	1.8	1.8	152.6	32.7	0.6	0.3
FGSG_01296	104.5	38.5	14.2	11.2	153.2	84.1	9.2	9.2	94.3	27.1	14.8	8	90.8	23.2	3.7	1.2	133.3	67.4	13	10.1	118.9	37.8	8.7	8.1	84.2	23.8	1.3	0
FGSG_01298	129.5	32.4	6.2	6.2	141.9	38.5	3.5	3.5	154.6	38.4	11.2	10.3	187.3	30.6	0.9	0	132.3	32	4.4	4.4	127.2	32	5.7	5.7	128.1	26.4	1	0
FGSG_01299	124.1	31.9	46.5	31.9	155	35.5	18.1	9.1	136.7	41	49.4	25.1	182	45.8	82.9	38	131.8	37.9	41	19.2	148.1	43	70.5	35	171.7	43.7	51.1	21.6
FGSG_01301	252.4	69.8	12.8	9	247.4	61.1	3.6	2.9	248	71.2	28.4	21.8	273.5	62.4	6.5	1.5	198.7	48.5	10.5	7.3	244.9	72.4	7.8	5.5	249.4	59.7	5.7	0.8
FGSG_01304	276.3	62.6	9.3	8.7	310.6	65.8	2	2	329.5	78.9	18.3	17.2	636.7	147	0	0	292.3	72.4	6.2	5	398.8	93.8	12.4	11.3	490	104.3	2.2	1.8
FGSG_01306	114.2	39	20.1	20.1	117.5	48.8	9.2	4.6	106.9	31	10.6	9.8	110.6	39.6	5.7	0	88.3	36.5	4.8	1.9	110.8	51.7	18	14.8	83.5	26.4	2.6	0.9
FGSG_01307	870.5	236.9	8.8	6.1	873.2	242.2	4	2	1043.5	301.3	3.2	1.6	1243.9	347.1	0	0	858.5	253.3	5	4.4	1064.4	309.2	5.4	5.4	1066.5	311	1.7	1.1
FGSG_01309	522.8	179.8	7.3	5.2	381.4	106.3	3.5	0	649.3	241.9	10.7	8.2	606.2	243.1	9.4	1.9	459.8	146.3	5.2	3	314.9	102.2	8.9	1.9	554.9	192.4	6.6	0.7
FGSG_01311	206.8	69.8	5.3	3.3	199.8	53.1	1.5	0	280.6	86.9	8.4	6.8	354.1	106.9	0	0	194.4	64.5	4.7	3.8	235.4	80.5	2.8	2.4	290.7	97.3	0	0
FGSG_01312	650.4	180	15.8	13.9	698.4	186	6.2	4.6	808.9	229.8	76.4	72.6	1090.3	314.2	3	1.1	587.2	170.2	12.2	10.5	1039	290.6	18	17.3	917.2	255.4	3.3	2.1
FGSG_01313	205.8	63.6	39.8	27.8	199.9	49.7	18.1	13.6	185.5	52	15.1	9.7	287.5	75.3	5.4	4.2	194.7	56.8	26.3	22	202.8	51.6	8.5	6.1	224.4	46.7	3.8	1.3
FGSG_01314	144.8	33.5	10.9	6.5	181.8	48.8	5	2.5	164.9	38.9	14.6	9.7	202.5	38.5	6.6	2.2	130.5	27	11.4	6.2	155.5	26.7	10.7	4.9	180.3	35.1	4.6	0.9
FGSG_01315	214.1	59.6	19	16.3	221.7	46.2	9.2	9.2	304.7	102.1	28	16.5	223.2	61.9	14.7	8.1	236.3	81.3	29.1	17.4	129.1	21.5	3.3	1.7	189	39.5	10.3	3.4
FGSG_01316	352.6	115.6	43.8	33.8	412	136.1	22.2	13.2	459.4	142.1	29.2	18.6	537	168.5	16.2	5.7	355	132	50.9	40	399.5	134.8	16.8	7.4	469.3	149.9	15.1	4.4
FGSG_01317	152.3	54.2	15.2	11.8	142.3	40.4	13.5	5.8	152.2	49.4	13.4	10.3	148.5	41.7	11.2	2	147.5	48.4	14.5	3.6	116.8	45.5	24.8	17.6	127.7	35.4	8.6	3.2
FGSG_01319	117.2	36.5	36.8	36.2	78.2	20	5.8	5.1	112.4	31.7	50	49.2	117.6	27.3	1	0.6	86	26.1	15.3	13.7	74.7	23.1	52	51.2	101.7	27.6	1.8	1.2
FGSG_01320	158.5	40.9	6.7	5.2	211.2	58.8	1.8	1.8	211.5	59.2	3.8	3.5	295.2	85.9	1.6	0.3	167.3	43.3	4.1	4.1	220.8	62	1.3	0.9	243.7	66	1	0.7
FGSG_01321	283.1	74.3	34.6	21.8	203.6	44.4	15.9	10.1	361	84.1	32.9	25.1	363.6	88.3	16.8	4.7	278.1	71	27.9	19.6	221.7	54.2	18.1	11.6	329.2	78.2	16.6	5.3
FGSG_01322	770.3	204.7	6.9	6.9	847.5	236.5	0	0	759.1	196.1	14.8	8.4	598.7	135.6	8.3	2.1	729.1	146.3	9.9	9.9	548.9	116.6	10.6	4.2	446.6	101.2	2.2	2.2
FGSG_11931	28.8	16	115.3	54.5	58.2	29.1	98.2	47.3	77.9	62.3	122.6	60.3	11.6	0	94.4	19.3	22.9	13.7	116.7	68.7	15.7	7.8	129.1	37.2	10.2	2	63	6.1
FGSG_01323	147.2	39.7	1.9	0.5	138.5	31.5	1.6	0.5	153.6	48.2	5.2	3.5	238.8	66.7	4.6	0.6	142.8	43.7	5.5	2.7	162	45	5	2.9	184.9	45.2	4.5	1.5
FGSG_01325	889.5	263.7	4.6	2.3	720.1	224.7	11.8	9.2	994.5	336.7	7.7	6.3	1295.5	447.1	2.1	0.7	883.6	290.1	5	4.1	799	270.6	9.2	5.7	1123.5	379.9	1.5	0
FGSG_01326	154.6	44.1	8.3	8.3	212.5	56.7	5.7	3.8	218.7	70.7	24.8	22.7	291.4	90	1	0.5	165.2	46.3	4.8	3.6	253.4	79.7	36	34	253.5	73.3	3.7	3.7
FGSG_01327	134.8	31.5	42.7	41.4	101.1	21.1	6.3	6.3	173.9	47.3	80.8	79.3	153.1	31.2	1.1	0.7	133	31.8	7.1	6.6	118.9	33.2	76.6	75.5	132.9	27.8	0.8	0.8
FGSG_01328	283.3	76.7	2	1	282.7	83.8	1.1	1.1	319.2	99.2	5.4	4.8	276.8	86.3	0.6	0	268.5	65.4	4.2	3.5	201.3	56.5	5.4	3.6	253.2	71.7	0.6	0
FGSG_01329	873.5	598.7	675.7	665.2	1380	1147.4	155.1	139.2	704.1	398.9	954.1	945.6	349.4	77.9	3.2	2.1	557.9	281.5	71.3	57.5	626.5	426.6	900.2	895.9	526.1	174.2	20	17.8
FGSG_01335	115.7	43.5	18.9	10.7	122.2	44.8	13.1	10.3	174.1	88.8	19	11	221.1	58.2	15.8	6.4	154.3	60.4	24.6	16.4	110.3	35.6	23.1	11	187.4	49.4	10.9	3.1
FGSG_15843	220.4	69	27.5	21.7	234.2	67.2	19.1	13.4	246.9	67	28.4	22	256.6	61.9	9.5	4.5	212.9	68.1	32.5	27.1	312.6	84.4	12.1	7.1	209.4	49.8	9.8	4
FGSG_01340	104.1	39.3	6.9	6.9	136.7	42	0	0	125.1	35.1	7	7	151.6	38.9	0	0	110.8	34.7	6.6	6.6	130	38.1	7.1	7.1	115.9	46.9	1.5	0
FGSG_01341	225.4	63.2	13.1	11.3	349.9	84.6	7.1	3.6	260.2	62.8	10.3	6.8	379.4	96.4	3	0.4	223.2	64.4	6.3	5.4	350.2	99.4	8.4	5.4	313.6	88.9	3.2	1.6
FGSG_15844	141.2	55.5	18.1	15.1	139.2	33.6	6.9	5.5	187	66.7	13.9	11.4	309.5	91.8	2.5	0.4	154	54.3	16.8	15.5	212.7	81.8	7.7	5.5	250.2	74.6	1.9	1.5
FGSG_01345	132.1	54.4	4.7	3.1	137.7	45.9	1.8	0	133.2	52.9	14.2	14.2	117.8	22.4	0	0	107.8	37.8	8.9	7.8	94	28.5	0	0	113.3	31.5	1	1
FGSG_01346	3717.1	968.9	75.5	64.5	3391.9	891.4	39.8	34.5	4451.4	1018.5	33	29.7	3837.2	857.1	4.4	1.1	3346.1	887.9	119.8	100	2638.8	590.1	9.6	5.6	3565.5	772.5	7.6	4.1
FGSG_01349	183.6	58.3	5.6	3.2	177.8	71.7	5.4	4.5	192.1	68.9	4.9	3.4	269.3	82.1	1	0.5	149.5	51.4	7.4	5.7	179.5	68.8	4.4	4.4	241.5	80.5	0.5	0
FGSG_01350	358.8	100.7	6.7	3	301.7	78.8	5.1	4.2	345	102.9	5.9	4.1	423.4	115.3	4.5	0.9	278.3	79.4	10.7	9.1	247.9	71.1	6.8	4.1	330.1	92.2	3.3	1.4
FGSG_01351	435.2	105.3	11.9	9.9	662.6	163.7	6.8	5.6	527.7	145.5	20.5	17.5	860.2	209.7	6	2.4	428.2	123.5	15.6	11.4	818.6	222.1	15.8	8.5	740.8	203.5	5	1.3
FGSG_01352	142.6	58.7	8.9	8.2	119	43.9	5.1	4.2	155.7	53.7	13.5	12.6	136.2	38	0.4	0	123.1	46.2	9.6	7.4	164.7	50.4	7.3	7.3	103.1	30.6	4.7	2.4
FGSG_01353	180.3	44.6	3.6	3.6	165.5	44.5	2.1	2.1	216.4	63.1	3.3	2.8	255.1	65.7	0	0	182.2	52.1	3.9	3.3	148.5	37.8	3.9	3.3	206.7	62.9	1.2	0.6
FGSG_01354	434.4	93.5	10.8	5.4	383.5	92.8	6.1	6.1	467.8	84.9	11.1	9.1	521.7	89.2	1.3	0.6	408.8	89.9	11.5	10.8	320.5	62.4	11.2	8.5	447.2	85.2	0	0
FGSG_01358	190.6	49.5	4.2	3.2	277.5	76.6	1.2	0	255.9	73.6	8.3	7	359.6	109.5	0	0	219	54.9	4.5	3.8	321.6	97.8	5.1	3.9	291.7	64.1	3.3	1.3
FGSG_01360	221.9	111	3.3	3.3	241	100.1	7.4	3.7	218.2	109.1	27.8	23.8	211.9	92.2	0	0	205.3	114.3	21	9.3	143.5	65.8	4	4	146.9	68.3	0	0
FGSG_11936	109.2	6.1	0	0	93	13.8	0	0	147.5	18.4	12.9	9.2	85.7	12.8	1.8	0	91	13	0	0	101.9	9.3	1.9	1.9	67.3	1.9	0	0
FGSG_15845	218.7	84.9	119.1	115.9	318.9	102.9	19.5	14.8	296.5	105.1	211.7	209.2	479.8	143.7	1	0	233.3	71.1	11.1	8.7	360.8	134.6	205.8	204.8	407.7	119.5	5.7	5.2
FGSG_11938	111.9	30.4	29.3	10.9	166.6	46.9	32.1	8.6	122.1	35	29	15.2	135.2	43.8	47	16.3	107.1	24.8	34.9	19.4	84.9	23.9	41.8	14.6	110.2	30.3	29.6	7.6
FGSG_11939	245.9	62.7	9.6	9.6	377.9	87.6	5.5	5.5	322.3	76.2	2.9	2.9	716	136.2	2.9	0	334.2	103.4	6.9	6.9	503.6	103.1	8.8	8.8	577.8	131.4	0	0
FGSG_01364	131.6	36.8	7.8	4.6	133	39	3.1	1.9	152.5	44.5	10.4	8.3	186.2	49.7	2.5	1	119.6	33.2	6.6	4.7	194.9	56.4	5.1	4	162.6	46.7	2.5	0.7
FGSG_01366	280.4	73.9	5.9	5.1	200.8	51.2	11.6	7.7	215.3	51.6	10.3	5.2	157.9	37.8	13.8	5.1	265.4	61.3	12.1	6.7	293.3	65.4	23.9	13	116.4	25.3	12.9	8.1
FGSG_01369	154.4	35.9	8.3	7.5	184	40.8	7.6	5.7	157.8	30.4	8.6	8.1	232.4	44.7	2.5	0	152.1	34	7.8	5.4	174.9	45.4	10.2	8.2	189	35.5	5.3	1.1
FGSG_01371	111.7	36.7	3	2.6	137.1	38.8	1.5	1.5	136.1	42.2	4.4	3.9	199	57.2	0.3	0.3	107.3	40.2	1.8	1.2	167.8	55	1.8	0.8	150.1	46.5	1.4	0.8
FGSG_01372	183.7	58.4	9.7	8.5	181	46.1	6.6	4.8	221.1	71.7	9.2	7.5	247.3	57.6	2.1	0.7	182.6	56.4	6.9	6.4	218.4	50.5	7.1	6.6	199.1	42.2	1.5	0.7
FGSG_01374	217.8	83.7	10.7	4.3	146.2	42.7	11	6.1	274.4	104.3	5.2	2	263.8	87.1	3.2	1.9	200.1	67.5	10	6.9	151.3	35.4	7.2	3.9	229.9	78.2	2	1.4
FGSG_01375	292.9	104.3	18.9	18.9	262.8	107.1	4.3	4.3	369.7	135.2	24.4	22.9	369.6	117.2	0.8	0.8	239	83.6	15.3	14.4	239.6	90.6	6.1	3.8	318	108.4	3.2	0.8
FGSG_01376	116.6	28.2	5.5	4.7	152	31.1	7.1	7.1	146.9	27.1	14.3	10.9	130.8	28.2	1.4	0	113.5	25.2	8.4	7.3	115.2	19.1	8.6	6.7	109.6	26.3	0.5	0
FGSG_01379	965.2	265.8	12.3	12.3	1398.4	329.9	9.3	9.3	1083.5	265.9	34.8	32.3	580.3	108.2	4.9	0	1075.5	268.9	5.8	5.8	949.2	234.8	12.5	12.5	560.1	127.1	15.6	15.6
FGSG_01382	189.3	64.9	10.7	9.9	167.4	68.5	6.1	5.2	214.3	72.4	6	4.2	305.2	108.3	1.4	0.5	130.9	36	10.4	9.3	193.5	69.9	6.1	4.7	258.9	85.7	1.5	0.5
FGSG_01384	512	91.9	27.7	20.4	314.9	71.3	13.3	6.6	515.9	107.3	13.3	11.5	478.8	92.1	7.9	1.8	432.6	95.9	33.4	27.1	212	43.7	10.7	6.2	434.7	86	8.3	5.5
FGSG_01386	810.1	281.4	27.3	22.5	1175.1	397.7	13.8	10.4	1028.1	380.4	29.5	26.6	643.8	202.4	1.5	0	766.6	262.8	23.5	20.8	940.2	346	5.2	4.5	517.1	163.8	1.2	0.8
FGSG_01387	113.4	57.4	43.8	39.3	118.5	39.5	18.9	12	145.1	54.2	16.5	11.9	90.9	17.3	0	0	122.1	49.7	48.6	34.6	116.3	28.6	6.5	5.5	83.4	20.1	3.8	2.9
FGSG_01388	166.8	47.3	4.4	4	230.3	64.7	2.3	1.4	208.6	62.3	9.1	9.1	303.5	84.3	1	0.5	158.2	47.6	3.8	3.2	286.2	73.8	2.2	2.2	260.4	65.3	0.3	0.3
FGSG_01390	916.7	334.8	21.5	18.8	765.8	280.7	8.1	6.1	1278.3	436.8	6	6	1072.1	394	0	0	824	299.4	16	12.8	800.5	305.1	4.9	4.9	918.3	325.2	3.4	1.7
FGSG_01393	159.3	43.8	4	3.2	156.6	49.8	1.8	1.8	183.9	55.7	2.9	1.5	290.2	95.3	0.5	0	158.8	33	4	2.3	233.5	66.7	4.4	4.4	199.5	46.5	0.5	0
FGSG_01397	145	43.1	7.8	4.9	172.5	51.2	2.2	2.2	155.3	43.4	5.4	3.6	121.3	31.2	1.2	1.2	154.7	49	4.9	3.5	143.6	42.5	3	1.2	119.2	39.1	0	0
FGSG_01398	161.7	72.1	2.2	0	188.6	91.8	7.4	5	128.8	47.8	5.3	2.7	155	52.5	1.3	0	137.4	68.7	17.2	6.2	137.4	54.7	8	2.7	151	56.8	1.4	0
FGSG_01400	140.8	55.5	5.9	5.9	56.3	20.3	6.8	2.3	180.7	84.3	6	3.6	233.7	70.3	6	1.2	165.8	59.5	11.3	4.3	220.4	58.1	10.9	6.1	193.6	54.1	15.1	10.1
FGSG_11943	215.2	52.5	50.8	25.4	136.7	44.3	25	11.5	234.7	64.9	37.1	21.6	207.8	45.8	33.6	11.2	215.5	70.2	52.1	30.3	99.3	30	39.3	20.7	186.9	44	33.3	17.2
FGSG_15846	504.5	219.1	133.9	119	559.3	172.1	84.5	56.8	546.5	159.4	37.8	20.5	453.7	98.4	16.3	4.1	572.2	229.1	167.2	140.1	574.9	131.3	16.5	10.7	400.5	102	20.6	9.4
FGSG_01404	165.1	38	24.7	18	186.5	42	12.9	8.6	228.4	49	21.3	19	227.1	55.3	9.1	2.3	181.7	44.8	19.7	15.6	178.5	45.8	19.7	11	199.2	46.9	12.6	6.6
FGSG_01408	135.6	32.7	9.8	8.2	198.6	57.5	5.6	3.7	199.6	58.6	15.9	12.9	213.2	48.1	5.9	1	163.5	42	0	0	191.6	44.9	8	7	165.8	38.3	8.3	5.2
FGSG_11944	196.3	69.5	16.4	16.4	250.9	92.9	18.6	18.6	223.7	77	37.3	37.3	506.5	169.7	0	0	143.2	38	32.1	17.5	327.2	92.4	30	25	360.4	80.4	7.8	0
FGSG_01409	181.7	35.8	13.8	5.5	190.8	31.3	6.3	0	256	65.3	16.7	13.4	251.6	38.1	16.6	6.6	196.8	23.6	25.6	17.7	220.3	21.9	11.8	6.7	190.3	17.5	10.5	3.5
FGSG_01410	281.9	69.7	4	3.7	271.7	67.6	2.5	2.1	374.1	87.6	18.2	16.2	440.2	119.9	0.9	0.9	254.7	63.4	3.4	2.9	269.2	71.1	4.2	4.2	371.4	91.9	0.7	0.2
FGSG_01414	215.1	45.1	20.2	13.9	206.3	44.7	11.2	6.6	230.2	37.3	25	16.9	388.4	75.1	17.7	8	174.4	37.2	20.7	12	333.8	57.2	26.8	15.5	341	64.2	15	8.8
FGSG_01415	118.1	51.1	9.6	4.8	130.5	39.9	9.1	7.3	141.6	52.4	18.4	12.6	125.7	35.5	1.9	1.9	134.6	68.4	21.7	18.2	81.9	17.5	6.8	1	111.3	42.5	3	1
FGSG_11946	182.3	40.4	20.8	20.8	233.8	81.4	19.2	16.3	216.9	57	34.8	33.2	208.3	48.5	1.6	0.8	187.1	51.2	18.6	14.9	166.3	40.6	17.5	16.7	176.7	52	2.5	1.7
FGSG_01418	262.5	105.5	12.9	12.9	280.6	67.2	17.5	14.6	295.5	106.3	31.3	25	405.3	151.6	1.5	0	237.2	75.4	12.9	9.2	303.3	83.3	15.7	12.6	349.1	91.4	8.2	6.5
FGSG_01419	290.6	110.6	7.6	4.7	280	102.9	4.7	3.3	341	123.3	8.9	7.9	471.4	177.5	6.7	3.2	242.1	88.3	9.7	7.1	299.6	106.7	4.3	2.2	383	135	3.4	0.7
FGSG_01420	126.8	30.7	16.1	15	111.7	33.6	7	4.8	147.8	44.4	41.1	40.4	125.2	28.2	1.2	0	98.9	26.6	6.3	5.2	117.1	35.7	40.6	39.4	115.7	29.5	0.2	0.2
FGSG_01421	226.2	84.4	7.3	6.1	384.7	123.6	1.4	0	254.1	83.2	28.2	28.2	373.4	116.9	1.5	0.7	271.7	83	12.2	10.5	345.7	111.3	6	6	359.7	120.1	3.1	0.8
FGSG_01422	553.1	153.7	4.8	2.4	641	169.2	5.4	3.6	697.3	187.3	8.7	6.7	668	187.7	3.3	1.4	526.1	137.6	7.4	5.7	530.5	149.1	4.8	3.4	599.4	167.8	4.5	3.5
FGSG_01424	203.6	42.6	5.4	4.8	205.6	41.6	2.4	1.8	235	49.8	12.4	10.8	278.2	58.9	1.6	0	203.2	49.7	3.8	2.3	201.3	41.8	7.6	7.6	239.4	54	0.7	0.3
FGSG_01425	11210.8	3852.9	30.6	26	14151.2	4897.3	19.7	17.6	15862.7	5443.6	35.5	31.4	14566.7	5085.8	1.6	0.3	10431.8	3489	30.4	24.8	15427.5	5396.3	29.6	29	13115.6	4608.1	5.2	3.8
FGSG_15850	5799.3	4518.6	6231.8	5788.8	5472.1	4297.9	2745.4	2365.5	496.2	103.5	384.5	78.7	209.3	8.2	219.2	14.5	7013.9	5446.2	8253.2	7670.7	208	137.1	178.5	163.8	107	63	54.5	28.7
FGSG_01428	168.5	72.8	23	19.8	158.8	72.5	16	8.7	177.6	50.4	7	4.7	167.7	46.4	1.2	0	160.1	59.3	31	25.5	115.4	37	2.3	1.6	150.5	39.3	2	2
FGSG_01429	138	42.1	11.6	8.1	154.5	52.7	5.7	2.2	150.3	43.7	6.3	5.9	190.5	60.2	0.7	0.2	115.4	34	17.4	15.2	161.7	49.8	4	2.8	168.1	50	2.2	0.5
FGSG_01430	201.9	64	6.7	6	212.7	63.6	7.6	5.3	240.1	53.9	7.3	5.7	237.6	64.1	1.6	0	166.2	51	4.3	3.3	328.1	78.1	6.1	4.1	197.3	46.5	3.8	2.1
FGSG_01431	179.9	49.9	10.8	8.8	188.3	59.4	10	6.1	232.9	69.2	15.7	10.4	245.4	71.4	8.2	1.5	174.3	53.8	8	5.2	226	69.6	11.9	3.9	203	58.6	5	3.1
FGSG_01432	241.8	68.1	13.6	10.8	212.8	67.1	9.7	7.1	287.6	81.7	10.7	6.6	308.8	85.3	3.4	1	201.2	64.5	16.6	12.6	216.3	56.9	10.7	6.9	275.7	77.7	4.3	2.9
FGSG_01433	672.7	221.7	6.2	4.9	793.9	253.5	2.2	1.7	728.2	236.9	10.5	8.5	963	312.1	0.5	0.3	722.7	230.1	7.2	6.1	999.4	322.5	4.3	3.8	862.9	261.1	0.7	0.3
FGSG_01434	101.2	32.6	78	58.2	243.2	177.1	60.8	29.1	115.9	47.4	44.5	19.8	101.4	14.7	102.1	29.4	94.8	35.8	109.8	79.8	72.5	14.9	58.3	14.9	86.3	15.5	86.3	29.5
FGSG_01435	136.6	48.9	12.2	6.1	166.8	60.2	30.1	18.5	128.8	59.5	16.1	9.9	129.9	41.7	22.1	3.7	110.7	46.6	13.1	7.3	159.4	62.3	31.1	16.2	142.2	34.9	20.7	5.2
FGSG_01436	464.9	114	17.5	17.5	803.7	265.7	6.6	3.3	533	138.6	35.5	24.9	534.3	96.7	10.5	3.5	455.5	150.4	31.3	25.1	478.6	100	23.2	21.4	530.2	103.8	3.7	1.9
FGSG_01437	193.2	65.9	13.2	13.2	219.4	77.3	27.4	17.5	232.1	84	21.3	17.3	230.9	72.6	1.3	1.3	210.2	75.3	26.7	18.8	230.6	76.4	9.4	6.7	228.2	77.9	4.2	0
FGSG_01438	228	88.7	8.6	6.2	242.2	68.6	2.8	1.4	234.4	62.2	5.2	4.5	355.6	97.1	1.5	0.7	214	72.2	4.4	2.6	346.3	106.1	4.5	3.8	313.3	72.7	2.3	1.6
FGSG_01439	217.3	52.6	7.5	7.1	202.2	50.7	3	3	215.3	50.2	12.6	11.3	282.8	67.2	0.3	0	209.9	53.7	8.5	7.3	185.6	43.7	4.3	4	228.5	53.8	1.4	1.1
FGSG_01440	104.8	47.6	21.8	6.8	159.2	60.3	13.9	1.5	119	45.5	13.2	3.3	311.6	140.7	23.7	5.7	65.1	29.2	9.7	2.9	223.5	102.2	19.1	2.5	263.1	118.2	16.4	4.3
FGSG_11955	392.8	114.9	2.5	2.5	586.2	156	0.9	0	515.4	154.8	10.1	9.6	945.7	297.7	0	0	383.6	105.9	4.8	3	1074.6	322.3	10.7	8.1	809	247.5	1.6	0.5
FGSG_01442	487.2	111.3	8	7.1	436.5	108.6	2.9	2.2	595.6	133.2	16.6	15.3	760.5	185.3	0.6	0.2	447.3	98.7	5.7	5.3	535.4	134	10.8	10.4	662.5	159.8	3.1	2.2
FGSG_01444	105.2	26.3	5.1	4	151.6	44.8	1.1	1.1	141.9	28.3	5.5	1.8	237.7	55.3	1.2	0	116.3	32.5	2.2	2.2	115.5	29	9.3	8.6	194.9	43.6	3.8	0.6
FGSG_01445	499	163.7	1.6	1.6	511.4	160.9	2.4	1.2	585	197	5.4	4.8	640.3	189.3	0.3	0.3	466.8	156.7	2.2	2.2	359.9	115.7	1.9	1	534.2	161.3	1	0.7
FGSG_01447	204.4	41.1	8.5	4.8	180	35.7	11	5.5	211	50.7	14	6.6	214.5	49.5	15.3	2.9	163.4	37.2	17.3	10.4	193.6	47.3	8.1	5.9	183.3	25.3	15.3	3.1
FGSG_01450	302.4	93	0	0	416.7	128.1	0	0	358.8	92.4	5.4	4.3	487.3	137.7	0	0	277.5	57.5	1.3	0	298.3	72.1	4.4	3.3	437.9	119.1	2.3	2.3
FGSG_01454	182.5	51.5	6.8	4.5	286.4	74	5.2	5.2	225.9	55.7	3.7	3.2	441.5	107	0.9	0.9	213.7	41.1	3.2	3.2	391.7	96.2	4.6	4.6	362.4	89.3	0.5	0.5
FGSG_01455	109	16.5	0	0	138.8	37.5	0	0	142.5	30.1	6	4	156.9	35.7	0	0	82.6	14.2	0	0	151.3	36.3	2	2	127.8	33.5	0	0
FGSG_11957	880	173	29.9	15	608.5	81.3	20.8	13.2	1092.8	196.1	39.4	18.2	817.1	133	19	9	781.1	141.5	47.6	29.7	489.7	90.4	31.5	13.2	695.1	107.6	10.5	2.1
FGSG_01459	132.6	30.1	0	0	136.9	32	6.8	6.8	186.8	36.6	3.7	3.7	253.6	53.1	1.2	0	140.7	34.5	7.2	7.2	320.3	81	2.5	1.2	225.4	63.7	2.5	0
FGSG_01461	108.9	21.6	3.1	3.1	254.3	56	3.5	3.5	123.6	30	5.6	5	214.3	42.6	1.9	0.6	95.4	16.9	5.1	3.7	176.9	40.8	6.3	5	188.8	34.5	0.7	0.7
FGSG_01462	179.8	64.5	13.6	10.2	208.1	55.9	9.6	7.7	205.1	54.6	33	28.9	254	72.4	2	0	151.5	41.2	17	17	267.3	74.6	8.3	7.3	228	71	0	0
FGSG_01464	285.9	77.2	3	2	319	96.9	6.8	4.6	296.2	92	11.6	9.1	406.4	112.2	4.8	2.4	250.9	81.7	6.5	2.9	308.8	82.1	8	6.1	332	87.1	3.2	1.9
FGSG_01470	132	43.7	4.6	4.6	173.8	53.8	4.1	4.1	147.2	44.8	6.6	5.5	167.5	42.7	0.5	0	95.7	31.2	7.2	6.5	134.6	36.7	2.8	2.8	147.8	33.5	0.6	0.6
FGSG_01472	102.9	27	4.4	4.4	91.2	28.5	2.9	0	105.2	32	14.5	13	96.9	24.1	1.5	0.4	86.1	23.3	5.4	3.6	81.2	20.7	3.1	3.1	84.3	23.9	3.2	1.2
FGSG_15852	196.2	50.2	7.4	6.3	184.9	50.7	5.9	5.1	215.7	56.5	18.7	16	257.6	63.7	4	2	171.1	42.2	8	6.9	202	53.8	9.5	6.1	217.7	55.4	3.1	0.5
FGSG_01475	748.1	208.5	8.5	6.7	531.6	134.6	8.3	5.5	911.4	264.8	12.9	12.2	877.6	236.8	0.7	0.4	661.9	191.1	11.3	10.4	594.3	159.6	4.8	4.1	765.6	218.1	0.8	0.8
FGSG_01478	278.3	61.5	12.9	9.1	258.8	56.6	2.9	2.9	282	63.7	12.2	11	339.3	80.9	1.6	0.8	278	63.4	16.2	14.3	204	43.1	4.3	4	307	53.8	4.1	1.2
FGSG_01479	219	55.4	47.8	47.8	157.2	74.3	20	20	229.4	65.8	7.6	6.1	207.3	62	3	0	190.6	62.9	75.5	73.7	113.7	53.8	10.8	10.8	207.4	62.2	0	0
FGSG_01481	101	40.8	13.3	13.3	105.5	29	2.3	2.3	124	29.1	18.6	18	140.4	39.9	0	0	94	20.4	2.2	2.2	120.3	26.8	9.3	9.3	107.4	36.2	0	0
FGSG_15853	102.3	32.1	5.4	4.1	97.7	27.9	3.9	2.5	111	35.4	5	3.3	61	16.7	0.9	0.6	103.5	30.2	5	3.8	97.3	29.8	2.7	1.9	50.3	16.6	0.8	0.6
FGSG_01485	218.3	77.1	9.2	9.2	206.5	55	7.4	7.4	193.1	54.8	18.3	14.3	342.7	106.1	0	0	170	58.9	13.1	12.1	190.1	45.5	1.6	1.6	262.8	67.1	0.8	0
FGSG_01486	222.2	78.9	13.6	12.7	208.1	79.7	12.2	10	231	81.7	13.6	10.1	198	52.7	3.5	0.6	184.6	70.3	11.8	10.4	202.4	61.9	10.7	8.3	179.2	53.1	1.9	0
FGSG_01487	188.4	128.4	17.1	17.1	223.7	126.4	19.5	19.5	236.7	150.9	41.6	36.4	141.5	54	0	0	174.4	116.2	36.7	33.7	151.6	44.4	2.6	2.6	73.3	27.1	2.7	2.7
FGSG_01488	104.9	32.3	11	10.2	108.4	26.4	5.4	4	120.7	34.5	18.2	17.7	142.9	32.5	2.1	0.7	88.7	26.2	4.2	3.7	88.6	25.8	13.7	12.8	122.7	32.7	6.7	4.5
FGSG_01489	105.1	43.5	43.5	43.5	86.5	24.7	12.4	12.4	77.1	22	61.7	57.3	87.2	24	2.2	0	114	44	31.1	23.3	86.4	24.4	35.4	35.4	71.3	18.4	6.9	4.6
FGSG_01490	103.8	38.5	5.9	0	84.2	23.6	3.4	3.4	118.9	36	7.2	6.3	116.7	28.5	4.5	0	94.3	31.8	5.3	3.2	65.2	16.3	7.2	5.4	90.2	20.7	2.8	1.9
FGSG_01491	264.5	115.9	50.8	43.1	219.9	82.7	29.4	21.8	233.5	58.8	21	17.5	403.8	82.4	11.5	6.3	312.3	175.3	63	54.1	251.7	62	6.4	5.9	336.6	72.3	5.5	3
FGSG_01495	123	22.7	4.9	4.9	64.4	20.2	3.7	3.7	127.9	28.5	11.8	11.8	114.8	21.4	4.9	1	76.3	20.8	8.1	8.1	56.3	14.8	15.8	13.8	101.6	18.5	2.1	2.1
FGSG_01496	333.8	89	0.8	0.8	237.4	60.5	2.7	1.8	386.3	99.5	3.4	2.4	173.4	33.4	1	1	275.5	73.3	5.1	4	189.3	51	3.9	2.9	141.1	36.3	3.5	2
FGSG_01497	141.9	41.5	13.7	7	105.8	22.9	10	5	161.1	39	15.8	9.6	181.4	40.2	15.8	4.2	130.9	34.1	14.4	7.6	109.8	27.6	20.2	6.1	165	38.6	12.9	5.2
FGSG_01499	356.7	117.8	6.7	5.6	444.7	136.3	1.3	1.3	415.1	126.8	7.5	6.1	476.1	122.1	0.7	0	375.2	100.2	3.2	2.4	468.6	139.1	1.4	0.7	443.8	124.5	4.3	1.4
FGSG_15855	142.6	47.5	11.5	5.5	181.4	54.9	7.7	5	183.7	57.1	10.4	4.8	251.3	62.2	4	0.2	142.1	44.7	10.2	5.1	219.7	65.3	9.7	3.6	203	55.3	4.5	2.5
FGSG_01502	114.9	40.4	12.4	10.9	142.9	52.9	15.9	10.6	126.4	49.1	7.5	7.5	130.7	38.3	0.9	0	95.4	28.8	14.4	12.2	105.3	19.9	3.8	3.8	96.5	21.7	3.9	1
FGSG_01503	322.2	112	9.2	6.9	329.3	107.6	3.9	0	325.6	108.8	4.9	4.2	501.9	174.3	5.6	2.8	295.4	99.8	8.3	5.8	428.8	147.4	9.9	8.5	397.5	134.7	4.4	0
FGSG_01504	342.9	95.1	20	20	437.9	88.1	25.6	19.9	304.2	80.6	53.2	45.6	186.6	27.1	0	0	389.9	84.1	26.8	21.5	195.7	33.6	7.6	7.6	222.2	28.6	3.2	0
FGSG_01505	316.8	102.7	4.3	2.1	403.6	136.2	2.4	2.4	395.4	111.9	18.2	18.2	369.3	113.2	3.9	2.6	338	105.5	1.5	1.5	215.7	64.1	9.2	7.8	361	85.5	0	0
FGSG_15856	106.4	32.4	4.6	3.1	325.9	99	5.3	4.4	92.3	19.7	6.6	4.7	147.9	46.4	0.5	0.5	89.3	25.3	5	3.3	131.9	41	3.8	2.8	130	36.2	1.5	1
FGSG_01508	453.8	333.3	565.3	451.2	378.6	241.7	336.4	262.1	176.8	60	50.6	29.6	168.8	64	24.7	6.9	588.1	457.1	674.2	548.7	133.1	42.3	28.2	24.3	145.5	42.3	23.6	8.1
FGSG_01509	556.8	136.9	19.9	17.3	727.7	205.3	7.5	7.5	440.1	105	20.2	17	396.3	88.7	1.6	0	602.1	133	24.7	22.8	362.8	84.4	3.2	2.4	348.8	59.8	1.7	0.8
FGSG_01510	171.6	54.4	29.9	27.8	148.8	42.4	7.5	7	182.8	47.8	7.8	6.2	187.5	43.8	0.8	0.3	160.8	53.1	36.9	35.2	136.5	36	3	2	161.6	36.9	1.3	1
FGSG_01511	126.1	31.8	7.1	6.2	114.2	28.1	4	3	156	45.6	9.6	8.6	152.2	33.4	2.7	1.6	116.6	33.4	9.5	8.8	78.6	18.9	3.8	1.1	142	29.1	1.1	1.1
FGSG_01512	136.7	27.3	9.9	9.9	124.2	25.4	2.8	2.8	137.4	24.2	4.5	4.5	134.5	14.9	0	0	159.8	42.6	5.3	3.6	51.6	7.6	6.1	6.1	127.6	23.6	0	0
FGSG_01514	6491.9	5599.6	5992.2	5207	4851.9	4056.8	4054.5	3272.9	572.3	232.5	1008.5	649.4	214.6	26.2	164.5	27.4	8689.1	7521.5	8064.2	6844.2	243.4	193.8	656.4	629.8	167.2	91.8	210	155.9
FGSG_01515	1613.2	1239.1	3644.3	3391	2773.4	2304.4	1133.1	948.9	217.1	72.6	139.4	84.4	169.7	28.4	43.1	4.3	2215.6	1717.9	5129.7	4758.5	148	69.8	128.2	113.6	132.7	59	76.2	51.6
FGSG_01516	933.4	380.5	195.7	179.3	1178.5	408.9	130.6	111.9	622.1	175.5	89	64	500.3	77.3	42.8	5.8	991.8	443.1	225.9	196.6	432.2	94.5	21.7	14.2	391.4	107.6	34.7	22.6
FGSG_01517	7367.1	5355	5025.9	4197.4	8323.1	5673.4	2787.5	2230	2357.6	254.4	680.6	219.3	1188.9	26	302	12.1	10459.4	8074.6	6894.6	5805.3	939.8	213.3	160.5	125.2	814.5	151.9	97	45.8
FGSG_01518	15028.6	13123.3	44062.5	41349.2	24324.7	21781.7	17219.8	14761.7	1664.2	733	15671.3	13742.4	451.8	38.7	1080	65.5	20501.3	17998	58409.1	54760.7	484.2	410.4	1255	1139.9	450.7	247.6	377.1	272.8
FGSG_01522	102.4	29.7	4.4	3.3	138.8	45	3.8	2.5	119.8	39.5	5.4	5.4	156.2	42.4	1.3	0	99.1	32.3	6.3	5.5	98.2	29.6	1.3	1.3	119.4	23.7	0.7	0.7
FGSG_01526	119.7	35.7	1.1	1.1	159	50.8	1.2	1.2	176.6	54	4.9	4.2	165.1	55	1	0	116.4	41.8	1.5	1.5	182.7	53.3	1.3	1.3	136.7	45.6	0.7	0.3
FGSG_01527	408	88.6	7.9	6.1	404.7	94.7	6	4	524.7	124.2	11.2	9.1	610.9	113.4	4.2	0.5	388.8	91.6	5.6	5	519.3	103.4	5.4	4.8	510.2	96.2	3.9	1.7
FGSG_01530	168.1	51.7	6.1	5.4	170.9	44.1	2.3	1.5	199.3	58.7	21.1	20.1	361.3	108.4	0.8	0	161.2	51.1	4.9	3.9	215.5	68	5	4.6	281.3	87	2.2	1.3
FGSG_01533	210	77.4	5.9	5.3	205.2	68.6	10	8.7	248	96.9	8.2	7.5	328.3	106.8	4.6	1.4	194.5	67.5	6.7	4.6	229.6	81.3	6.1	3.6	260.7	81.1	7.4	5.2
FGSG_01534	177.1	50.1	12.5	3.6	217.5	40.7	2	0	174	31.5	8.7	8.7	228	53.8	2.2	0	127.9	38.4	9	6.4	171.6	35	7.6	5.5	186	44.2	1.1	1.1
FGSG_01535	223.4	69.9	9	7.9	249.9	79.5	1.9	1.9	264.6	92.5	6.9	5.5	354.7	118.7	1.7	0.7	206.4	67.3	4.8	4	264.6	83.4	5.9	3.8	304.4	89.8	1.1	0
FGSG_01536	215.8	66.2	38.1	37.4	178.2	45	5.7	5.7	222.1	70.4	40.2	39.3	300.6	86.1	1.3	0	188.2	50.9	9.8	8.2	228.1	73.8	31.2	30.8	227.6	56.1	3.6	3.2
FGSG_01540	116.9	60.3	13.2	13.2	128.5	74.9	12.8	12.8	107.7	64.1	17.2	14.9	70.3	10.2	7.9	1.1	141.4	86.2	29.6	25.6	47.2	15	17.3	10.4	50.2	12	9.6	3.6
FGSG_01541	119.7	42.6	41.3	13.8	110.9	39.1	28.1	7.8	153	66	41.8	15.9	99.2	33.9	53.8	19	110.1	39.3	28.5	15.7	119.3	36.1	32.8	7.6	85.5	29.7	47.1	12.2
FGSG_01543	338.7	115.2	10.6	8.9	229.6	60.4	4	2	353.4	108.8	6.5	5.4	266.5	69.3	1.1	0	296.5	95	8.9	7.6	199.3	66.1	5.4	5.4	260.8	67.5	0	0
FGSG_01544	118.4	40.1	4.3	2.3	134.5	46.3	1.9	0.8	163.5	56.9	8.9	6.5	168.4	54.3	1.8	0.8	102.3	33.7	6	4.1	171.7	58.6	3.7	1.8	158.6	50.7	1.5	0.6
FGSG_15859	158.3	54.6	26.6	23.8	192.5	38.2	9.5	4.8	160	50.2	48.5	41.7	164.2	38.7	1.7	0	135.1	44	8	5	179.7	63.3	78.7	71.9	153.6	39.1	2.7	2.7
FGSG_01546	103.7	65.8	35.9	31.9	36.2	20.4	20.4	13.6	95.7	63	37.6	30.3	33.6	7.2	15.6	4.8	99.8	61.3	32.8	27.1	24.4	12.2	9.7	4.9	21.5	5.1	13.9	5.1
FGSG_01547	166.1	50.6	8	6.2	200.6	50.5	9.8	5.6	197.3	62.3	9.8	9	559.7	143.3	2.6	0.7	150	44.6	3.1	2.2	322	85.6	14.7	10.6	468.5	122.1	2	0.8
FGSG_01548	149	41.3	7	7	213.9	51.5	6.9	6.9	192.1	52.6	6.7	6.1	216.1	54.5	0.6	0.6	190.6	53.2	12.2	11.5	229.3	52.3	6.8	6.8	221.5	42.8	0	0
FGSG_15860	726.5	177.3	5.6	4.6	532.6	144.3	4.1	3.5	916.2	250.9	5.6	5	870.2	224.6	1.5	0.6	626.8	173.6	8.1	7	376.8	98.6	1.3	0.9	723.8	179	0	0
FGSG_01552	127	26.5	1.9	1.9	148.6	49.5	6.5	4.3	139.4	42.6	11.5	9.2	108.3	26.2	2.3	1.1	127.3	46.1	12.2	8.1	130.8	37	3.5	3.5	98.5	24	0	0
FGSG_01554	165.1	45.3	6.3	5.7	178.7	46.2	5.3	3.6	191.8	43	20.9	19	247.4	59.8	1.6	0.9	155.6	40.9	4.8	4.5	195	54.1	17.2	16.2	211.7	53.8	4.3	1.7
FGSG_01555	894.8	246.3	5.5	4.7	1363.6	360.4	8	7.1	1308.1	389.3	6.2	4.3	1642	500	0.5	0.5	876.7	237.8	3.9	2.8	1589.1	430.4	5.7	4.3	1457.8	434.9	4	3.5
FGSG_01557	259.7	80.1	8.2	7.5	166.6	55.3	2.6	2.6	227.4	69.6	10	9.1	210.1	58.9	0	0	158.9	41.7	2.1	1.1	309.5	104.7	5	4.6	168	52.7	0	0
FGSG_01558	235.3	57.6	3.8	2.6	191.3	46	3.3	1	271.7	63.8	5.5	4.6	306.2	69.9	3.7	1.4	219	53.4	4.6	3.7	209.5	48.8	9	6	262.9	63.7	4	1.5
FGSG_01559	435.7	86.6	22.3	12.6	469.6	77.7	11.1	4.8	516.8	94.2	25.5	17	757.3	104.1	6.7	0.8	388.2	77.8	37.9	27.9	468.3	79.3	12.8	6.8	633.9	101.8	12.4	6.2
FGSG_01561	405.5	113.9	9.8	4.6	397.6	111.6	8.9	3.7	430.1	111.5	21	15.7	679.3	198	21	5.9	365.6	101.3	17.7	7.7	537.2	149	20.9	10	580.8	165	18.2	6.6
FGSG_01562	278.3	190.5	251.4	218.5	170.3	111	155.9	124.7	126.1	43.7	30.4	22	90.4	23.8	21.8	8.6	319.4	238.9	306	269.1	76.1	28.2	16.8	10.4	93.3	22.6	16.4	6.3
FGSG_01564	106.4	29.7	10.8	10.3	98.8	30.7	8	8	122.8	33.8	18.4	17.4	162	40.9	1.3	1.3	86.5	28.2	9.3	8.1	159.7	52.1	11.9	11.9	132.5	38	1	0.7
FGSG_15861	232.8	54.8	3.2	3.2	227.2	50.4	1.4	1.4	271	62.5	6.8	6.6	315.7	64	0.2	0	209.8	44.6	3.1	2.6	230.3	47.9	3.9	3.9	278.2	62.6	1.8	0.8
FGSG_11967	439	130.5	13	8.6	340.7	110	10.8	10.8	509.9	147.6	5.8	3.7	623.5	189.1	3.1	0	419.4	119.2	9.9	8	337.8	102.9	2.6	2.1	574.2	168.2	4.9	3.3
FGSG_01569	1149.7	517.6	437.8	392.8	1626.9	729.7	598.5	512.1	1588	401.6	113.6	82	3050	672.2	87.3	16.5	2402.1	702.9	319.8	196.9	1949.9	535.1	228.9	196.6	3632.2	1187.3	1135	806
FGSG_01572	131.6	45.7	4.7	4.7	211.3	71	3.8	3.8	191	56.3	8.6	6.5	285.9	82.8	0.4	0	144.5	49.9	5.8	4.3	199.4	53.7	9.4	9.4	222.3	59.2	0.4	0
FGSG_01574	288	78	7.2	7.2	369.5	100.9	2.7	1.4	339.8	89.7	7.3	6.6	327.6	81.5	2.9	0	248.7	72.9	13.7	13.7	263.1	61.6	4.4	3.7	303.6	76.1	2.3	0.8
FGSG_17606	108.4	22.3	21.8	21.4	115.5	36.3	6.7	3.8	111.8	21.4	2.6	1.8	141.9	29.3	0.3	0	94.8	19.8	31.2	29.4	111.3	22.8	5.9	5.1	131	25	2.1	1.6
FGSG_11970	180.2	88	17.6	14.5	172.9	75.3	7.1	4.7	236.6	122.1	25.8	23.9	140.1	56	4.4	1.2	199.1	105.1	18.5	14.8	136	37.3	14.5	10.8	116.9	34.8	2	0
FGSG_01581	219.2	111.3	42	33.4	174.1	67.1	33.1	30.2	141	45.8	21.8	15.6	166.3	23.7	5.1	1.5	226.4	132.2	69.7	56.3	134.9	33.5	9.4	7.3	143.3	27.7	4.3	1.6
FGSG_01582	140.3	38.7	3.5	1.7	97.1	36.5	3.6	2.8	138.2	38.4	11.7	9.8	146.4	39.4	0.2	0	114.7	31.2	2.7	2.2	88	26.4	3.4	2.3	119	34.5	0.9	0.7
FGSG_15862	656.8	203.7	10.7	7.8	636.6	186	7.7	5.5	1023.3	356.5	13.6	10.1	1084.5	336.9	0	0	626.8	188.7	7	5.6	551.8	176.8	7.7	7.7	847.1	262	4.3	3.1
FGSG_01588	467.5	110.6	2.5	2.5	468.7	91.9	2.9	1.4	438	102.9	4.2	3.5	411.7	82.4	0.8	0	408.1	99.8	6.8	5.9	576.9	118.5	2.3	2.3	328.9	72.5	0.8	0.8
FGSG_01591	328.6	110	8.4	8.4	491.9	153.4	9.5	6.3	602.3	181.9	11	10.2	446.1	138.1	3.3	1.7	330.3	130.3	9	5	420.1	142	6	3.4	361	113.9	1.8	0.9
FGSG_01599	7470.8	1738	21.9	21.3	7034.9	1717.4	9.5	8.1	7149.9	1594	3.5	2.4	2762.5	658.7	0.4	0.2	5048.4	1193.9	43.3	41.2	2305.8	528	3.2	3.2	2143	508.7	1.6	0.8
FGSG_11975	564.6	178.2	10.9	10.9	428.1	125.2	12.4	9.3	567.1	169.5	18.2	14.9	371.3	126	4.9	0.8	568.8	189.6	14.6	10.7	205.2	64	7.5	5	335.6	100.9	6	2.6
FGSG_11977	138.3	45.5	5.5	3.6	231.6	53.8	8.3	6.2	143.8	54.2	8.8	8.8	176.2	41.6	0	0	147	49.4	9.1	7.8	122.3	33.3	6.7	5.6	114.2	36.9	5.8	2.3
FGSG_01602	222.9	83.5	29.5	27.5	231.3	89	3.5	0	315.4	104.5	35.9	32.8	444.3	145.6	3.1	1.2	235.7	82.2	18.2	11.6	242.5	72.7	36.1	31.7	333.6	99.4	6.5	2.6
FGSG_01604	455.8	140.4	9	7.8	488.4	147.1	5.3	3.6	524.6	174.2	17.2	15	726.8	225	3.8	0.7	388.8	123.6	12.1	9	550.6	173	5.8	4.8	637.2	184	4.2	2
FGSG_11978	1031.9	280	3.6	2.7	832.7	224.3	3.1	1	1213	337.5	9.3	7.1	1508.3	418.5	1.4	0.5	960.7	257.7	5.2	4.8	756.4	220	2.5	1.4	1204.8	337.6	1.7	0.6
FGSG_11979	175.8	50.6	65.5	62.8	178.7	59.3	15.2	12.5	207.4	69.6	138.8	135.2	306.4	68.2	4	1.4	158.7	40.1	8.7	4.8	208.5	62.8	111.7	108.8	250	59.7	10.4	8
FGSG_01605	182.8	41.5	48.2	14.6	201.3	43.3	31.9	7.6	223.6	51.8	51.1	17.7	237.4	47.9	39.8	10.8	178	44.9	43.3	18.4	143.9	31.5	62.3	19.2	216.2	46.9	34.8	7.1
FGSG_01606	230.6	76.1	3.2	2.4	195.4	52.2	1.8	1.4	284.8	99.7	3.1	2.6	362.1	124.1	0.5	0	209	65.1	2.5	2.3	176.9	60.7	4.6	3.9	288.4	100.5	2.8	1.3
FGSG_01613	344.6	73.9	22.8	18.5	338.4	86.4	21	13.6	399.7	87.2	24.4	17.8	585.6	118.3	17.6	5.9	341.1	73.8	35	19.4	447.5	104.9	25.9	14.6	485.2	89.6	12.4	4.8
FGSG_01614	102.9	28.8	18.5	13.4	94.7	33.9	8.2	4.7	108.8	39.4	22.8	16.6	210.1	53.2	14.2	3.7	91.6	32.4	12.1	7	133.6	37.1	12.3	8.5	164.1	49.9	13.1	4.2
FGSG_01615	375.4	119.3	30.8	29.5	402.1	102	10.7	10.7	470.8	121.4	57.8	56.2	507	117.7	4	0	294.1	100.6	12.5	8.6	364.4	95.8	45.9	45.9	470	134.3	3.4	3.4
FGSG_01619	106.3	33	4.4	4.4	118.8	30.6	4.4	3.1	133.1	33.8	5	4.7	181	35.1	0	0	107.4	31.5	6.7	5.5	129.1	28.6	4	3.7	124.3	33.9	0.7	0.3
FGSG_01620	286.5	76.5	10.9	9.7	288.2	85.5	12.4	5.5	396.1	122.4	8.1	6.6	284.6	78.1	17.5	5.1	265.4	64.2	15.6	10.4	261.7	63.8	11.1	5.2	228.6	46.9	20	9.2
FGSG_01623	177.6	51.1	4.4	4.4	158.9	45.4	2.5	2.5	178.1	58	14.8	13.5	168.2	18.7	1.3	0	172.9	63.5	12.7	3.2	145.1	32.5	1.4	1.4	135.1	28.1	2.8	1.4
FGSG_01624	168.4	66.3	6.8	5.1	204.8	81.1	5.8	3.9	183.9	74.4	9.3	5.2	181	80.8	1	0	145.8	55.9	8.5	7.3	149.6	70.6	6.2	4.2	153.1	56.1	2.2	1.1
FGSG_01627	172.2	75.8	45.8	42.6	208.1	87.9	46.7	32.3	167	64.3	31.7	23	179.5	38.9	12.3	0.9	202	124.2	86.9	72.2	116.7	35.7	13.5	10.6	146.2	37.1	5	4
FGSG_01628	722.5	603.2	425.8	345.1	941.7	813.5	293.1	216.2	158.8	47	39.2	7.8	162.9	46.5	34.9	0	942.8	806.8	710	620.1	181.3	67	19.7	19.7	81.8	40.9	24.5	16.4
FGSG_01629	298.1	75.6	8.4	7.7	321.1	85.8	6.4	2.4	380.1	99.1	8.5	6.8	591.8	139.2	2.1	0.4	305	76	10.5	7	460.7	118.8	7.3	6	521.7	124.7	4.4	1.8
FGSG_01631	356.8	123.4	3.6	3.6	449.3	131.9	5.5	5.5	477.8	163.9	4.4	2.2	574.5	200	0	0	363.9	121.9	2.6	1.7	914.6	333.9	8.1	7.4	460.2	183.3	0	0
FGSG_01632	652.1	164.8	8.8	7.7	735.6	177.2	4.2	2.9	803.6	216.2	13.8	12.6	1313.8	359.3	7.9	2.6	596.4	155.9	15	13.4	1129.8	303.9	8.2	7.3	1098.6	290.6	4.3	1.6
FGSG_01633	150.8	41.9	19.6	16.8	158.6	41.2	19	9.5	196.9	57.7	20.4	20.4	124.3	21.8	1.7	0	185.6	67.9	22	18	87	20.5	1.7	1.7	136.4	21.2	8.9	7.1
FGSG_01634	106.4	38.1	12.7	9.5	99.2	37.9	10.8	8.1	102	29.2	18.8	16.6	106.9	22.7	4.3	1.7	88.8	29.5	13	10.8	71.5	25.7	5.1	3.4	98.9	28.9	9.1	7.3
FGSG_01635	807.2	753.9	964.6	852.2	338.8	298.5	555.3	485.4	33.1	14.4	89.2	26.6	10	1.4	32	2.8	991.3	930.4	1250.1	1126.6	32.5	31.1	39.8	27.5	15	6	24	12.8
FGSG_15867	396.1	111.2	15.8	15.1	602.8	166.3	14.3	11.4	520.2	148	32.3	30.5	869.7	235.8	4.7	1.1	423.6	118.7	5.6	3.6	946.7	264.1	30.2	27.8	745.2	211.3	30.9	18.2
FGSG_01645	251.1	69.9	2.5	1.8	209.3	58.6	2.6	1.7	303.7	78.6	12.2	10.7	324.7	86.6	1.4	0.5	214.7	52.9	5.3	4.7	192.8	52.5	5.7	4.8	283.6	75.1	1.8	0.8
FGSG_15868	179.1	46.2	1.4	0.9	142.4	35.3	2.7	2.1	222.2	62.1	5.4	4.6	249.6	60.3	0	0	152.2	41.1	2.4	2	150.8	39.1	2.6	2.6	187.9	46.6	0	0
FGSG_15869	437.8	111	12.5	9.7	419.7	102	8.9	6.4	575.2	153.5	9.5	8.7	612.8	155	1.1	0.4	390.8	94.9	11.6	10.7	508.9	113.3	6.5	6.1	549.8	133.4	3.2	1.6
FGSG_01655	338.8	112.9	9.4	9.4	417	106.9	53.5	37.4	654.8	265.9	14.3	8.6	322.5	90.5	8.5	0	440.6	198.4	0	0	310.4	80.5	5.7	5.7	361	110.4	6	3
FGSG_01656	148.4	45.3	9.5	6.2	178.9	59.5	5.2	3.3	185.1	59.4	13	10.3	213.6	62.9	7.4	2.2	132.2	40.4	11.2	7.1	189.8	63.7	12.8	5	193.4	61.4	8.9	2.1
FGSG_01657	135.1	37.9	46.1	39.5	164.7	43	9.4	7.5	185.2	55.1	74.1	70.1	228.8	59.4	3	2	167.2	35.3	9.4	7.1	131.8	34.2	53.3	49.3	211	54.3	15.7	9.4
FGSG_01661	119.1	21	2.2	2.2	117.8	36.3	0	0	92.5	20.8	1.3	0.7	77.6	21.9	0	0	100.9	28.4	1.6	1.6	113.8	28.3	0.7	0.7	70.6	21.7	0	0
FGSG_15871	203	109	699.4	655.5	344.3	218.9	195.5	172.1	105	26.7	26.2	14.2	104.3	23.9	6.2	0	261.2	146	984.9	940.3	77.1	22.2	26	24.3	66.5	15.7	6.1	4.8
FGSG_01664	120.3	106	100.7	88.2	94.1	87.1	46.6	41.5	15.7	3.2	5.4	0.5	5.4	0.5	3.8	0.5	171.9	152.8	115.9	100	7.1	5.4	4.9	2.2	1.7	0.6	1.7	0.6
FGSG_01665	139.5	54.3	4.8	4.3	142.7	41.7	1.2	1.2	162.4	62.1	7.8	7.4	199.7	66.3	1	0	126.3	43.4	5.7	5.3	184.7	60.2	3.6	3.6	178.9	55	0.7	0
FGSG_01667	186.8	34.3	22.9	17.2	262	56.3	26	21.7	189.9	34.7	15.1	15.1	238.3	49.3	5.7	4.6	213.8	47.7	24.5	20.4	223.5	46.6	7	5.8	222.3	50.8	2.4	1.2
FGSG_01671	633.7	166.2	1.4	0	452.8	116.7	3.1	3.1	807.9	214.3	10.7	10.7	593.8	193.3	1.6	0	549.4	129.4	4.8	3.9	363.9	104	5	5	565.4	157.6	6	3.4
FGSG_01672	120.6	22.9	0	0	128.8	43.9	1.4	1.4	112.9	25.7	3.7	3.7	95.7	21	0	0	100.9	20.7	3.4	1.7	128.9	35.4	3.7	2.2	88.7	8.4	0.8	0.8
FGSG_01675	813.2	247	1.5	1.5	1257.4	382.3	0.9	0.9	1065.1	340.4	1.4	0.9	892.7	281.1	0.5	0	780.7	221.1	4.3	4.3	1799.5	590	3.7	2.3	813.5	247.3	2.4	1
FGSG_01676	601.8	514	1315.5	1278.3	544.5	490.1	305.5	242	216.8	145.6	3958.1	3827	41.6	6.4	60.8	19.2	787.9	692.7	1747	1686.1	48.8	29.3	141.5	109	47.3	15.2	70.9	50.7
FGSG_11987	184.1	52.4	7.7	6.9	240.6	66.5	1.7	1.7	430.1	102.5	0.9	0	54.2	15.7	0.5	0	183.3	46.8	3.9	2.8	79	16	1.9	1.4	39.6	8.3	0	0
FGSG_11988	121.4	40.1	3.7	3.7	198.5	60.9	2.7	2.3	242	77.3	1.6	1	101.2	34.5	0.2	0	120	38.6	3.4	2.4	126.5	38.1	1	1	78.3	25.4	0	0
FGSG_01687	43.3	29.8	111.9	70.1	35.6	18.6	83	52.5	32.6	10	58.9	32.6	25.1	7.2	56.5	22.4	49	32	107.7	77.8	25.5	10	72.9	40.1	18.9	8.5	52	22.7
FGSG_01688	529.7	94.9	6.7	5	435.2	106	13.2	9.5	412.9	91.1	8.1	4	588.8	129.2	2	1	407.1	82.1	6	4.8	543.2	122.1	8.1	4.1	424.5	89.8	0	0
FGSG_01690	217.7	53.4	2.3	2.3	224.2	53.9	2.9	2.6	271	65.8	5.6	5.5	407.2	94	0	0	200.6	48.7	2.9	2.8	297.3	68.9	1.6	1.6	352.6	85.5	1	0.7
FGSG_15873	198	129.2	110.7	107.4	148.7	72.4	38.1	26.7	260	155	105	96.9	83.7	19.2	1	1	225.4	149.9	109.1	95.9	99.4	33.8	4.1	3.1	85.1	14.9	0	0
FGSG_01693	256.6	63.7	42.6	15.9	351.3	84.1	36.9	17.7	471.6	109.6	41.1	15.4	277.3	62.9	59.8	19.1	243.8	61.8	35.1	13.9	879	208.9	39.3	16.5	257.5	54.6	49.2	14.8
FGSG_11991	107.1	28.4	14.2	12.9	120.2	30.8	10.3	8.8	130.1	46.3	8.6	8.6	85.3	19.4	0.8	0	139.2	40.6	17.5	13.8	65.4	8.7	3.9	3.2	68.7	9	1.6	0
FGSG_01702	1192.4	283.9	8.3	6.8	1134.4	277.8	8.6	7.7	1502.5	352.9	17.5	14.3	1528.9	375.1	1.8	0.5	1154.6	265.7	15.1	13.5	1125.1	290.4	9.7	6	1333.5	338.9	13.9	8.6
FGSG_11992	131.7	45.3	54.9	45.3	162	63.9	46.7	38.9	178.3	69.2	83.3	69.2	343.8	81.6	26.4	9.9	171.5	73.5	55.9	37.2	234.5	53.6	95.5	81.2	272.2	74.8	45.2	27
FGSG_01705	533.5	371.3	552.4	419.9	559.3	367.6	363.8	244.1	188.1	37	44	12	194	38.1	35.6	1	657.8	470.7	696.6	533.1	222.3	49.3	23.1	19.6	175.4	43.8	20.4	11.5
FGSG_01706	164225	147368	156570	133156	106272	94505.3	110234	92868.2	22564.1	4783.8	7309.8	2470.3	10268.5	402.6	2892.9	216.2	215931	194177	205319	174984	4587.3	4061.6	4823.6	4078.2	3107.5	1951.6	3862.3	2464.3
FGSG_11994	129	69.8	45.3	34.9	105.7	51.5	34.3	25.1	108.8	46.6	58.6	44.5	106.2	29.4	16.1	3.5	143.7	84.7	47.4	34.1	91.6	26.3	25.6	19.9	75.9	17.7	14.7	5.9
FGSG_01714	14286.4	11470.9	25423.7	20977.7	9301	7247.9	20007.4	16407.5	2275	583.9	2556.4	520.3	1351.4	58.4	1608.9	68.8	19965.4	15989.4	36881.6	30509.3	447	325.4	836.2	710	369.3	208.3	658.2	364.6
FGSG_01717	109.8	53.2	51.8	40.2	137.1	57.3	24.8	20.1	111.9	39	12.4	7.5	192.7	46.3	4.9	1.2	128.2	64.3	53.6	36.6	127.5	34.6	11.7	9.2	162.1	38.5	16.9	9.5
FGSG_01718	6982.1	4875.7	15087.8	13686.2	8638.8	6497.4	6660.9	5505.7	681.7	167	2000	1601.2	264.4	11.7	182.7	26.2	8647.3	5997.1	18992.8	17231	205.4	140.2	423.6	377.2	49.2	28.7	58.4	43
FGSG_01719	8721.2	7790.8	14285.1	12332.3	6499.5	5746.9	8968.8	7514.6	667.2	223.7	1288.5	415	260.6	22.1	604.8	35.7	11200.8	10011.3	17883.3	15422.5	294.7	248.5	448.4	390.9	119.3	67.4	190.6	132.2
FGSG_11999	1359.4	1211.5	1049.5	995.8	899.6	799.3	714.9	673.9	131	47	72.5	21	52.7	4.4	31.9	3.1	2065	1830.9	1487.4	1396.5	74.2	58.9	52.6	48.5	64.4	39.7	37.8	25.7
FGSG_12000	93.2	89.2	150	125.7	32.2	27.6	96.7	87.5	0	0	12.3	7.4	0	0	7.3	0	101.4	98.5	144.8	139	9.9	7.4	0	0	0	0	2.6	2.6
FGSG_01728	38.1	24	139.5	122.6	46.4	28.8	80.1	72	9.4	4.3	13.7	5.1	13.6	2.5	11	0.8	63.5	54.4	148.1	127.9	36.2	11.2	6.9	5.2	16.1	8	14.3	12.5
FGSG_01752	197.9	55	7.3	7.3	245.6	72.8	4.2	4.2	270.5	94.6	3.3	3.3	196.1	67.2	1.1	0	217.3	75.9	9.2	9.2	611	194.7	4.5	3.4	158	54.6	1.2	0
FGSG_01757	354.6	78.4	18.8	11.9	288.6	63.9	7.7	5.8	421.6	82.9	12.4	5.2	309.5	63.5	3.1	2	357	78	23.1	18.3	172.9	28.1	4.2	2.1	286.4	59.5	6.5	3.2
FGSG_01766	629.5	136.3	1.4	1.4	838	161.2	6.4	6.4	686.4	167.3	1.7	0.9	293.1	58.3	4.2	0	734	147.6	4	4	416.2	96.1	10.3	10.3	251.2	46.3	8.9	7.1
FGSG_01767	248.7	81.8	4.7	3.9	474.7	160.9	3.6	2.7	421.8	154.5	2.4	0.5	229.5	82.3	0.9	0.5	273.9	86.1	6.7	6.2	1129.1	423	2.4	1.9	193.6	73.4	3.5	2.5
FGSG_12010	160.8	136.4	171.3	153.8	139	119.2	115.2	87.4	36.1	8.5	21.2	10.6	25.2	4.2	6.3	0	284.9	219.9	294.8	274.9	14.9	10.7	4.3	4.3	6.7	2.2	6.7	2.2
FGSG_01790	255.4	71.8	3.8	3.4	478.2	136.7	4.9	4.1	317.7	90.1	3	2.7	999.3	290.4	0.9	0.4	253	71	2.6	2.2	659	192.5	4.6	4.6	839.6	249.8	0.6	0.5
FGSG_01796	660.3	586.9	299.4	255.8	281.6	245.5	200.5	171.2	67.5	31.3	31.3	4.8	21.5	3.6	11.9	0	880	807.7	449.2	358.5	40	38.8	15.7	9.7	26.4	12.6	13.8	13.8
FGSG_01797	1120.8	998	968.5	774.2	669.6	590.6	611.2	492.2	100.1	17.9	126.1	19.1	53.2	3.4	86.4	2.3	1491	1305.9	1263	1038.5	38.4	32.6	25.6	23.3	28.4	20.5	26.6	16.3
FGSG_15001	128.3	100.2	86.2	80.2	86.5	64.9	34.2	30.7	25	6.1	12.2	6.7	12.7	2.4	2.4	0	136.8	107.4	113.9	106.7	16.5	5.5	3.7	3.1	12.7	5.7	0	0
FGSG_01818	258.8	82.2	6.6	4.4	311.5	107.1	6.2	2.5	323.2	84	6.7	3.3	562.4	186.6	4.6	0	213.2	63.5	11	6.3	424	148.7	22.1	13.4	489.5	159.2	5.6	2.1
FGSG_01819	443.1	378.4	454.8	378.9	354.6	297.5	343	286	52	8.4	58.1	11.4	24.4	1	38.9	1.3	611.9	517.9	631.4	533.2	18	12.7	17.6	15.3	22.7	11.5	18.3	11.9
FGSG_01826	145.1	35.8	96.4	93	107.6	29.1	7.8	5.8	171.1	44.1	287.8	279.5	198.1	39	2.6	1	150	37.8	172	164.7	150.7	32.8	8.9	6.8	140.2	39.5	3.2	2.2
FGSG_01827	2582.5	2071.7	3060.1	2785.9	2552.2	2053.6	1928.1	1691.5	327	76.3	296.4	199.3	153.1	17.9	69.4	3.5	3356.4	2753.1	4086.6	3704.4	163	81.2	97.6	88.4	79	34.7	31	18.9
FGSG_01828	1072.7	900	835.6	761	1138.7	980.8	538.6	467.1	72	22.2	63.1	22.2	62.5	6.2	42.2	0.9	1398.2	1182.8	1005	900.4	41.1	34.9	26.8	21.5	62.2	39	49.2	31.5
FGSG_01834	2465	2156.1	2422.8	2127.5	2629.1	2315.8	2305.6	2004.3	206.9	56.8	138.2	53.1	103.3	8.2	87	5.4	3716.9	3261.5	3463.9	3040.7	91.1	69	82.8	68.1	113.7	56.4	86	58.3
FGSG_01837	259.2	66.3	6	6	431.3	92.4	3.4	3.4	313.1	54.9	5.5	3.7	338.8	56.2	1.8	1.8	269.2	71.1	23.7	23.7	401.2	82.8	11	7.4	343.9	76.4	1.9	1.9
FGSG_01838	151	40.3	166.1	166.1	423.1	120.1	11.4	11.4	177.4	42.8	312	312	251.2	42.4	3	3	122.3	43.2	32.4	25.2	292.1	67.6	538	538	191.5	60.6	9.6	9.6
FGSG_15895	108	27.2	3.9	3.1	132.4	33.6	5.3	2.6	129.4	27.4	6.6	5.2	94.9	20.6	0.9	0.5	91.1	19.4	6.1	5	90.7	24.7	4.3	2.4	77.4	17.7	2.5	1
FGSG_01842	767.3	145.3	8.5	5.5	789.5	150.6	6.9	6.2	932.5	192.5	10.3	9.2	1524.3	276	1.8	0	761.3	149.5	4.8	3.9	1135.6	223.2	13	10.8	1199.7	229.8	1.2	0.4
FGSG_15896	229.3	52	32.2	16.8	309.9	59.6	27.6	15.2	331	68.6	23.5	8.7	401	84	22.3	5.7	249.1	53.1	20.5	7.4	456.1	96.5	20.3	9.7	313	57.8	17	4.1
FGSG_01845	246.7	56.9	9.5	7.9	334.1	80.8	5.4	5.4	271	82.6	13.5	12.5	246.2	57	1	0	246.3	68.9	11.3	10.2	288.8	65.7	2.9	2.9	203.5	60.2	0	0
FGSG_01846	151.2	46.9	3.8	1.5	201.8	52.4	4.3	2.6	168.1	48.7	5.5	4.6	250.4	72.7	4.1	1.8	129.6	37.3	3.2	2.7	208.7	56.3	3.2	1.8	194.1	59.9	1.9	0
FGSG_01847	299.3	69.1	7.8	6.7	319.7	78.3	6.1	3.7	376.7	82.2	13.2	11.9	551.1	118.5	2.5	0.8	283	64.2	11.1	10.5	414.1	92.7	6.7	5.1	441.6	98.4	2.5	0.7
FGSG_01848	110.2	27.6	46.5	25.8	115.4	31.3	31.3	13.7	94.2	29.3	62.8	42.9	112.8	24.8	49.7	15.5	97.2	16	22.2	12.3	140.9	41	49.4	30.5	98.3	16.4	38.2	16.4
FGSG_01849	403.5	101.2	40	14.1	215.2	61.5	29.4	6.7	378.9	86.5	39.3	18.6	290	87	36.1	14.9	342.2	81.6	35.3	16.8	203.4	48.1	48.1	20.8	247.6	60.4	26.9	7.5
FGSG_01850	525.3	108.6	7	6.3	715.3	156.7	3.2	1.6	567.7	127.7	12.8	11.5	1164.2	265.7	0.8	0.4	543.5	119.6	8	7	881.2	201.5	5.1	4.7	967.1	230	5.3	4
FGSG_01851	163.3	51.7	21.1	17.6	140.1	29.4	18.7	10.7	224.1	52.1	10.7	5.7	194.9	46.6	15.5	7.8	186.3	48.7	13.4	10.1	121.9	33.7	9.3	5	195.1	43.2	11.9	6
FGSG_01852	458.9	171.2	7.5	7.5	490.1	161.5	11.3	9.4	621.8	225.3	7.1	5.1	1107	380.3	1.5	0.5	475.3	174.1	5.3	4.2	790	289.4	9.1	8.6	902.3	298.3	6.9	4.2
FGSG_15897	819.1	242.9	9.2	6.4	961	257.5	1.6	0.8	981.7	278.5	9.9	7.3	1708.7	506	1.3	0	752.9	216	5.6	2.5	1478	463.6	4.3	3.9	1314.9	397.1	4	3.6
FGSG_01854	437.5	143	2.3	1.9	592.4	162	2.1	2.1	571.4	176.9	9	6.5	1123.2	347.3	0.6	0	415.5	124.1	2.7	1.7	813.8	250.2	4.8	4.3	935.7	298	1.5	0.6
FGSG_01856	202.4	67.8	6.8	6.8	172.7	58.3	6.6	5.5	225.4	81.8	7.1	6.5	284.7	87.9	0.6	0	168.2	49.1	18.7	17.3	178	47.3	5.3	4.1	236.4	74.9	0.6	0
FGSG_01857	173.4	67.3	22.4	22.4	151.2	52.7	11.9	8.5	198.1	79	26.3	24.5	153.7	50.3	1.8	0	140	49.2	38.5	22.4	144.3	34.7	2.7	1.8	114.7	42.7	0.9	0.9
FGSG_01858	181.6	41.9	10.5	7	192.4	47.6	13.9	11.9	193.1	49.9	2.1	0	262.4	52.5	1	0	163.5	34.9	6.2	6.2	284.7	65.1	6.4	4.3	246.9	60.9	0	0
FGSG_01859	2328.6	528.5	17.6	4.8	1450	325.7	23.7	12.7	2714.2	652	19.5	15.6	1967.1	464.1	17.3	3.9	2060.1	448.6	19.5	10.3	1231.5	283.7	12.7	6.8	1685.6	410.2	22.3	11.2
FGSG_01861	667.5	173.4	6.5	5.6	469.1	110.1	0	0	743.8	196	8.5	6.8	612	167.6	0	0	710.2	177.2	5.3	4.7	415.7	108.2	3.4	2.8	553.8	148.4	3	1.8
FGSG_01862	290.1	85.9	6.6	5.1	334.6	85.1	8.3	6.7	409.7	107.1	11.2	9.4	924.2	188.5	1.3	0.4	311.2	78.7	7.3	3.7	646.4	148.5	9	7.2	703.6	161.6	3.3	2.3
FGSG_15899	185.7	88.7	7.7	5.7	217.5	81.9	0.7	0.7	213.7	84.9	5.4	5	584.4	230.6	0.4	0.4	188.8	75.7	8.2	6.4	423.3	186.7	3.5	3.1	507.4	196.3	2.4	1.6
FGSG_01863	179.3	89	23.8	20.1	128.2	47	8.5	5.7	224	123.4	18.3	13	136.4	36.2	5.3	1.5	157.7	86	17.9	7.2	80.4	32.2	9.2	6.9	117.6	42.9	1.6	1.6
FGSG_15900	606.3	155.8	37.8	29.9	450.9	116.7	18.6	12.2	653.9	175.6	16.5	13	692.4	166.3	4.1	1.4	551.1	133.1	54.1	47.2	392.1	94.5	6.6	4.5	612.1	133.2	3.2	1.1
FGSG_01865	113.9	42.2	10.4	7.2	116.7	29.9	5.4	3.6	150.1	57.1	10.6	9.2	140.3	44.1	5.3	2.9	120.7	43.8	3.4	2.3	118.2	39.9	10.2	7.3	127.3	42.4	3	0
FGSG_01866	320.2	100.1	35.6	31.1	184.4	42.9	27.8	20.2	383.7	175.6	27	23	212.5	53.5	2.7	1.3	297.1	85.8	19.1	17.5	213.2	99.1	19	19	211.5	38.1	1.4	0
FGSG_01867	179.7	69	35.6	29	151	56.5	32	21.1	174.1	54.1	8.1	5.9	180.8	59.4	3.6	0.4	195.8	80.1	62.6	50.4	97	33.6	6.8	4.5	158.1	59.8	6.6	2.4
FGSG_01870	102.5	34.9	4.5	2.3	174	57.6	12.8	7.7	134.1	44.5	13.7	7.5	115.1	33.2	2	0	116.7	40.2	9.7	4.8	119.7	33	3.4	2.1	112.1	35	0.7	0
FGSG_01871	437.8	76.9	23.7	19.2	652	121	10.1	8.4	400	95.3	25.2	23.4	369	74.7	0	0	498.9	114.2	26.4	25.4	242.1	43.4	4.5	2.7	286	54.4	3.8	0.9
FGSG_12026	467.1	126.4	4.2	4.2	424.4	111	0.8	0.8	546.5	144.7	3.4	2.5	643.5	152.8	0	0	374.7	90.8	5.5	4.5	478.5	121.1	8.1	7.2	570.2	141.7	1.3	0.9
FGSG_01873	179.3	110.2	136.3	113.2	179.6	101.8	64	42	127	34.2	21.3	11	127.8	28.8	8	1.5	202.5	122	167.1	142.8	132.1	32.9	9.2	6.7	90.6	18.8	5	1.2
FGSG_01874	116.8	43.5	14.5	13	126.4	46.5	5.9	4.2	132.2	47.7	24.4	24	149.2	48.8	0.4	0	98.9	29.2	5.8	4.5	147	50	34.5	34.3	125.7	42.7	2.4	1.9
FGSG_01877	193.1	55	6.5	5.9	239	75.4	3.1	1.2	208.8	68.2	3.9	2.6	276.3	86.3	3.2	1	176.6	63.6	5.8	3.9	246.8	73.8	7.2	4.9	200.4	57.5	3.4	1.4
FGSG_01881	428.8	97.4	8	7.5	312.5	66.2	2.9	1.7	465.5	122.9	17.7	16.5	561.1	141.6	0.6	0.3	328.3	88.6	3.9	2.2	299.3	79.7	12.6	12	462.8	113.6	2.9	2.5
FGSG_15903	200.9	44.8	3.9	2.2	217.4	48.3	5.1	5.1	229.1	54.7	8.2	7.8	342.4	83.1	1	0.7	188.3	48	6.4	5.6	274.1	62.9	3.8	3.1	292.7	68.8	0.7	0.4
FGSG_15904	465.2	130.6	8.2	4.1	354.6	115.9	1.2	0	583.9	176.7	5	5	664.8	210.4	4.9	1.2	384.9	106.4	8.7	7.3	407.5	140.2	7.5	6.2	611.9	191.5	2.6	1.3
FGSG_01885	135.1	55	2.3	1.1	148.9	56.6	5.2	2	194.5	72.7	9.7	7.3	205.8	80.2	5.5	0	110.9	41.3	7	5.7	192.3	69.2	2.4	1	175.3	59.5	2.2	1.1
FGSG_01886	111.4	37.8	21.5	16.4	101	32.5	15.1	11.6	109.3	27.3	9.3	8.1	90.4	19.1	3.7	1.8	116.9	51.9	32.9	30.7	61.2	23.1	3.7	2.5	70	18.2	1.9	0.6
FGSG_01887	340.6	98	6.6	5	379.4	117	5.7	5.7	416	110.1	11.1	7.1	587.4	157.8	3	0	371.7	116.4	13.1	9.5	354.2	106.6	3	2	546.8	145.4	2.1	0
FGSG_01888	134.8	61.5	8.8	5.9	169.7	53.3	6.7	3.3	160.2	58.8	7.1	7.1	165.6	44	0	0	102.6	16.8	6.3	2.1	148.5	39.4	5.4	3.6	137.5	39	0	0
FGSG_01889	101.8	37.5	7.5	5.9	94.3	17.6	3.7	0.6	103.2	27.7	9.4	7.5	135.3	35.1	1.9	0.3	71.6	21.4	7.3	4.2	121.7	30.8	10.8	8.8	101.9	21.4	6.1	2
FGSG_01890	323	71.5	4.8	3.6	273.5	69	2.7	2.7	422.2	94.1	8.7	8	518.7	106.8	0	0	298.9	72.4	3.4	2.6	295.5	62.6	9.5	9.5	410.3	66.5	0.8	0.8
FGSG_01891	412.7	90.8	24.1	24.1	666.9	141.8	12.9	11.3	500.6	117.2	34.5	33.6	590.8	101.5	0.9	0	452	105.4	25.3	25.3	487.6	89.2	10.4	10.4	542.2	104.3	2.7	0.9
FGSG_01892	134.9	37.7	10.9	8	139.2	47	2.5	0.8	158.6	55.5	3.1	3.1	160	55.8	1.3	0	135.8	50.3	7.8	6.7	159	44.7	3.1	2.2	145.3	40	0.9	0.5
FGSG_01893	123	29	5.1	4.6	152.4	49.1	2.3	1.7	133.4	35.8	5.6	3.7	178.7	46.1	0.6	0	106.4	30.5	7.6	5.4	136.6	33.8	2.8	2.2	125	32.2	1	1
FGSG_01895	309.1	84.6	20.6	17.4	215.6	41.9	19.7	17.2	296.6	79.7	5.3	3.3	208	42.4	2.6	1.3	358.8	96.9	25.6	20.2	120.6	25.8	2.6	2	169.2	40.6	1.4	0.7
FGSG_01898	135.6	33.3	2.4	1.6	156.8	58.1	0	0	186	61.7	7.4	6.4	206	66.4	0.5	0.5	128.3	56.9	4.1	2.9	176.6	61.5	1.5	1.5	172	60.8	0.5	0.5
FGSG_01899	174.6	42.8	3.7	3	205.3	55.9	3.4	3.4	230	64.5	9.6	8.4	280.3	70.1	1.4	0.6	173	43.6	6.3	5.3	240.3	60.1	4.3	3.7	240.7	58.6	1.7	0.9
FGSG_01900	131.6	34.6	8.3	8.3	155	44.1	3.1	2.4	162.5	47.1	3.8	2.5	187	40	0.4	0.4	137.1	35.1	8.4	7.9	149.8	35.5	8	7.6	165.6	36	2.6	1.8
FGSG_01904	245.6	54.4	7	5	298.5	80.1	2.3	0	247.1	70.3	15.3	12.8	280.8	54.5	0	0	215.8	58.3	5	4.3	271.8	52.3	2.5	2.5	268.1	53.6	1.3	1.3
FGSG_15905	415.9	108.8	7.1	5	338.4	79.9	3.2	3.2	505.4	141.7	4.8	3.9	550.5	133.8	0.9	0.4	400.3	102.6	11.7	8.1	386.9	96.8	3	3	486.3	117.6	0.9	0.5
FGSG_01909	198.4	79.2	91.4	91.4	219.8	74.2	7.4	6.5	251	105.2	167.7	166.2	222.9	69.7	0	0	179.1	65.3	5.3	4.7	242.4	106.7	162.6	162.1	229.8	74.5	3.1	2.1
FGSG_01910	139.9	33.9	8	6.9	142	35.8	3.5	3.1	155.9	34.7	26.7	22.7	156.6	36.9	1.7	0.4	114.3	25.5	4.9	4.2	128.4	31.5	11	9.9	135.7	34	1.3	0.4
FGSG_01915	1936	352.7	7.6	7.6	1382.4	267.1	0	0	2093	409.1	4.6	4.6	1369.5	280	0	0	2207.3	368.8	7.6	5.5	828.1	178.1	8.4	7.5	1144.2	214.9	2.9	1.9
FGSG_15907	325.2	87.7	5.2	4.6	319.3	91	2.6	1.6	347.7	98.4	22.2	19.9	539.7	147.7	0.5	0.3	276.8	69.9	5	3.5	446.9	119.5	6.2	4.8	456.1	123	2	1.5
FGSG_12028	826.5	175.6	8.3	8.3	1044.6	246.5	9.4	4.7	642.9	160.7	20.1	15.1	457.2	89.4	1.2	1.2	964.3	192	11.8	7.4	477.1	103.5	6.3	5	387.8	70.7	2.6	1.3
FGSG_01917	156.3	48.3	2.1	1.6	243.1	90.9	2.4	1.2	172.6	56.8	4.4	3.5	218.6	71.2	1.2	0.3	150.7	48.6	2.2	2.2	208.1	66.9	3.2	2.9	197.9	65.5	0.7	0.3
FGSG_01919	495.1	126.1	2.8	2.8	332.8	96	1.6	0.8	550.8	140.8	8.6	6.4	488.2	125.3	0.4	0	421.8	108.7	4	3.5	287.8	72.7	1.7	1.7	412.6	103.6	0.9	0.4
FGSG_01921	100.8	34.8	6.2	5.4	75	28.4	6.1	4.1	96	30.9	4.9	4.3	83.7	26.8	1.1	0.5	93.1	28.7	6.4	3.8	83.9	24	3.3	2.7	75.2	21.5	0	0
FGSG_01924	134	34.6	2.1	1.4	179.5	48.1	1.6	0	153.5	36.9	4.3	4.3	156.9	45.8	0	0	112.4	28.2	2	1.5	139.6	37.5	0.4	0.4	121.2	28.6	0.4	0
FGSG_01925	107.8	19.7	9.5	8.2	143.4	37.5	7.9	5.8	128.8	32.8	7.3	5.8	151	30.5	8	4.6	109.3	29	5	4.5	148.4	33.7	8.1	5	142.8	29.4	8	2
FGSG_01929	130.1	53.5	19.3	17.5	112	38.8	16.9	15.9	137.7	51.1	20	17.3	167.3	58	4.7	1.3	110.8	52	21.3	17.5	130.1	48.4	16.3	13.9	127.5	40	25	20
FGSG_12029	144.9	44.4	1.6	0.8	145.5	39.6	2.7	2.7	169.3	61.1	2.9	2.4	226.5	69.6	1.7	0.2	129.6	39.5	2.6	1.7	154.1	51.6	3.9	2.4	201.1	59.1	1.3	0
FGSG_01930	120.3	40.8	1.5	0	124	39.6	5.9	4.2	144.4	49.2	5	3.2	163.4	54.5	0	0	84.4	30.8	4.2	4.2	126.5	41.3	3.6	3.6	124.3	48.5	0.9	0
FGSG_01931	164.6	60.1	2.8	1.8	182.8	65.1	4.2	4.2	177.6	61.2	7.3	5.6	228.5	76.2	1.7	0.6	143.4	48.9	6.6	4.6	174	53.7	4	3.4	178.8	57.5	1.8	1.2
FGSG_01932	281.5	96.8	3	0	246.9	92	4.5	3.4	349.4	118.9	3	2.4	276.2	88.5	0.6	0	272.5	96	5.6	2.8	200.9	72.4	3	2.4	288.1	102.7	1.9	0
FGSG_01933	134.5	40	7.8	4.9	138.4	37.6	7.7	4.4	167	56.8	12.4	7.7	157.6	38.1	20.5	7	138.6	47.4	9.8	5.6	164.3	42.9	6	6	145.8	35.2	11.1	3.7
FGSG_01936	140.6	36.2	5.2	4.7	141.6	43.6	4.9	4.9	164.1	34.1	2.9	2.6	178.5	45.7	0.8	0	132.9	35.1	4	2.5	173.9	45.6	3.4	3.2	152.4	39.9	2.5	1.4
FGSG_15908	102.3	70	201.7	175.1	90.7	41.4	90.7	71.6	35.7	17	32.3	16.2	42.9	16	34.5	7.6	122.1	84.1	244.2	216.2	48.8	12	26.5	9.4	24.9	3.6	24	9.8
FGSG_01940	225.6	40.3	7.6	7.6	329.3	66.8	0	0	247.6	58.3	7.9	6.6	305.9	53.7	2.6	0.7	205.6	55.3	1.6	1.6	280.9	61.2	4	1.3	274.3	62.9	0.7	0
FGSG_01941	137.6	41.9	13.4	6.7	146.8	38.1	19.1	11.4	147.8	37.7	12.2	11.2	119	26.2	10.1	3	115.1	40.8	22.8	13.2	153.7	25.6	17.4	9.2	109.6	18.1	10.6	3.2
FGSG_15909	814.1	426.3	280.6	216.4	516.6	269.9	201.5	156.4	613.4	185	32.6	20.9	570.3	175.1	13.1	2.8	822.6	503.8	364.7	286.2	323.4	95.8	21	12.5	517	136	16.4	7.1
FGSG_01943	1263.9	358.1	16.7	14.1	1973.6	503.6	8.7	7.3	1699.5	465.6	20.6	17.9	3224	875	4.6	0.8	1114.3	302.2	16.9	14.6	4869	1364	12.5	11.7	2703.5	763.2	4.1	0.8
FGSG_01944	110.8	35.6	6.6	5.3	116.9	37.5	4.5	1.5	145	58.5	12.8	10.4	178.4	61	2.4	0	115.9	38.6	8.5	5.7	106.3	37.9	2.4	0.8	141.3	41	4.2	0.8
FGSG_12033	136.4	45.7	4.4	3.5	154.9	43	3	3	147	48.6	5.3	3.7	214.2	65.6	0.5	0	126.4	42.1	7.5	3.8	156.9	43.5	3.2	2.7	179.6	50.2	2.2	0.6
FGSG_01946	126	38.6	1.7	0.9	217.2	62.3	8.8	4.9	155.7	58.3	4.2	3.1	270.1	99.5	4.6	0.5	132.3	47.2	4.3	3.7	165.4	59.2	4.7	3.1	249.5	84.8	3.3	1.1
FGSG_01948	118.6	28.7	1.1	0.7	132.7	36.7	3.3	2.5	163.8	44	4.9	4.2	204	49.7	0.7	0.2	122.8	33.9	3.1	1.8	157	39.3	3.1	2.9	162.8	38.7	0.7	0.7
FGSG_01950	356.4	113.1	17.2	12.1	494.9	141.1	5.7	2.9	450.3	148.5	12.9	10.4	544.5	161.2	2.4	0.6	375.6	122.7	12.6	9.4	452.6	137.8	2.5	2.5	483.9	153.3	2.6	1
FGSG_15911	262.3	67.7	26	20.7	313.4	87.7	14.5	8.9	289.1	84.6	178.2	158.6	306.7	69.5	4.2	1.2	225.2	60.8	28.9	23.9	285.1	68.6	12.6	9.6	251.9	57.6	6.3	2.1
FGSG_15912	120.6	42.7	4.1	3.8	148.4	51.7	2.5	2.1	145.2	51.9	6.5	5.5	207.1	64	2.1	0.9	122.3	43.1	7.4	6.5	270.5	89	3.8	2.5	152.9	50	0.8	0.4
FGSG_01955	662.3	142.4	9.3	6.2	820.9	184.6	5.3	3.5	667.6	159.8	19.7	17.9	826.1	184.2	0.9	0	663.5	148.2	11.1	11.1	836.4	186.2	7.6	7.6	740.7	154	1	0
FGSG_01956	558.7	94.5	6.2	6.2	735	100.3	4.7	4.7	523	102.3	21.2	20	401.3	64.2	2.5	0	585.7	111.6	22	17.6	324.9	72.8	10	7.5	358.1	66.4	6.5	1.3
FGSG_01957	102.7	47.2	6.9	2.8	123	42.6	11	1.6	117.2	53.1	11	6.7	120.2	42.6	2.5	0	117	54.6	9.9	4	125.5	51.7	10.2	5.9	113.5	35.2	0	0
FGSG_01959	260.2	91	24.6	24.6	283.7	108.4	6.8	4.2	328	128.2	58.9	55.7	568.8	217.4	0.9	0.4	265.9	96.4	1.6	1.1	365.7	148.9	51.9	51	519.5	197.1	6.1	5.7
FGSG_01960	1078.6	131.7	427.2	405.8	2288.9	319.5	161.8	137.5	1159.5	242.3	778.7	770.1	1192.1	109.2	4.3	2.1	1048.1	129.7	30.5	25.4	1356.8	206.6	987.1	974.1	1067.6	142.2	97.1	81.3
FGSG_01962	313.6	64.6	1.4	1.4	278.1	57	3.9	3.1	234	46.8	8.4	7.1	167.9	24	0.4	0	295.9	43.7	7.4	7.4	139.9	35.3	4.2	3.8	159.6	26.6	0	0
FGSG_15914	626.8	204.9	3	3	1082.6	349.8	1.8	1.8	874.3	281.3	6.4	5.4	1334.3	438.5	0.5	0	603.6	186.1	3.5	2.9	1620.2	529.6	2	1.6	1151.5	377.5	1	0.5
FGSG_01964	587.7	190.3	5.8	5.3	1025.3	324.1	4.9	3.8	825.2	256.8	10.8	9.5	1352.7	411.1	0.7	0	540.7	168.4	5.2	4.6	1566.7	495.7	3.8	3.7	1144.2	350.4	0.9	0.8
FGSG_01965	220.1	64.4	8.2	4.9	259.2	80.5	3.7	2.8	225.3	64.9	6.4	3.5	389.5	112.2	4.4	0.5	153.8	38.4	5.8	3.5	379.8	107	10	7.5	369	96.1	1	0
FGSG_12042	267.9	74.4	1.7	1.7	318.7	86.4	3.8	3.8	336.9	99.1	5.6	4.1	480.1	130.1	0.5	0.5	262.1	75.5	3.6	3	368	95	1.5	0.5	393.3	104.5	1.1	0.5
FGSG_01968	336.8	67	5.7	5.7	313.1	72.8	8.7	6.5	338.4	68.6	11	11	360.7	68.5	0.6	0.6	292.7	69.8	11.6	8.2	209.8	41.5	5.8	5.3	319.7	65.5	1.8	0.6
FGSG_01969	101.4	29.5	4.5	4.5	76	22.2	2.5	1.3	98.2	27.8	6.4	5.4	150.4	37.9	1.7	0.7	78.8	21.1	4.4	2.4	75.9	14.3	9.2	8.8	109.5	27.2	0.7	0
FGSG_12044	257.8	54.6	30.3	24.3	299.8	58.6	24.1	13.8	287.5	68.2	36.9	27.6	333.7	58.4	20.1	1.8	260.1	62.9	19.5	15.2	315	53.7	3.7	3.7	275	53.9	3.8	1.9
FGSG_12045	16	13.4	649.6	176.4	0	0	531.5	145.8	9.7	9.7	891.8	209.6	1.6	0	906.5	207.3	5.7	0	636.2	149	1.6	1.6	485	148.6	0	0	737.3	196.6
FGSG_15915	1043.4	228.9	6.9	6.9	808.8	181.8	3.5	1.7	1328.5	330.7	9.3	9.3	1295.1	307.4	0	0	938.2	228.7	4.4	3.3	764	179.5	8.9	8.9	1082.4	264	0.5	0.5
FGSG_01974	1273.3	358.8	8.3	5	1243.5	313.7	5.6	3.8	1597.6	434.1	15.1	8	1298.3	373.8	3	0	1169.9	316.7	14.2	10.6	812	232.3	4	4	1159.5	322.9	7.3	1
FGSG_01975	200	68.6	29.6	18.9	173.4	67.2	17.5	10.8	196.3	56.1	19.4	10.1	223.4	54.1	14.2	3.6	174.2	71.9	37.2	30.4	189.4	62.9	21.7	9.4	175.6	47.3	11.3	4.5
FGSG_15916	1037	250.4	6.6	5.2	1071.4	263.4	2.2	0.5	1339.8	334.2	5.5	4.3	1543.9	380	1.1	0	905.1	215.2	5.1	3.7	872.3	216.3	5.2	5.2	1305.3	321.7	2.7	1.5
FGSG_01984	45.9	21.1	421	409.6	47.8	30.4	21.7	21.7	115.1	38.4	5454.1	5298.3	18.4	1.2	0	0	36.9	9.6	760.4	742.6	8.2	2.3	17.5	17.5	13.3	1.2	3.6	0
FGSG_01989	71.2	62	154.6	140.4	61.2	53.2	83.2	68.2	3.7	0.6	1.9	1.9	2.4	0	3.1	1.2	117	105.4	199.2	183.9	6.8	5	5	4.3	1.3	1.3	5.8	3.2
FGSG_01992	117.7	48.5	3.9	3.2	119.7	41.1	2.9	2.2	136.3	45.6	7.9	7.1	124.8	42.4	0.8	0	101.7	38.8	6.9	3.7	142.2	48.2	3.9	3.2	102.5	35.3	0.8	0.8
FGSG_01997	97.7	76.8	132.7	119.8	73.3	55.1	79.6	74	10.5	3.4	10.8	4.9	6.3	1.5	9.2	2.6	137.4	112.4	146.6	131.3	4.9	2.6	8.6	6	8.2	3.5	5.5	3.1
FGSG_15015	61344.5	55739.8	38335.2	33916.2	48680.8	43984.6	26156.1	22640	3912.4	1019.9	2617.1	825.6	1871.3	127.8	1182.3	66.8	82927.1	75365.3	52506.8	46331.7	1944.7	1708.7	1176.3	1016.3	1295.8	861.4	760.3	510.4
FGSG_02002	585.7	125.3	7.2	5.6	511.3	106.1	6.3	5.4	643	132.4	10.7	8.2	750.8	165.5	6.2	2.9	488.1	95.8	2.9	1.1	645.3	137.4	14.6	7.8	591.4	133.1	7.6	4
FGSG_02004	355.6	134	647.2	639.4	277.6	63.6	35.8	30.4	493.9	234.7	1983.3	1978	416.6	95.3	3.8	3.3	284.5	56.9	16.3	11.8	542.7	235	1787.9	1772.5	410.4	90	103	96.5
FGSG_12055	207.6	204.1	53.2	34.3	7.8	7.8	23.4	7.8	297.1	279.4	91.7	54.2	2.1	0	50.5	10.3	230.5	225.6	101.8	60.1	27.2	24.1	55.5	13.6	20.7	13.1	56.6	22.8
FGSG_12056	389.8	66.6	4.9	4.9	451.2	92.5	11.2	8.4	625.1	125.9	10.5	7.5	496.9	84.5	0	0	423.1	86.4	1.8	1.8	806.1	158.2	27.1	27.1	428.6	97	1.6	1.6
FGSG_12057	180.9	127.9	306.7	281.3	189.1	144.5	330.5	294.5	103.2	51	124.1	94.9	88.9	24	83.5	26.9	166.1	101.7	185.3	135.7	85.3	48.7	133.2	97.5	232.4	112.9	348	244.6
FGSG_15920	6076	5494.6	1585.4	1153.3	6528.3	5782.4	1861.5	1222.6	689.8	430.2	565.5	316.9	586.4	167.1	302.6	36.6	6508.7	5272.4	1896.7	1064.3	2472.5	2055.2	796.9	531.8	9851.4	8065.5	2467.1	1554.2
FGSG_02007	574.4	334.4	774.3	723.4	1197.6	470.8	425.4	375.8	276.1	194.4	101.6	66.3	72.1	2.2	89.6	30.6	727.4	363.7	1070.3	987.2	195.4	168.7	77.7	53.3	66.8	23	76.1	32.3
FGSG_02008	228	143.2	39.8	31.8	232.9	145.6	38.1	27.1	180.4	68.2	14	10.7	155.1	54.2	0.5	0	262.1	158.5	73.3	64.4	137.1	51.8	6.5	4.3	142.9	61.1	2.8	2.2
FGSG_02009	102.4	7.7	5.1	2.6	69.8	8.7	11.6	2.9	96.4	14	18.7	15.5	120	18.5	7.7	4.6	91.4	16.5	11	9.1	48.5	10.9	6.3	1.6	95.7	13	4.9	4.9
FGSG_02010	201.2	64.4	17.3	13.9	166.6	55.7	10.7	7.3	248.7	72	16.6	12.6	283.9	66.7	8	2.4	199.7	72.2	22	17	174.3	45.1	9.7	6.1	240.7	58.1	8.5	3.8
FGSG_02011	206.6	70.4	106.8	104.5	218	71.2	5.3	2.6	292.4	109.5	202.2	201.2	339.6	135.4	0.9	0.5	174.7	48.7	7.2	5	252.4	106.3	163.5	163	265.9	95.2	12.8	11.3
FGSG_02014	1180.7	281.5	12.1	8.9	1785	439.4	5.8	5.1	1443.9	349.8	10.5	10.1	1697.2	399.8	2.3	0.8	1049	250.4	13.7	12.3	1571.7	378.5	7.4	6.2	1377.1	302.7	3.2	2.4
FGSG_02016	137	43.7	4.3	3.6	129.5	39.9	3.3	1.6	184.8	58	13.5	12.6	201.4	58.6	2.2	0	101	33.8	4.6	3.1	121.8	44.7	7.4	5.7	181	46.8	0.5	0
FGSG_02017	138.2	60.6	160.9	132.5	103.2	60.2	73.1	45.2	178.3	100.1	240.4	207	187.8	25	64.9	22.8	162.3	87.9	59.5	39.2	117.9	42.8	263.6	220.8	150	25.2	85.2	46.8
FGSG_15921	978.9	306	95.6	78.4	1175.9	631	168.5	112.5	1358.2	333.1	38.5	28.9	1760.5	421.6	30.9	2.3	923.2	339.7	199.1	166	1201.1	289.8	16.5	14.9	1428.3	361.4	30.4	20.7
FGSG_12060	19881.4	18255.1	13696	12758.6	18689.2	17269.4	12967	12133	871.6	350	1084.3	290.5	583.9	36.2	805.8	43	27589.9	25429.5	18916.1	17764.6	620.8	535.8	418.5	367.9	336.6	181.4	284	171.9
FGSG_12061	18277.4	12579.3	25296.5	20797.5	18738	10896.9	20507	16761.2	1450.7	277.3	1599	502.9	878.8	35.1	913.8	54.2	24800	16674.9	36278.7	29571.5	591.4	372.7	944.6	793.9	479.3	208.6	603.8	280.9
FGSG_02018	127.7	51.9	33.5	27	259.3	79.9	38.1	25.8	168.3	61.1	21.7	14.5	143.1	41	19.5	2.6	141.5	51	42.5	30.9	290.8	83.9	11.2	4.6	161.9	41.8	8.2	3.4
FGSG_02019	473.5	148.7	5.9	5.9	351.4	108.1	5.4	4.1	553	185.1	13.7	13	669.5	206	0	0	374.1	113.9	9.4	6	374.2	125.7	3.6	3.6	553.7	151.6	1.5	0.8
FGSG_02021	220	188.3	574.7	534.1	146	121	207.7	179.6	241	205.1	883.9	840	40.9	9.1	41.3	16.1	166.5	139.5	229.4	193.1	223.4	182.6	704.5	681.4	52.3	23.5	84.1	57.5
FGSG_02022	2994.6	678.4	25.5	15.6	3646.4	825.8	20.5	14	3873.9	899.4	9	7	5229.9	1218.7	3.5	0.5	2806.9	645.1	17.6	11.7	6736.3	1502.5	16.1	13.5	4450.9	1033.7	1.6	1.6
FGSG_02024	187.5	61.8	67.6	48.3	191	65.9	46.1	24.2	128	28.2	44.6	21.1	119.7	11.6	45.3	7	176.8	59.4	51.1	24.9	93.3	18.9	30.7	9.4	126.2	20.8	39.2	12.3
FGSG_02025	350.7	87	18.2	16.8	605.6	174.5	7.2	5.6	416	100.6	20.5	17.9	617.4	135.4	1.7	0	355.4	97.7	23.6	22.6	450.3	109.2	8.6	7.7	531	114.7	1.8	1.8
FGSG_02026	528	114	13.4	12	495.6	108.5	8.1	5.1	621.4	139.2	20	18	966.7	199	1.2	0.4	528.6	114.2	12.4	9.9	660.8	146.3	18.4	17.4	812.7	174.3	6.5	5.1
FGSG_02027	178.9	67.8	5.4	2.7	320.2	150.9	3.1	0	270.1	103.8	11.5	9.9	254.2	92.9	3.3	1.6	213.1	85.2	13.6	7.7	218.5	61.2	11.6	11.6	178.7	70.5	0	0
FGSG_02028	409.2	117.7	14.5	11.8	409.3	125.5	5.1	4.1	519.8	148.5	7.7	6.6	560	132.2	0.5	0.5	354.5	117.1	10.4	8.4	332.8	95.1	7.7	7.2	480.4	117.7	1.1	0.6
FGSG_02029	242.5	63.7	18.7	15.5	287.8	77.7	7.1	3.5	307	92.6	7.6	3.8	408.4	113.1	5.6	1.9	265.5	74.4	18.9	7.8	210.8	65.5	8.5	1.9	331.1	103.5	4.9	2
FGSG_02030	141.3	45.3	9.7	9.7	174	52.7	14.7	11	191.4	66.2	24.2	18.4	197.8	30.5	7.8	1.3	138.7	26.2	6.9	4.6	173.3	50.7	17.1	12.5	174.4	40.3	9.6	4.8
FGSG_02032	565.3	198.2	8.4	8.4	432.2	126.9	12.4	7.6	616	193.9	14.8	13.3	580.2	198.5	2	0.5	473.6	158.5	15.6	14.4	266.8	98.5	1.5	1.5	476.1	145.9	3.2	2.1
FGSG_02033	217.9	160.7	465.4	413.7	213	151.1	381.9	342	24.7	7.9	61.2	10.7	21.1	1.1	45	1.1	270.6	203.3	657.3	596.6	13	7.9	16.9	15.2	12.3	4.1	18.7	10.5
FGSG_12062	42.2	29.5	143.3	130.7	47.9	23.9	124.5	105.3	2.6	0	17.9	15.4	2.5	0	0	0	66.3	30.1	198.8	186.8	2.6	0	10.3	10.3	2.7	0	5.3	0
FGSG_02043	497.5	126.6	14.7	12.8	465.6	88.6	10.2	8.7	546.7	130.6	8.9	5.4	646.6	141.9	2.3	1.2	454.7	124.3	7.3	5	572.5	141.8	9	9	532.7	116.8	4.9	3.2
FGSG_02044	111.5	29.7	10.4	8.9	111.5	33.8	4.2	3.4	122.4	35.2	5	2.7	104.2	25.5	1.8	1.3	111.1	31.9	5.3	4.3	106.7	24.5	2.3	2.3	81.6	21.2	2.4	0
FGSG_02047	317	71.5	5.3	5.3	316	66.5	2.7	2.7	385.3	96.5	8.2	7.3	389.9	85.4	0.3	0	294.1	70.6	7.2	6.9	384	93.4	3.8	3.2	368.6	86.7	0.6	0.3
FGSG_02048	140.2	36	8.3	7.2	143.7	31.8	4.3	2.6	180	46.7	12	10.4	219.3	46.9	0.7	0.5	131	32.5	5.1	4.3	137	33.8	8.8	8.1	192.9	44	1.2	0.5
FGSG_02049	200.2	57.7	11.8	10.6	195.3	60.2	13.4	12	236.8	68.7	15	12.9	307.9	81.4	2.1	1.4	212.9	64	9.3	4.2	235.9	55.4	9.3	7.9	282.2	78.4	8.2	3.7
FGSG_02051	400.3	288.5	214.6	174.9	364.6	215.1	102.4	71.7	132.6	51.5	28.5	12.1	193	47.7	6.5	3.3	559.3	389.2	255.2	208.8	124.5	35.2	3.3	3.3	149.8	37.7	4.6	1.1
FGSG_02052	688.5	203.7	15.3	13.9	839.4	214	11.6	10	719.6	205	6.2	4.9	1664.6	459.2	0.9	0.4	706.5	210.8	24.5	21.4	854.4	226.1	5.4	5.4	1411	384.7	0	0
FGSG_02053	189.6	45.5	13.7	10.6	94.8	32.7	10.3	6.9	165	40.6	13.8	10.1	106.7	28.3	1.8	0	142	41.2	26	20.6	86.2	21.3	3.7	0.9	115.4	27.9	3.8	0
FGSG_02060	214.9	171.8	182.8	165	188.4	150.9	72.1	59.6	61.7	25.7	28.8	13.9	37.6	9.7	3.1	0.5	298.1	237.6	234	215.3	36.2	13.4	9.3	4.7	33.8	12.9	4.3	3.2
FGSG_02061	326.3	100.4	12.5	12.5	370.6	67.7	3.6	0	352.7	91.5	7.6	7.6	356.5	64.1	0	0	345.3	69.5	17.9	17.9	335.3	90.1	13.4	9.6	252.6	41.8	4	4
FGSG_02070	311.1	104.2	4	0.8	471.8	153.9	10	2.7	368.3	113.5	6.3	4.9	627.6	189.4	7.7	1.4	273.3	89.4	6.3	4.6	626.3	191	7.3	3.4	554.6	167.7	6.6	1
FGSG_02071	330.3	105.6	14.4	9.6	332.7	89.4	10.9	4.4	472.6	150.5	12.3	10.5	479.2	115.5	6.9	3.5	381.5	96.1	14.4	11.7	354.8	98.5	15.8	10	428	98	3.7	0.6
FGSG_02074	247.1	73.3	6	4	149.5	50.2	4.6	3.4	280.2	85.5	7.3	6.7	238.5	88.2	0.6	0	170.8	61	7.2	5.7	117.8	47.9	0.6	0	229.3	86	0.6	0
FGSG_02077	682.6	193.1	26.9	9	760.1	206.6	17.9	10.2	738.1	176	25.9	13.6	670.9	157.9	17.5	4	508.6	128.4	27.3	11.2	1439.9	364.8	19.2	12.3	492.6	133.8	18.5	4.3
FGSG_02079	771.2	268.6	5.5	3.4	556	169.9	6.3	3.9	1002.3	326	15.2	7	971.3	308.2	5.3	0.8	656.2	210.4	7	4.5	512.7	180.1	12.4	6	836.3	256.8	3.5	1.6
FGSG_15927	227.2	67.7	10.9	9.6	220	59.1	6.2	5.4	245.8	71.5	6.7	4.6	264.5	68.7	2.5	0.4	229.4	76.8	18.1	13.2	268.8	64.4	4.2	3.8	228.7	56.8	4.3	1.3
FGSG_02082	268.2	63.8	12.8	9.9	197.4	42.7	6.4	4	256.9	83.6	11.2	8.6	249.1	68.7	1.3	0.4	237.8	82.1	6.1	4.6	197.6	67.6	5.6	4.3	180.8	46.8	3.1	0.9
FGSG_02083	696.9	149.1	2.7	2	884.8	192.5	0	0	793.8	184.5	7	5.4	1066.6	234.3	1.2	0.4	634.2	142.4	2.4	1.9	970.1	221.5	7.5	7	857	190	3	1.3
FGSG_02085	2420.6	693.6	13.1	12.1	4040.9	1238.2	11.5	4.6	2525.2	704.7	23.3	17.2	14998	4272.3	10.3	3	2000.8	536.2	10.1	3.6	7953.7	2253.5	50	37.7	12915.2	3681.1	8.3	2.6
FGSG_02089	293.2	67.1	24.9	16.3	226.4	53.3	8.7	6.5	314.4	69.3	9.3	7	391.7	84.1	3.5	1.7	257.5	64.4	19.2	13.7	170.3	42.7	5.9	2.3	332.3	74.1	4.3	2.4
FGSG_02091	120.5	22.9	14.5	9.6	131.5	24.6	11	5.5	120.1	34.4	16.1	8.1	181.9	26.8	12.3	6.5	88.7	27.6	8.6	6	108.2	23.6	11	8.1	129.9	16.8	4.6	1.5
FGSG_17610	551.6	214.1	1.8	1.8	1571.1	619.6	3	1	697.9	282.3	2.2	0.5	1421	590.6	0	0	1122.3	417.7	1.9	1.3	2386	910.9	3.3	2.2	1435	555.3	1.7	0
FGSG_02095	468.6	105.3	1.7	1.7	489.7	126.2	3.9	2	618.4	138.2	4.6	3.5	689.1	140.9	2.4	0	448.2	106.7	4.1	3.3	451.6	103.9	4.6	3.9	555.4	133.9	1.5	0.7
FGSG_02097	518.1	138.4	9.7	9.7	1056.5	314.4	0	0	506.5	148.6	23.5	23.5	568.8	172.2	1.9	0	464.5	144.9	16.1	13.8	473.7	119.9	3.9	3.9	467.2	136.7	0	0
FGSG_02098	323.3	56.9	19.5	18	610.5	129.2	13.6	6.8	366.6	56.4	20	14.6	889.1	133.2	14.4	2.7	347.7	71.7	5.3	5.3	512.9	88.7	10.1	5.5	644.4	109.1	17.1	5.7
FGSG_02099	390.7	87.8	22.3	15.7	509.4	107.2	14.9	11.9	321.1	90.8	20.7	16.7	351.6	78	5.5	1.6	342.9	75.9	21.6	15	304.3	59.3	12	9.6	284.3	69	5	2.5
FGSG_02100	372.3	90.3	36.1	22.6	364	105.1	20.5	12.8	368.8	87.7	24.7	24.7	299.8	51.5	1.4	0	319.3	101.6	32.2	25.8	249.4	56.5	6.9	5.5	237.5	41.5	2.9	2.9
FGSG_02101	206.9	52.9	13.6	9.1	214.4	39.5	27.4	17.2	203.7	48.6	13.8	8.3	323.2	61.7	15.4	0	183.4	50.7	9.7	3.2	247.2	47	16.6	12	332.2	86.2	68.9	26.8
FGSG_12066	182	59.3	75.7	32.7	453	130.1	106.9	41.8	243.5	63.4	96.9	46	435.2	100.8	146.3	35.7	166.6	48.2	78.9	38	327.2	86.2	136.1	48.7	439.5	111.5	137.4	45.4
FGSG_12067	108.8	33.8	4.6	4.6	89.3	19.7	3.1	3.1	124.4	35	12.2	8.9	142.9	38.5	2.7	0	87.5	31.4	7.2	5.9	58.1	22.3	3.9	3.4	117.1	30.7	3.5	1.2
FGSG_02109	156.4	33.9	6.5	6.5	119.1	42.1	5.5	3.7	158.8	37.2	4.9	4.9	242.4	43.6	0	0	189	49.6	1.2	1.2	191.1	50.2	3.9	3.9	205.5	48.1	4.1	4.1
FGSG_15935	411.7	329.4	1021.6	931.5	596.3	456	543.7	479.4	71.9	31.3	65.7	34.4	49.5	4.6	37.1	1.5	614.2	527.8	1761.7	1666.1	44	29.9	45.6	39.3	21.2	9.8	13.1	4.9
FGSG_02125	841.8	266.2	93.1	72.5	1242.7	463.4	62.7	36.9	948.7	258.4	20.4	3.9	1879.9	609.5	33.8	5.9	805.7	293.1	112.9	78.1	1703.7	512.2	23.1	16.5	1536.7	478.8	17.2	4.8
FGSG_02127	386.3	78.3	4.2	4.2	389.1	110.3	14.2	7.1	355.9	95.2	19	15.9	548.7	105.5	2.5	0	370.1	79.1	13.4	7.5	380.1	79.1	5.1	5.1	452.8	76.8	3.3	2.6
FGSG_12073	357.8	59.6	11.9	6	280.5	58.3	14.9	12.2	142.8	31.9	6.5	4.3	37.3	5	0	0	398.1	66.5	12.8	11.9	30.6	4.4	4.4	2.9	36.3	9.1	0.8	0.8
FGSG_15938	202.6	183.7	165.9	147	161	144.3	95.4	87.1	16.6	2.6	20.4	4.5	8.8	2.5	4.4	0.6	324.1	292.6	262.6	223.6	13.5	12.2	7.1	7.1	4.7	3.3	3.3	2
FGSG_02136	280.6	100.6	7.1	4.7	466.2	153.6	1.8	1.8	455.7	156.7	4.8	3.3	491.5	145.1	4.7	1.4	357.3	130.9	11.2	9.6	747.1	240.5	1.9	1	401.2	135.1	1.5	0
FGSG_02144	100	36.4	7.3	7.3	107.4	43.4	2.1	2.1	110.4	43.1	9.9	9.9	96.2	17.5	1.1	0	107.8	44.2	5.2	5.2	101	21.1	3.3	3.3	95.7	19.6	0	0
FGSG_02145	152.8	59.9	3.4	2.5	156.3	57.5	1.9	1	221.1	77.4	7.7	5.1	231.9	96.4	5.1	0	161.1	50.7	4.8	3.6	145.4	60.3	4.1	3.1	210.9	83.5	4.8	0.5
FGSG_15943	116.9	31.7	2.8	2.8	127.1	33.5	5.7	3.2	143.7	38.2	5.7	4.7	191.1	44.8	4.7	1.3	118.1	42.2	8	6.4	175.1	40.5	5.4	4.8	161.3	34.9	3.9	1.1
FGSG_02163	208.3	67.5	7.6	7.1	202.7	63	3.7	2.5	234	83	2.3	1.3	164.5	60.8	0	0	185.8	63.8	5.1	4.3	200	58.8	1.7	1.7	135.2	45.5	0.7	0.7
FGSG_02164	168.3	73.4	44.9	40.8	129.8	75.3	41.7	30.1	143.8	40.9	9.9	6.2	158.2	27.6	1.2	0	168.4	83.1	62.7	54.7	81.6	17.4	5.6	3.1	150.1	25.9	1.9	0.6
FGSG_15946	9018.6	6545.6	8174.8	7492	15060.4	11676.2	4203.2	3167.7	899.3	256	290.1	128.7	582.4	66.2	92.3	5.1	11253.5	8174.4	9879.7	9048.2	431.3	256.1	230.2	202.4	451.7	220.2	171.2	124.2
FGSG_15947	29826	26475.4	53396.3	42720.5	30073.5	26622.2	27793.3	19702.9	2350.2	632.6	8394	6947.8	869.9	39.6	814.5	73.1	38717.5	34359.1	69705.9	55413.8	798.3	688.6	1499.5	1159.3	390.6	237.8	487.1	338.7
FGSG_02189	127.6	60	8.9	6.4	152.2	69.6	18.8	17.4	103.9	36.4	16.3	9.3	201.7	54.5	3.1	0	132.2	54.7	23.7	21.9	106	30.4	8.6	8.6	154.5	35.6	8.1	4
FGSG_02190	205.9	97.5	28.2	17.3	470.3	160	17.2	14.8	276.6	104	27.7	18.4	349.2	100.3	10.4	2.6	300.5	127	46.5	29.4	234.3	84.7	11.9	6.6	280.3	108.6	12.4	4.1
FGSG_02191	109.5	38.3	13	7.7	91.4	35.7	16.5	4.4	121.5	37.7	18.2	10.2	114.7	30.9	10.6	1.4	99.1	32.3	19.2	11.5	133.8	42.1	9.4	4.2	94.2	27.2	10.2	3.9
FGSG_02192	168.9	59.6	14.9	9.9	139.2	47	13.2	11.3	164	67.4	15.1	14.1	113.5	29.9	0	0	147.9	54.4	21.3	15.4	51.6	17.2	1	1	95.5	23.1	1	0
FGSG_02193	735.3	182	121.7	110.9	601.1	195.8	56.1	43.8	703.9	112.8	42.5	28.6	585.5	60.9	13	0.7	797.7	248.9	124.9	115.4	297.4	37.5	8.8	8.8	472.3	62.7	13.8	9.9
FGSG_02194	38500.9	31369.8	19166.2	17015.6	41752.4	31901.8	13166.9	10880.6	2601.2	966.9	1345.6	796.2	1091.8	95.2	305.6	36.9	52724.5	42725.7	25820.1	22872.3	1263.6	971.9	613.1	528.8	506.9	293.1	276.9	225.1
FGSG_15950	21.6	17.3	143.5	143.5	12.8	7.9	16.7	15.7	32	24.2	275.7	275.2	13	3.1	0	0	8.6	1.9	2.5	1.9	36.4	26.4	303	302.5	12.6	2.7	5.5	5.5
FGSG_02202	160.9	98.2	61.3	51.8	249.3	165.7	140.9	128.5	155.7	53	33.1	16.6	123.8	26.2	37.7	0.8	208.5	152	135.4	118.9	870.9	233.1	5.8	4.2	88.2	28.5	10.4	1.7
FGSG_02203	235.4	194	147.1	123.1	266.1	221.6	158.5	133.7	32.4	10.6	27.1	6	37.3	6.6	13.8	1.3	284.2	246.9	222.7	192.3	27.3	14	7.3	7.3	24.9	12.4	18	11.1
FGSG_02204	171.1	56.2	6.8	6	156.7	30.9	3.9	2.9	269	77.1	7.8	7.8	250.3	62.4	0	0	164.9	42	12.2	11.6	192.4	54.1	3.1	3.1	245.6	73.4	0.5	0.5
FGSG_02214	105.3	97.5	90.9	79.8	104.5	86.9	60.4	56.6	18.9	12.1	10.8	8.1	16	1.3	6	0	191.6	171.1	105.3	92.7	9.5	7.4	4.1	3.4	8.4	4.2	0	0
FGSG_02225	192.3	49	10.5	7	139	23.8	0	0	257.1	42.5	6.4	6.4	174.5	27.3	0	0	144.9	15	10	7.5	94	21.4	6.4	6.4	177.3	44.3	2.2	0
FGSG_02232	193.5	55.3	6.3	3.6	199.2	53.5	4.1	2.6	240.6	69.7	6.1	5	348.9	93.4	0	0	173.5	47.6	8.4	6.8	238.3	65.6	2.8	2.2	293	73.5	1.1	0
FGSG_02233	617.8	160.9	17.9	17.2	701	187.2	8.2	5.2	698	196.5	74.6	68.6	742.4	209.6	0.7	0	610	181	24.8	24	728.4	198.9	9.3	9.1	622.7	173.1	1.5	1
FGSG_02234	105.5	41.2	36	25.7	140.3	52.6	29.2	20.5	101.6	42.2	29.7	18.8	153.2	49.5	21.7	4.6	77.2	29.4	64.4	49.7	144.6	50.3	23.6	12.6	135.4	27.7	24.5	3.3
FGSG_02237	398.1	103.3	5.6	4.7	399.6	110.5	4.9	2.9	450.4	126.3	5.5	3.9	538.9	145.8	1.5	0.3	352.7	97.4	3.7	3.4	430.8	132.7	5.2	4.7	486.3	136.4	1.9	1.1
FGSG_02240	181.2	46.2	10.5	10.5	202.9	49.5	4	4	179	42.4	10.6	9.5	351.5	69.1	2.1	0.5	203.6	57.3	7.5	5.6	246.9	58.5	4.8	3.2	305	59.7	7.7	5
FGSG_02241	115.1	67.8	534.1	520.5	37.7	10	2.8	2.2	126.9	60.5	927.5	903.5	125.5	25.8	1.5	0.6	138.7	85.8	697.5	683.6	92.1	19.1	22.3	22	101.4	22.6	2.2	1.2
FGSG_02242	274.2	129	1104	1064.5	121.8	32.1	4.6	4.6	316.5	129.9	2139.9	2088.9	400.5	106.7	2.9	1.9	295.1	154.4	1394.6	1352	276.3	77.3	59.6	58.6	314.4	65.4	2	2
FGSG_02243	213.4	119.7	1340.2	1294.3	147.3	43	22.7	15.9	253.3	111.5	2708.5	2586.1	332.1	94.7	2.4	1.2	276.5	148.2	1745.9	1654.7	237.5	71.9	60.9	60.9	263	63.2	1.3	1.3
FGSG_12101	801.6	789.3	249.5	147.2	0	0	92.9	32.5	1416.5	1386.7	238.6	154.1	0	0	282.8	93.4	944	917.7	286.4	175.4	55	55	224.8	72.4	2.6	2.6	202.2	83
FGSG_12102	265.2	129.8	780.3	762.3	122.4	39.2	1.6	1.6	304.6	133.4	1434.2	1406.5	343.7	88.8	1.7	1.7	330.6	175.7	1014.6	990.9	248	52.3	34.6	33.7	260.9	62.2	0	0
FGSG_02245	230.5	63	15.7	8.6	185.4	58.5	14.6	9.8	232.2	91.3	13	9.6	271.9	53.4	5.2	1.7	201.5	60.4	23.5	14.3	220.3	60.3	6.1	4.4	238.7	54.5	2.7	0.9
FGSG_02248	104.9	26.1	5.5	4.1	108.3	31.2	7	5.5	138.3	37.1	5.4	3.7	113.4	31.7	0.8	0	68.1	18.1	3.4	1	245.4	68.3	0.8	0.8	121.3	36.5	0.9	0.4
FGSG_02249	212.9	81.3	19.4	15.5	215.5	77	4.4	2.2	245.8	65.9	20	16.5	186.2	67.5	4.7	1.2	189.5	71.9	19.4	18	474	132.4	7.1	3.5	182.8	50.3	3.7	1.2
FGSG_02260	218	142.2	751.8	742.3	247.6	140	186.6	165.1	247.6	167	1792.8	1789	309.6	72.2	13.3	11.4	176.1	38.4	45.1	31.6	281.7	127.3	1113.3	1105.5	358.5	102.1	310.4	288.4
FGSG_12111	127.5	99.6	127.5	96.9	93.5	75.4	83	52.8	69.4	37.9	55.7	28.2	90.2	30.3	31.1	4.8	146.1	124.3	169.8	130	76.2	34.9	20.3	7.3	74.1	26.9	12.6	3.4
FGSG_15960	400.6	72.1	7	6.3	479.3	79.1	5.6	5.2	444.1	84.6	3	2.3	1022.1	176.2	0.2	0	347.5	62	7	6	721.8	123.5	6	5.6	777.9	126.4	1.8	1.6
FGSG_15008	0	0	402.2	189.9	6.3	6.3	272.9	82.5	6.8	6.8	529.5	173.1	0	0	534	251.9	0	0	403.2	155.7	0	0	730.1	252.5	0	0	407.3	131
FGSG_02284	158.4	47.1	35.7	22.8	170.2	58.4	56.7	21.1	189.9	41.6	46	31.2	133.8	24.9	16.3	0	112.2	33.7	43.8	26.5	179.5	38.3	51.4	16.6	201.7	87.8	134.8	63.3
FGSG_02288	126.4	32.8	3.4	3	100.1	28.4	2.9	2.3	154.4	42.2	8.9	7.9	200.6	55.8	1.1	0.3	107.5	32.3	3.1	3	100.9	29.3	3.2	2.8	172.9	39.4	2.5	1.2
FGSG_02291	175	146	296.6	278.1	85.6	76.3	138.2	127.7	18.3	2.1	29.6	11.3	12.5	3.5	9.1	1.4	221.9	193.7	404.1	382.5	5	4.2	15.6	12.7	11	7.3	10.3	6.6
FGSG_02293	79.7	70.1	155.1	142	118.5	89.6	130.4	107.5	22.9	9.6	39.9	30.9	31.6	4.2	51.6	17.9	77.7	64.5	187.3	157.2	45.5	34.3	83	61.6	321.7	173.4	325	236.7
FGSG_02294	108.3	91.2	85.5	75.5	157.1	131.2	199.2	161.9	27.7	19.9	40.7	22.5	38.6	6.9	58.3	8.6	75.4	52	122.2	74.4	73.1	55.7	114.1	77.5	347.9	223.2	542.3	363.3
FGSG_02314	473.9	172	6.7	5.6	615.1	200.6	2.9	1.2	701.9	239.5	2.2	1.6	744.9	251.4	0.6	0.6	381.8	123.6	2.6	2.2	969.6	323.8	1.6	1.3	649	226.8	0	0
FGSG_02315	100.1	34	2.2	2	93.9	30.4	2.9	2.5	129.9	41.5	1.1	0.7	139.8	46.2	0.4	0.1	75.8	24.2	1.8	1.5	111.9	37.5	2.8	2.5	119.7	41.1	1.1	0.6
FGSG_02317	449.1	103.6	7.7	6.4	423	116.3	4.4	4.4	426	101.8	6.2	6.2	569.2	140.8	1.5	0	356.6	90.5	8.2	7.3	624.4	168	3.1	2.3	471.3	99.8	4.1	2.4
FGSG_02337	232.1	210.5	160.8	145.7	237.9	204.8	154.5	136.1	25.6	9.8	14.4	6.6	24	1.3	8.4	0.6	353.3	313.2	229.1	194.4	10.5	6.6	5.3	4.6	17.8	6.2	4.8	1.4
FGSG_02338	2718.9	1744.3	4797.4	4335.4	2063.2	1373.4	3761.8	3383.7	471.7	52.6	375.4	96.3	177.7	2.4	119.3	11.2	3836.6	2475.9	6598.9	5910	90.3	61.8	132.6	113.9	47.3	26.2	59.9	46.4
FGSG_02354	1847.7	671.1	128	122.5	2154	675.1	16.6	13.5	2053.3	718.3	271.7	267.2	9351.8	3571.7	0.5	0	2375.6	814.1	7.8	4.6	4378.4	1537.8	200.5	198.2	7637.6	2832.8	23.2	20.9
FGSG_02355	150.9	66.4	44.7	43.5	113.9	41.2	16.5	12.3	148.2	55	104.2	97.6	167	42.8	4.4	0.7	121.7	37.1	12.9	7.8	206.5	68.6	120.2	115.1	142.4	40.6	7.7	3.8
FGSG_02364	149	48.4	1.3	1.3	195.3	60.8	4.3	4.3	218.2	72.7	0.8	0	244.2	67.4	1.5	0	130.1	41	3.6	3.6	265.2	88.7	0.8	0.8	209.1	70.2	0.8	0.8
FGSG_02373	323.9	102.3	27.3	27.3	550	135.6	38.7	38.7	283.9	58	12.4	6.2	381.3	77.9	22.5	0	294.8	95	48.7	36.6	520.6	154.1	8.3	6.2	358.9	84.3	2.2	2.2
FGSG_02392	142.3	67.7	52.9	48.6	152.7	55.2	55.2	51.2	128.6	35.3	4.2	3.2	292.1	76.7	2.6	0	125.8	55.2	84.9	78.7	261.7	79.5	6.9	6.4	256.3	64.9	1.7	1.1
FGSG_02393	361	291.8	449.6	395.4	381.4	303.2	415.9	366.4	30.3	8	37.4	11.6	19.6	0.4	17.4	1.1	572.8	463.1	701.5	615.2	17	13.4	17	15.2	18.1	7.9	13.7	7.9
FGSG_15979	174.7	137	148.9	139	162.4	128.6	135.3	121.8	10.9	2.4	4.8	2.4	7.2	1.2	2.4	1.2	177.4	146.2	183.1	176	7.3	7.3	6.1	4.9	5	1.3	2.5	2.5
FGSG_02400	351.8	107.5	11.6	10.6	422.2	111.6	6.6	5.4	424.5	127.3	10.2	9.2	447.7	135.2	0.6	0	334.1	94.9	7.1	5.4	687.9	205.7	5.9	5.4	394.3	117	1.1	0
FGSG_02422	413.6	338.9	320.2	279.3	527	416.8	570.8	508.4	364.9	203.8	218.7	169.7	387.8	77.3	140.5	30.9	422.5	248.8	333.2	258	274.8	155.6	261.2	202.7	1249.1	742.3	1052.7	706.8
FGSG_02426	215.9	67.9	3.6	3.6	250.1	70.7	3.2	2.4	404	120.3	2.2	1.7	47.7	16.3	0.4	0	144.6	41.4	6.1	3.6	972	289.5	0.4	0.4	40.3	10	1.8	1.8
FGSG_02428	468.4	348.5	639.1	557.3	820.6	665.1	363.8	285.3	93.4	40.3	78.9	48	113.7	18.7	56	7.6	626.1	481.9	856	756.2	106.8	69.8	87.9	70.7	277.3	160.1	291.6	126.1
FGSG_02429	14078.8	12113.1	17730.6	16916	24081	20313.7	9568.1	8294.5	2208.6	1054.5	13571.4	12935.7	635.4	36.7	264.2	23.2	17913.3	15347.2	23753.1	22642.5	451.7	352.9	516.5	479.2	477.7	256.2	319.4	220.2
FGSG_02432	148.9	37.7	22.6	15.1	179.9	46	16.1	7.5	175.8	49.3	34.4	22.9	304.8	82.7	15.3	1.1	159.6	52.5	27.6	18.9	233.7	54.7	6.3	3.5	303	72.3	9.6	3
FGSG_02433	236.3	67.4	19.8	14.3	278.3	73	7.2	1.8	253.4	66.5	14.5	7.7	374.7	100.6	5.2	2.4	214.8	56.7	20.4	13	306.1	87.7	9.2	6.8	325.8	87.5	9	3.5
FGSG_02434	275.5	56.2	15.8	14.6	259.2	49.2	7.3	6	308.9	64.3	37	35.9	488.5	95	1.4	0.4	270.1	58.5	10.9	7.5	314.4	66.5	31.8	31.1	448.4	83.5	10.4	10
FGSG_15995	101.9	82.6	45.8	31.6	33.7	19.1	37.4	19.1	145	128.2	40.4	27	18.6	5.4	16.3	3.1	33.7	21.2	36.9	22.1	88.7	77.2	36.6	20.1	39.7	21.3	24.5	9.4
FGSG_02439	313.8	78.7	9.2	9.2	295.7	86.5	7.6	6.7	342.7	100.2	8.6	8.1	400.5	126.8	0.5	0	268.5	76	6.6	6	275.5	91	5.6	5.1	369.3	112	1.1	0
FGSG_02444	259.7	211	340.8	322.8	370.8	290.9	229.4	196.7	48.2	17.5	17.5	8.8	18.4	5.4	14.1	0	347.9	305.4	518.1	484.6	51.8	36.3	19.8	16.5	65.2	41.2	6.9	5.7
FGSG_15997	122	45.8	9.9	8.3	132.3	37	10	8.8	151.6	41.9	8.4	7.7	163.2	42.8	0.3	0	127	46.5	8.7	7.9	169.2	46.2	1.7	1.7	131.9	37.4	1	1
FGSG_02446	147.6	52.3	5.1	4.1	108.3	25.6	1.2	1.2	186.8	59.2	4.4	3.7	182.4	46.8	1.2	0	121.6	43.2	5.1	4.4	160.2	41.3	1.3	1.3	152.7	40.9	0	0
FGSG_15998	392.9	297.1	483	427.4	672.7	590	298.3	239.5	117.6	38.4	36.1	15.1	129	12.7	24.2	0	579.3	472.5	697.1	621.8	58.5	37.5	38.6	37.5	120.3	77.8	58.3	46.2
FGSG_02451	10386.9	8513.1	17789.3	16246.4	8543.3	7005.3	13753.7	12422.8	844.2	210.3	989.9	278	392.8	24.4	564.3	34.5	14574.2	12142.2	24602.8	22667.8	329.9	254.7	570.2	515.5	252.6	135.9	481.6	358.6
FGSG_02452	612.2	508.3	574.5	540.3	777.3	612.5	303.6	259.5	50	19.4	25	7.6	39.1	9.6	24	1.4	840.8	688.1	813	760.8	40.5	21.6	25.1	20.2	36.9	21	10.1	8
FGSG_02455	128.8	70.1	59.9	46.3	66.8	19.3	18	12.8	105.1	40.5	33	28.8	74.1	19	12.9	6.1	97.7	48.5	37.1	29.1	87	24.8	41.4	36.6	66.6	18.6	12.9	6.4
FGSG_15999	204	74.9	16.5	14.1	252.5	78.4	16.7	13.4	299.8	98.5	16.1	13.3	429.5	121.6	5	0.7	261.2	96.5	23.6	16	242	69.8	9.4	4.3	356.2	94.9	7.5	4.5
FGSG_17612	188.8	78.6	13.1	9.8	219.5	75.6	19.8	14.9	247.4	84.9	9.9	7.3	537.4	162.1	5.9	0.7	245.7	91.3	20.3	11.7	244	74	14.7	5.3	411.7	124.6	9	5.5
FGSG_12140	565.8	423.7	557.2	526.6	704	518.9	567.6	514.8	87.8	25.3	39.4	8.9	93.5	9.6	50.1	2.2	845.5	652	968	894.5	60.6	35.9	32.9	29.9	65.2	32.6	50.5	38
FGSG_12141	989	873.6	1325.5	870.1	1091.9	931.3	1186.5	707.6	89.1	29.5	273.1	26.9	87.6	11.5	454.8	6.3	1551.7	1380.6	2171.7	1362	59.3	46.1	66.8	35.5	75.9	49.5	93	40.2
FGSG_02460	222.3	80.5	2.4	1.7	302.4	99.9	1.5	1.5	288	104.4	6.8	5.3	405.1	131.4	0.6	0	221	80.7	2.9	1.7	304.6	102.5	2.5	2.3	332.4	103.8	0	0
FGSG_02461	709.3	179.8	18.2	17.2	841.3	204.3	6.9	4.6	972.5	229.6	29.5	24.6	733.2	155.5	2.4	0	628.2	159.6	17.3	17.3	646.7	146.9	8.6	6.2	725.2	166.6	3.2	2.6
FGSG_02464	313.7	95.3	25.2	17.2	359.4	78.2	22.6	9	363.6	74	18.5	7.2	580.2	107.4	23.1	6.4	312.2	70	25.5	18.9	509.4	105.9	17.8	9.7	490.2	122.5	26.9	9.2
FGSG_02465	2158.4	1816.9	6866.3	5338.6	4828.9	4036.6	3502.7	2036.2	170.9	71.1	376.3	90.3	89.3	12.5	186.4	8.2	2969	2517.8	9807.1	7443.1	71.9	53	192.8	136.3	68.7	36.9	82.8	45.5
FGSG_12142	187.2	59.8	39.1	33	154.3	52.3	26.1	20	208.9	60.1	19.6	11.2	209.9	60.4	2.8	0	180.9	63.6	55.4	49.9	99.3	23.4	7.5	4.2	201.9	55	2.9	1
FGSG_16002	100.9	31.2	6.5	6.5	117.8	40.2	4.2	3.2	132.9	46.4	6.5	4.8	173.7	52.3	2.5	0	106.4	36.6	6.3	5.3	130.4	38.4	4.5	2.3	133.6	37.2	1.8	1.2
FGSG_02469	150	54	2.7	2.7	161.2	59.9	3.1	3.1	167.5	49.3	1.6	1.6	132.4	36.6	0	0	166.1	56	1.9	1.9	334.2	108.9	1.7	0.8	109.7	39.4	0.9	0
FGSG_02470	111.7	27.7	7	7	133.2	40	4.3	4.3	147.4	41.9	8	6.6	166.1	42	1.1	0	104.9	28.5	9.1	8	117.2	31.2	2.6	1.7	139.5	28.9	1.5	0.6
FGSG_02471	415	88.3	7.8	3.4	514	109.8	6.3	3.8	551.2	114.4	6.1	4.4	980.9	186.4	3	0.7	450.7	94.2	7.6	5.6	864.9	187.3	6.8	4.8	859.5	160.1	2.8	0.7
FGSG_02472	296.9	74.2	5.8	4.3	301.2	66.7	4.9	4.1	377.4	93.7	3.5	3.1	725.8	181.5	1.1	0.6	282.7	65.7	7.5	6.7	383.1	95.9	7.9	7	584.6	152.1	1.4	0.5
FGSG_02473	173.3	38.3	18.1	18.1	343.3	66.4	2.3	2.3	233.8	53.9	14.7	12.2	138.1	43.6	0	0	175.7	40.3	11.5	11.5	177.2	38.1	6.2	4.9	159.7	43.4	5.1	2.6
FGSG_02474	140.1	49.2	17	11.4	135.5	36.6	12.9	6.5	126.5	46	21.9	18.4	118.3	27.3	3.4	0	117.7	28.4	31.1	27.1	113.3	17.3	4.6	2.3	106.8	30	2.4	0
FGSG_16003	2241.9	832.5	31.9	30.8	2545.5	908.1	3.9	1.3	2844.5	1026.2	82.5	78.3	1714.6	641.7	2.1	0.7	2030.8	765.2	34.2	31.8	2322.1	872.7	11.1	9.1	1437.3	548.8	3.6	2.9
FGSG_02477	108.8	29.1	5.2	3.9	90.5	25.7	4.4	2.9	109.4	26	3.1	1.2	137.8	30.8	2.3	1.2	90.7	25.9	4.2	3.2	91.4	21	2	2	124	32	0.8	0
FGSG_02481	105.1	33.4	6.4	6.4	141.1	43.4	5.4	3.6	152.9	39.7	7.7	7.7	148.4	45.9	1.9	0	108.1	37.6	5.7	4.6	138.1	38.9	1	1	98.9	35.3	1	0
FGSG_02482	292.8	97.2	4.1	2.7	308	96	5.2	4.3	316.4	106.5	3.8	3.3	371.2	125.8	1.3	0.3	256.3	82.4	4.6	3.7	308.5	101	3	2.1	322.3	103.3	1.4	0.5
FGSG_16005	174.6	59.1	10.2	8.7	117	40.9	5.2	3	187.8	62.6	18.4	15.7	164.4	52.1	5.9	1.8	147.2	46	14.6	12.5	87.4	29.1	7.4	3.7	146.5	46.3	4.3	0.7
FGSG_02484	117.7	34.5	2.8	2.4	141.2	46.7	2.7	2.1	125.2	41.6	3.7	3.4	189.3	63.1	0.6	0	99.3	41.2	4.1	3	144.9	51.7	3.2	2.6	154	49.2	1.8	0.9
FGSG_02487	3929.2	3780.8	15702.6	15665.9	11150	10954.2	5480.7	5323	5267.8	5071.9	25672	25623.5	417.4	176.5	104.6	73.9	708.3	472.2	703.7	674	6129.4	5844.7	28894.2	28849.4	2089.5	1246.6	1997.5	1934.7
FGSG_02488	209	68.2	46.6	45.5	199.3	51.7	7.4	3.7	292.8	63.2	57.2	56.6	348.3	89.8	3.3	0.7	195.8	48	5.4	1.5	185.8	54.9	41	39.7	296.6	83.8	19.9	12.4
FGSG_02490	110.3	35.1	15	13	132.1	43.3	11.4	9.1	163.8	55.4	30.5	29.8	163.3	39.8	1.2	0	167.6	55.2	15.8	14.3	157.9	35.5	51.4	51.4	136	35.6	7.6	7.6
FGSG_16006	2428.7	643	11.8	9.8	2206.8	527.8	17.8	17.8	2756.3	806.4	35.7	32.2	3800.7	882.7	9.4	1.2	2119.5	435.7	9.8	5.6	3402.6	999.7	27.5	26.3	3384.3	742	16.2	7.5
FGSG_02493	314	47.9	5.6	5.6	515	51.2	4.8	4.8	255.8	50.5	18.8	16.3	187.9	27.1	1.7	0	357.2	45.3	9.1	8	190.9	19.8	7.7	6	165.1	27.7	0.9	0.9
FGSG_02495	180.6	72.2	29.7	19.1	161.7	60.3	25.7	14.5	223.8	83.9	27.5	12.9	244	63.9	29	3.4	192.9	72.4	35.9	20.8	182.1	58.8	29	9.1	222.3	71.4	30.5	8.5
FGSG_02497	569.9	258.3	133.2	93.2	381.2	127.1	99.8	63.5	504.9	126.2	42.1	21	422.7	88.1	25.6	4.8	559.5	237.9	138.9	106.6	257	68.3	35.8	14.6	385	70.9	20.3	5.1
FGSG_02498	602.2	161.2	9.7	6.1	623.6	152.8	11	6.9	731.2	180.4	14	12.5	1224.6	319.1	2.2	1.5	592.3	157.6	7.8	6.9	824.5	225	13.3	11.8	1004.9	255.8	6.9	4.6
FGSG_16007	723	268.6	76.6	59.7	670.3	211.9	32.4	23.1	873.7	291.8	18.5	12	909.7	264.2	5.3	0.4	741.1	282.6	71.7	54.8	739	227.4	11.6	7.5	794.7	230.9	5.2	0.9
FGSG_12151	368.7	111.7	11.2	11.2	291.9	101.5	0	0	407.3	95	27.2	27.2	315.7	100.7	13.4	6.7	319.3	95.8	8	8	238.8	88.7	13.6	13.6	432.1	141.7	7.1	0
FGSG_02503	145.9	40.8	11	11	217.4	44.5	12.5	8.9	180.1	50.5	26.7	16.2	129.2	19.8	10.4	3.8	191.7	61.7	20.2	13.5	121.7	23	12.5	5.7	108.4	14.9	6	3
FGSG_02504	579.8	130.4	15.4	6.9	587.6	169.5	9.7	1.9	714.6	182.4	16.7	8.3	779.7	219.7	13.4	2.6	555.4	131.8	11	7.4	625	167.6	15.7	5.8	727.7	203.4	9.2	3.3
FGSG_02506	113.6	40.8	14.3	10.9	122.6	46.9	5.2	4.6	119.3	37.7	9.4	6.3	127.3	37.6	2.4	0.3	103	36.1	14.8	11.1	74.3	20.3	3.5	3.5	120.5	29.5	1.1	0.4
FGSG_02512	231.8	71.3	13.7	11	188.5	56.1	10.9	9.3	324.2	84.2	5	1.7	208.6	43.7	4.9	0	194	56.8	7.8	5.9	200.2	34.3	6.7	5.9	184.3	40	1.7	0.9
FGSG_02513	187.6	69.7	13.3	12	142.6	41.8	7.2	6.5	204.1	71.6	14.3	11.9	225.6	70.5	1.9	0.4	157.2	53	15.4	10.9	156	50.7	6.2	5.4	202.5	64.7	4	1.2
FGSG_02515	114.9	30.6	4	2.8	134.4	34.1	0.6	0.6	140.4	32.3	5.5	5.5	194.4	48	0	0	105.2	24.7	3.2	2.8	113.1	23.5	2.4	1.7	180.9	49.5	0.4	0
FGSG_02518	193.4	44.3	8	7.3	208.1	61.1	10.7	5.8	210.7	51.2	23.4	20.8	227.7	56.8	3.5	0	151.7	39.5	12	8.8	189.6	48.8	8	7.5	201.9	48.9	3.2	2.3
FGSG_02519	292.4	66.2	25.1	12.5	216.2	59	36.6	10.8	329.6	70.7	16	6.9	314.6	73.5	44.1	9	258.8	63.5	22.6	11.9	197.9	51.7	35.7	10.9	250.8	60.2	36.7	9.1
FGSG_02520	264	57.8	14.7	13.6	229.3	47.7	11.2	10.5	296.3	65.3	5.3	3.6	320.4	65.9	0.7	0.3	257.7	65.9	10.9	9.7	183.9	40.3	4	3.7	286.7	55.7	1.7	1
FGSG_02521	392.3	122.2	14.9	14.9	534.7	172.6	11.3	10.3	499.8	180.6	18.6	18.6	1282.4	421	1	0	380	121	3	2.4	886.7	345	54.5	54.5	1089	384.8	4.2	2.6
FGSG_15146	27.3	13.7	109.4	20.5	15.5	15.5	116.5	15.5	16.6	16.6	132.9	33.2	0	0	143.9	49.3	14.7	9.8	117.3	39.1	8.4	8.4	171.2	37.6	4.3	4.3	173.4	43.3
FGSG_02522	452.7	134.2	5.7	5.7	502.7	146	3.9	2.6	656	196.3	10.4	8.3	693.5	209.3	0	0	467.4	134.9	6.5	5.7	630.2	185.5	4.9	4.2	595	167.3	0	0
FGSG_02523	557.6	183.1	28	24.7	599.7	200.5	18.7	15	539.3	181.4	35.1	30.1	394.7	110.1	8.9	2	481	152.1	38.9	33	407	118.9	18.1	14.1	374.4	110.9	8.4	3.1
FGSG_02524	107.3	39	21.7	18.4	117	23.4	17.2	12.3	151.5	68.5	27	25	110.8	18.9	3.3	0	113.1	51.9	18.6	16.3	78.8	15.9	4.6	2	101	12.4	6.2	3.4
FGSG_02527	231.2	51.6	12.5	5.8	172.9	43.9	17	5.7	258.7	62.1	21.2	13.9	326	65	15.5	5.2	186	41	12.2	5.3	162	36.1	21.1	6.9	275.5	59	14.5	6.1
FGSG_02530	138.8	33.1	13.4	12	192.9	58.4	2.4	2.4	191.8	59.5	15.8	15	291.1	61.9	0.4	0	156.6	48.3	8.1	7.6	250.9	57.7	9	8.6	236.8	52.3	0.4	0.4
FGSG_02531	171.3	48.8	5.3	4.8	209.6	69.9	4.5	2.5	200.5	59.8	4.5	4.5	282.3	79.8	0	0	163.6	47.7	6.9	6	261.6	80.2	4	4	256.2	69.6	1.9	0.8
FGSG_02532	102.8	37.9	19.4	19.4	113.9	36.4	3.8	2.9	118.3	50.2	34.8	31.2	123.1	32.9	1	0	101.8	38.5	3	3	103.9	31.9	35.5	35	102	20.8	1.1	0.5
FGSG_02536	257.7	88.9	1.7	1.5	263.3	84.7	2.2	1.5	326	118	8.8	7.6	339.1	117.4	0.8	0.1	227.5	74.4	4	3.3	341.2	118.6	2.9	2.7	282.9	98.6	0.4	0.2
FGSG_02540	169.6	39.4	9.8	8.7	138.1	31.7	7.2	4.9	209	45	16.7	15.5	227.6	40.7	3.5	0.9	162.5	34.6	7.9	5.9	124.7	26.7	16.8	16.1	189.9	38.7	7.7	6.2
FGSG_02541	615.6	132.8	14.1	8	852.5	173.7	2.3	2.3	492.7	125.9	35.5	24.5	498.3	100.4	1.2	0	668.6	162.5	17.3	11.5	394.4	93.4	0	0	409.5	91.8	0	0
FGSG_02542	1131.9	312.2	23.9	19.2	1219.4	341.6	8.7	4.4	1066	312.5	43.1	37.2	832.5	187.1	4.6	1.2	1167.4	318.9	25.3	18.5	883.1	232.2	11.7	8.2	815.4	192.5	7.9	3
FGSG_02544	325.6	85.6	6.1	6.1	400.5	88.6	4.6	4.1	338.1	71.8	6.8	5.9	430.7	91.3	1.5	0	277.4	57.5	12.7	10.6	358.5	73.1	3.1	1.6	368.3	76.6	2.9	1.6
FGSG_02546	175.5	48	13.7	9.6	199.4	60.8	3.1	1.6	198.3	55.8	5	4.2	198.7	57.7	0	0	171.5	51.9	8.8	7.8	216.1	64.5	3.4	3.4	173.9	47	0.9	0
FGSG_02549	102.1	31.8	5.3	4	82.9	16.6	9	4.5	122.5	32.2	11.3	10.5	109.2	19.1	1.6	1.6	74.9	21.8	9.5	8.5	75.3	14.6	4.9	4.9	75.7	15.1	3.4	3.4
FGSG_02555	183.6	88.6	28.7	22.9	159.3	61.5	12.3	8.7	153.8	50	7.7	5.4	139.5	41	3.4	1.9	161.7	81.5	30.1	25.5	125.3	38.5	7	3.1	124.9	36.4	2.8	1.6
FGSG_02557	112.8	92.6	106.4	94.2	117.8	90.8	97.5	82.7	20.9	8.9	11.1	5.8	18.1	4	5.2	0.7	145.6	116.5	152.4	134.3	25.1	12.3	5.1	4.6	18.3	6	3	2.5
FGSG_16015	364.2	73.7	8.2	3.7	236.1	48.2	10.2	6.8	495.6	95	8.6	6.8	374.8	69	5.4	1.8	301.8	58	10.1	8.5	217.4	42.3	7.3	3.6	295.1	65.2	3.3	0.9
FGSG_02564	207.1	53.2	15.6	13.5	204.7	41.1	5.6	4.8	253	64.7	5.6	4.7	226.5	46.1	3	0.9	190.1	46.6	7.6	4.6	225.7	53.3	7.4	6.1	202.9	45	3.1	0.9
FGSG_02566	123.4	33.2	20.3	14.7	90	25.1	23	16.7	105.2	32.5	33.6	32.5	66.4	7.8	6.6	4.4	111.9	35.5	15.8	9.2	87.8	11.3	19.1	12.4	78.2	9.3	24.5	16.4
FGSG_02567	301	146	173.8	96.7	304.3	103.8	103.8	48.8	278.7	119.2	107.8	53.3	257.4	59.2	71.1	19.4	306	151.7	130.6	79.4	303.1	106.7	88.6	50.3	213.5	57.9	73.3	21.6
FGSG_02571	275.9	74.8	8.9	8	315.4	76.8	7.1	6.1	316.9	107.6	15.7	14.1	345.6	99.5	0.5	0	279.8	90.3	7	6.4	297.9	80.4	7.6	6	284.4	76.7	0.6	0.6
FGSG_02572	408.3	91.5	49.4	47	320.1	90.3	6.8	6.8	469.8	117.8	104.6	103.2	516.2	113	2.2	0	368.4	82.6	9.5	6.9	360.4	115.5	78.7	73.6	432.2	85.5	14.5	10.7
FGSG_02573	134.8	46.1	15.9	11.7	138.9	52.3	4.8	2.9	126.7	49.9	13.7	10.2	149	37.8	5.5	2.5	110.1	40.1	12	9	101.3	34.8	14.3	9.7	135.9	40.9	2.7	1.1
FGSG_02575	211.7	66.1	16.2	12.8	269.6	78.9	6.9	6.1	237.6	64.7	16.4	12.3	261.9	63.6	3.2	0.4	209.1	64.6	15.4	11.6	201.4	56.8	5.8	4.5	249.7	65	2.1	1.3
FGSG_02577	274.4	79.6	4.2	3.8	261.3	78.3	4.3	3.5	312.1	91.1	7.6	6.6	319.4	91.4	1.8	0.7	222.6	59.9	5.3	4.1	312.3	91.3	5.2	4.4	266.6	76.1	1.8	0.6
FGSG_16017	326.7	101.5	11.5	7.6	388.5	102.3	18.2	14.7	363.2	98.8	12.5	11.1	458.5	123.5	3.7	0.5	323	84.6	13.1	9.3	414.5	118.4	6.1	4.2	415.3	120.5	17.9	12.1
FGSG_12161	135.4	67.7	83.5	74.5	110.2	59	53.8	48.7	53.5	20.6	5.5	1.4	24.4	4.1	2.7	0	180.6	104.8	109.6	95.1	22.1	6.9	2.8	2.8	24.3	7.2	0	0
FGSG_02584	155	51.2	9	5.1	142.6	43.6	5.8	4.4	204.7	46.7	17.1	12.5	242.5	66.2	5.4	1.5	151	37.5	8.2	4.6	169.7	44.6	11	7	213.5	59.3	2.4	0
FGSG_02585	2575.9	563	3	3	2337.8	502.3	4.5	4.5	3207.2	731.2	13.8	12	4336.4	964.6	0.9	0.3	2160.7	466	6.7	5.7	2679	578	7.9	6.4	3731.7	811.3	2.5	2.2
FGSG_12162	29.9	29.9	239	202.5	18.9	18.9	158.4	132	20.2	10.1	191.6	149.2	4	0	39.9	16	42.7	26.1	320.2	284.6	6.1	6.1	50.7	32.4	0	0	33.7	12.6
FGSG_02588	511.9	135.7	42.9	42.9	573.7	179.5	21.5	11.7	369.5	169.1	66.8	60.5	202.4	36.1	1	0	535.2	146.1	36.8	30.7	182.5	49.3	5.2	5.2	186.2	51.2	2.2	0
FGSG_02589	897.2	431.1	59.3	32.3	725.4	277	36.7	23	1120.7	435.5	20.5	12.3	938.7	349.9	6.5	2.4	948.3	440.9	43.3	31.8	592.4	255.9	5.8	2.5	854.1	283.6	6	3.4
FGSG_16019	179.1	51.9	5.1	4.1	152.6	33.5	2.3	2.3	188.6	48.2	6.8	5.6	225.8	52	4.3	0.6	181.8	49.5	5.1	3.6	166	47.2	6.8	1.9	191	43.9	2.6	0.6
FGSG_12164	315.2	82.8	40.1	21.4	341.3	103.2	15.2	7.6	456	150.1	26	16.2	375.7	137.3	6.4	0.8	293.9	107.8	41	16.2	264.3	89.7	12.2	4.9	348.8	103.3	5.9	1.7
FGSG_16021	384.6	83.6	11.6	10.2	672.3	165.2	5.8	5.8	523.1	131.7	10.6	10.6	1755.9	421.8	0	0	374.6	73.3	5.2	5.2	1184.8	284.6	28.4	28	1404.1	336.5	1.8	1.8
FGSG_02600	172.3	29.8	25.5	23.4	348	53.2	7.2	7.2	178.4	47.8	32.3	32.3	340.2	47.3	0	0	141.4	12.2	6.1	4.6	252	45.5	44.2	42.9	237.4	37.8	5.4	4
FGSG_02601	323	110.5	10	8.4	235.8	70.3	5.7	1.9	368.2	125.1	20.3	20.3	348.2	137.9	3	1	271.5	88.5	2.4	1.2	195.3	68.5	14.3	13.3	297.1	106.1	3.2	3.2
FGSG_02602	189.6	83.1	28.6	23.4	126.9	32.5	11.8	5.9	181.5	72.6	31.6	25.3	154.6	48.4	6.2	1.6	168.9	39	18.6	13	60.3	22.2	7.9	4.8	143.3	42.8	4.9	0
FGSG_16022	474.2	123.5	10.2	6.4	360.1	92.5	5.1	3.6	528.7	160.5	10.1	7.7	466.8	120.9	3.8	1.5	372.1	93.2	8.2	5.9	282.2	82.4	3.1	2.7	416.9	104.5	4	2
FGSG_02604	122.1	40.4	4.8	4.8	114.8	39.9	0.9	0.5	145.4	54	6.1	6.1	172.5	59	1	0.5	96.5	37.3	3.5	2	123.9	46.2	3.9	3.5	146.8	47.9	0.5	0.5
FGSG_02607	1295.6	557.7	60.1	51.8	1312.5	591.8	41.7	26.6	1448.8	612.8	102.5	90.3	832.2	315.2	3	1	1225.4	545.3	76.4	66.8	1491.9	626.1	13.3	12.2	893.5	372.6	3.2	1.1
FGSG_02608	516.4	113	9.7	9.7	449.9	96.6	5.5	2.8	551.5	113.7	9.6	9.6	579.2	123.4	0.7	0.7	467.1	100.7	4.3	4.3	309.4	56.4	3	3	530.7	117.9	3.1	3.1
FGSG_02610	190.1	63	37.4	34.5	205.2	90.4	17.5	15.5	254.9	91.7	85.9	76.5	236.4	80.4	0.4	0	175.8	62.8	39.1	36.5	99.4	26.9	5.4	5.1	210.9	56.1	0.4	0.4
FGSG_02611	228.9	64.3	9.5	7.9	178.5	49.6	6.8	5.4	263.9	68.5	10.1	7	285.2	69.4	1.9	0.5	188	50.7	9.6	7.4	167.9	43.9	3.4	3.1	246.7	60.1	2.3	1.5
FGSG_02618	290.5	206	504.7	426.5	383.8	332.3	400.2	323	113.9	38.8	46.3	22.5	71.8	16.1	21.1	2.5	388.7	307.7	653.7	552.1	36.5	20.1	18.9	18.9	41.8	22.2	5.2	2.6
FGSG_02619	194.3	167	339.4	293.4	246.4	212.7	264.2	221.6	21.8	7.1	46.9	7.6	16	0	30	1.4	246.5	210.8	498.5	426.6	6.7	5.2	16.2	11.9	10.4	6.4	19.8	13.9
FGSG_02620	29153.5	23116.7	92989.3	88129.8	33260.7	25581.7	46610.5	42118.5	2798.5	724.1	16006	13070.5	1062.8	49.5	1779.2	197.9	36870.7	28733.4	130912	124559	773.7	566.1	2760.4	2607.5	304	161.1	474.2	267.7
FGSG_02621	207.3	127.5	363.7	338.6	248.8	143.9	119.1	93.3	84.6	19	21.4	12.8	108.6	20.7	10.3	1.4	247	133	470.6	430.4	79.3	16.2	15.8	13.4	105.1	21.8	11.9	8.4
FGSG_02624	538	112.3	0	0	795.2	157.1	2.5	0	648.6	148.4	7.9	7.9	639.1	122.1	0	0	541.9	117.3	0	0	522.6	106.9	0	0	478.1	109.6	0	0
FGSG_16026	208.2	56.8	7.6	7.6	159.1	49.5	2.2	2.2	243.8	67.9	27.6	25.9	249.8	70	0	0	161.6	39.9	6.1	5.4	193.6	50.3	7.5	6.9	227.4	74.4	1.2	1.2
FGSG_16027	116.8	39.7	11.7	9.9	97.5	33.2	13.9	11.3	145.8	36.9	9.9	8.5	153.1	50.9	8.4	2.1	100.2	29.2	9.2	7.9	103.8	31.4	10.3	8.2	160	64.1	25.5	15.6
FGSG_02634	192.2	82.1	7	3.5	312.4	99.6	5.6	4	246.8	71.2	9.4	7.7	376.2	102.1	0.4	0	211	71.7	11	9.5	314.9	90.8	7.7	4.3	298.9	88.9	1.3	1.3
FGSG_02635	165	45	8.3	6.2	216.9	62.3	9.4	5.3	209.7	51.9	12.9	8.2	322.6	86.2	20.5	7.8	146	39.6	6.7	3	300.5	76.5	17.4	9.2	256.2	62.7	11.8	3.6
FGSG_02637	113.5	31.4	14.9	10.5	191.7	57.7	10.2	7.6	149.8	40.8	15.4	8.6	365.5	87.6	6.7	1.8	139.3	46.4	11.2	7.5	241.7	65.2	10.9	4.6	311.1	74.3	8	4.3
FGSG_02640	263.1	77.4	4.8	3.7	279.5	89.7	5.5	4.2	275	96	8.4	8.1	335.3	98.8	1.3	0.6	217.8	72.1	7.2	5	188.4	49.5	4.9	4.6	300.4	86.6	1.7	0.7
FGSG_02641	332.6	104.9	6.7	6	437.8	142	3.4	3.4	294.3	106.2	3.2	2.3	246.9	82.7	0.9	0	272.2	89.9	3.2	2.7	189.9	65.9	3.6	3.6	226.4	77.4	0.9	0.5
FGSG_02646	388.3	130	11.8	8.4	331.8	92	1.9	0	468.8	155.9	21.5	21.5	544	181.7	3	1	330.5	94.1	18.1	15.7	315.5	112.4	1	0	548	182	1.1	0
FGSG_02650	381.6	74.8	2.5	2.5	407.2	68.4	2.3	2.3	478.4	84.5	3.1	2.7	574.4	99	0	0	367	63.5	4.3	3.9	460.3	71.4	2.8	2.8	516	80.2	1.3	1
FGSG_02652	109.7	28.2	1.6	1.6	87.2	33.8	5.3	5.3	129.5	27.6	15.2	14.3	94.2	20.7	1.9	0	107.5	34.7	2.2	1.1	80.4	25.8	8.6	5.7	69.5	23.8	1	0
FGSG_02654	432.4	95.3	13.3	10.7	321.2	66	12.2	7.2	517.8	122.4	10.4	6.5	530.1	109.3	3.8	1.1	385.7	101	11.3	7.2	248.7	60.1	12.7	6.2	470.6	109.3	3.6	0.8
FGSG_02655	118.1	37.1	11.2	10.1	111.1	38.3	10.2	10.2	131.9	56	10.9	6.8	120.3	36.5	0.7	0	118.1	41.8	8.8	8.8	116.1	30.2	2.7	2.7	100.5	22.1	0	0
FGSG_02659	229.1	57.6	3.9	2.1	251.1	68.3	3.6	1.6	291.4	73	6.6	6	337.1	84.9	1.1	0.6	214.4	59	3.5	2.8	306	74.5	7.3	5.2	278.7	69.3	1.3	0.7
FGSG_15002	108.2	40.1	20	20	86.5	22.8	9.1	4.6	124.2	70.6	17	17	50.6	14.5	0	0	114.5	63	37.2	37.2	36.7	7.3	2.4	2.4	33	5.1	5.1	2.5
FGSG_02661	246.4	27.6	14.9	12.7	260.6	36.2	4.8	4.8	366.5	43.9	16.8	15.5	429	30.6	3.8	0	291.4	42.5	9.1	7.6	341.2	22.1	3.9	3.9	355.5	17.5	2.7	0
FGSG_02663	149.7	47.1	4.9	4.5	154.7	41.3	4.7	3.9	174.2	42.5	9.1	8.6	230.9	56	1.5	0.4	140.2	37.4	3.7	3	204.9	49.5	6.1	5.9	195.8	48.1	0.7	0
FGSG_02665	248.3	84.4	26.5	24.8	370.5	126	9.4	9.4	318.9	103.6	5	5	230.9	69.7	2	0	278	94.6	30.8	23.7	269	74.8	3	3	217.3	77.7	0	0
FGSG_02666	88.1	52.6	167.6	116.2	111.2	68.1	112.6	65.3	60.2	27.5	71.4	36.4	35.3	12.5	53	8.1	82.2	60.3	176.6	134.7	45.6	17.9	61.3	22.4	34.1	14	62.1	18.6
FGSG_02667	878.1	232.5	37.9	35.1	1557.8	387.9	23.1	18.4	1113.3	263	6.8	3.4	2765.6	658	2.5	0	692.8	173.7	43.7	38.2	3004	712.7	12	9.4	2386.5	561.7	4	1.8
FGSG_02668	3914.8	849.9	25.2	10.9	6279	1312.8	17.9	11.5	4799.6	1060.3	18.5	9.4	9908.4	2222.5	17.4	4.7	2970.7	645.5	12.9	5.4	11633.9	2544.3	28.7	19.8	8784.8	1968.7	16.2	4.5
FGSG_12176	2984.4	273.8	287.2	260.3	1783.6	201.2	48.8	36.6	2614.2	247.9	494.1	453.4	1198.9	77.4	19.4	1.6	4196.5	333.7	560	510.2	737.6	60.7	31.1	31.1	1277.9	114	5.1	1.7
FGSG_02670	150.2	33.4	16.7	11.1	77.9	25.3	14.7	8.4	71	12.4	4.5	3.4	49.1	8.9	2.2	1.1	156.4	37.1	22.5	19.9	26.1	10.2	5.7	4.5	23.5	7.1	0	0
FGSG_02673	4038.5	3271.5	2837.1	2527.3	4443.5	3713.5	1884.2	1566.8	632.8	159	348.8	175.9	415.4	41.2	109.9	12.2	6490.9	5292.9	4646.8	4095	305.6	136.5	105.5	90	346.2	66	35.4	22.5
FGSG_02674	1032.3	933.2	550.3	444.4	815.4	702.8	434.9	345.6	54	22.8	51.9	10.4	18.5	0	16.4	0	1465.7	1306.9	798.8	708.4	29.2	29.2	18.8	18.8	4.3	2.2	8.7	0
FGSG_02676	105.3	32	7	7	99.2	19.5	3.5	1.8	100.9	24.6	11.8	10.9	87.7	20.2	0.5	0.5	88.1	29	5	3.3	97.2	26.7	4.3	4.3	76.1	17.8	0.5	0.5
FGSG_02677	5093	4353.7	15244	14307.1	8525.2	7387.5	7977.2	7025.4	498.5	159.4	679.9	287.5	448	38.7	401.8	37.4	7535.4	6437	22945.7	21512.4	238.3	187.2	529.8	479.3	539.7	384.2	433.8	276.7
FGSG_02678	266.7	204.1	473.4	442.7	543.5	443.5	152.2	126.1	96.1	21.7	40.3	18.6	122	29.9	6.9	0	411.2	306.4	751.3	693.9	65.5	27.3	12.5	11.7	95.5	22.7	6.5	4
FGSG_02689	149.4	52.1	20	16	234.8	74.1	23.4	14.3	182.7	61.9	21.6	13.6	224.8	53	14.8	6.2	149.3	59.3	13.5	6.5	211.2	66.1	27.6	18.9	194.2	53	8.7	3.3
FGSG_02691	1640.5	399.1	43.2	42.1	2073	503.6	43.1	40.7	2117.8	487.6	13.4	10.9	2015.6	427.3	7.6	3.2	1498.9	361.9	8.3	8.3	1751.9	427	71.4	67.5	1573.6	353.8	4	2.7
FGSG_16031	373.1	111.6	18.6	12	437.5	134.2	19.9	18.6	490	144.3	16.6	9.3	670.9	196	12.5	5.3	457.4	140.7	10.2	1.6	439	144.3	40.8	28.7	575	173.4	7.6	2.8
FGSG_12178	282.1	68.7	9.4	5.2	372.5	87.5	11.8	10.6	397.9	118.9	20.9	12.7	398	108.9	13.1	5	304.3	78.1	15.6	8.2	468	138.6	33.1	19.7	354.4	94.4	6.6	2
FGSG_02697	180.1	92.5	46.9	46.9	242.4	105.1	23.8	23.8	238.4	109.4	101.2	98.2	187.6	74.9	0	0	176.3	62.6	20.3	17.6	302.1	146.9	73.8	71.6	183	70.4	15.6	10.2
FGSG_02698	249.2	72.4	9.2	9.2	238.3	84.3	6.2	4.2	290.6	90.7	13.9	12.8	242.3	69.4	0.6	0.6	214.7	65.5	6.5	5.2	235.6	68.3	7.3	7.3	226.5	72.6	1.2	0.6
FGSG_02699	282.9	69.1	4.3	3.2	414.4	131.7	4.8	2.4	358.7	112.5	7.8	6.5	413.7	124	1.3	0	296.4	91.2	6.1	3.8	480.7	159.8	3.2	2.6	365.5	118	2.7	0.7
FGSG_12179	128.5	24.5	27.5	24.5	146	31.3	17.4	13.9	182.2	44.6	48.4	44.6	173	35	5.5	5.5	105	15.3	6.6	6.6	125.2	24.3	28	26.2	182.4	33	77.6	73.7
FGSG_02701	226.6	60.7	6	5.6	259.4	67.5	2	1.5	311.7	98.4	8.4	6.8	315.9	94	1.3	0	193	52.6	4	3.4	311	95.8	4.7	3.4	261.6	74.3	1.6	0.3
FGSG_02703	115.2	60.9	9.3	5.3	252.6	90.2	9	3	159.3	84.5	25.7	19.3	199	64.5	7.2	0.8	152.3	76.6	27.4	16.1	161.7	50.1	5.7	3.2	164.5	38.6	6.7	3.4
FGSG_02705	444	146.5	15.9	10.2	396.1	110.9	23.2	12.9	546.5	202.2	11.7	8.3	387.8	97	4.1	0.7	470.7	168.8	20.3	16.2	309.4	94.3	18	17.3	331.2	102.2	2.2	0.7
FGSG_02708	117	27	7.9	7.9	84.4	24.3	3.8	1.3	127.9	23.9	7.5	7.5	139.4	25.7	0	0	102.9	23.3	4	4	128.5	25.4	3.4	2.7	113.5	27.8	0.7	0
FGSG_02709	241.1	74.4	7.4	5	237.3	64.8	9.9	5.6	292.3	90.8	10.9	5.6	420	131.2	6	1.5	207.7	59.4	7.1	2.2	353.2	116.6	12.1	8.3	332.5	104.9	7.5	2.8
FGSG_02710	123.8	96.5	120.3	104.8	173.1	136.6	188	147.4	72.4	45.6	55	44.9	39.4	6.4	27.2	5	106.4	69.8	92.8	57.9	57.5	37.8	94.5	67.6	104.9	64.2	171.4	101.9
FGSG_02711	528.3	247.3	200.5	199	537	285.9	252.7	237.7	582.4	201	226.8	209.9	1186.8	323.8	48.4	22.9	678.7	280.3	116.1	91	641.7	218.1	219.9	205.6	1389	525.2	420.3	323.8
FGSG_02714	199	70.1	4	3.2	190.8	67.8	2.7	0	250.1	79.3	3.4	1.5	392	103.4	2.4	1.4	179.8	51.2	7.4	6.8	323.4	96.3	5.3	1.9	291.3	79.8	3.5	1.5
FGSG_02715	56.2	24.6	191.3	66.7	53.8	21.9	129.6	63.8	78.9	33.1	253.8	85.3	52.8	10.6	134	41.1	43.9	16.3	119.1	43.9	32.2	8.6	195.1	67.5	51.2	16.7	163.6	74.5
FGSG_12182	184.2	82.2	41.1	26.9	167.4	75.6	27.4	12.9	158.4	49.9	30.1	19.8	107.3	28.1	6.8	1.7	205.5	103.3	50.6	40.5	142.8	43.3	8.7	6.1	95.2	30.5	5.4	0
FGSG_12183	130.9	22.8	7.6	6.5	152.4	33.9	5.6	3.1	171	40.9	9.2	7.6	243.6	43.8	7.2	2	132.7	30.7	8.5	6.6	172.5	34.2	4.6	3.6	192.2	34.4	8.3	3.8
FGSG_02718	124.9	40.4	8.6	6.1	178.1	37.6	13.9	12.5	172.7	39.4	7.4	4.5	393.2	97.9	19.1	5.2	126.9	35	5.3	3.5	323.1	92	18	12.7	358.7	77.6	17.1	3.9
FGSG_16034	138.6	33.9	14.7	11.8	197.6	40.2	3.3	3.3	175.6	34	16.1	16.1	298.7	40.8	9.8	1.8	129.6	28.4	15.8	15.8	178.3	25.2	4.5	3.6	245.9	40.2	3.7	1.9
FGSG_02720	437.6	133.8	15.5	13.8	423.6	134.3	8.8	4.9	479.4	157.9	15.2	14.2	670.5	183.2	7.3	4.2	423.1	135.7	8	4.9	562.5	180.8	10.5	9	531.9	160.9	7.7	4.4
FGSG_02721	477.8	196	70.7	67.3	441.3	168.6	11.9	10.5	513.7	220.5	214.2	212.8	994.8	400.2	11.2	2.8	488.9	174	20.7	14.1	587.1	264.9	176.4	167.1	881.5	383	40.4	28.7
FGSG_02723	221.6	44.3	0	0	474.2	130.1	0	0	350.2	69.6	0	0	630.7	119.9	0	0	274.5	76.6	5.3	5.3	656.5	148.9	2.3	2.3	527	107.7	0	0
FGSG_15157	0	0	274.8	45.8	0	0	500.8	117.1	0	0	455.8	80	0	0	774.5	120.5	8.2	8.2	311	81.8	3.5	3.5	818.3	171.4	0	0	649.8	112.5
FGSG_12184	184.1	40.9	30.7	22.2	261.5	60	27.1	15.5	306.6	71.5	66.3	57	358.7	67.6	12.3	5.1	221.7	48.7	24.4	14.6	403	118.7	57.3	50	328.6	64.9	9.7	5.4
FGSG_12188	229.4	54.7	8.4	6.3	279.7	78.9	4.8	4.8	228.9	62.7	12.8	12.8	298.6	74.6	0	0	239.1	63.2	3	1.5	227.5	56.6	1.3	1.3	234.8	68	1.3	0
FGSG_16036	212	61.9	5.9	5.9	185	47.2	2.9	2.4	270.8	78.3	6.7	4.6	306.9	87.9	0.8	0.3	176	46.7	4.2	3	183.1	44	3.4	2.6	246	56.2	1.3	1.1
FGSG_02729	385.9	158	10.4	7.8	351.6	135.4	4.4	4.4	445.4	178.6	14.2	13.4	674.3	275.6	0	0	347.1	128.6	4.6	2.8	492	201.7	6.3	5.5	525.5	215.1	0.8	0
FGSG_02730	461.4	96.6	8.2	7.5	424.5	103.6	5.4	5.4	526.5	120.8	5.4	3.7	710.3	164.5	0.8	0.4	458.2	91.9	9.2	7.8	448.9	93.5	5.4	5.4	646.8	142.4	3.5	0.4
FGSG_02733	116.5	33.9	12.4	8.5	148.2	44.1	4	1.1	140.1	34.8	17.5	14.5	158	33.5	9.3	2.4	110.3	28.8	13.5	10.3	136.2	31.3	11.9	6.7	149	34.7	14.8	6
FGSG_16038	283.5	76.7	12.4	11.1	322.1	78.3	8.1	5.9	304.7	84.6	14.6	12.6	432.4	96.2	3.1	0.8	237.9	66.5	7.9	7.4	345.6	88.2	13.5	9.5	350.5	86.6	4.1	2.1
FGSG_12193	110.9	33.9	6.2	6.2	119	38.5	7	0	127.3	35.6	1.9	1.9	103.7	24.1	1.9	0	158.5	37.4	11	11	101.6	13.2	5.6	3.8	111.3	23.4	0	0
FGSG_12194	120.6	31.7	9.3	8.1	98.1	28.9	5.6	5.6	124.2	26.4	6.4	4.5	106.9	27.6	0.4	0	124.4	28.4	6.2	5.8	82.8	19.7	3	2.3	92.2	25.2	0.8	0.4
FGSG_02738	240.5	78.6	11.1	8.3	236.4	72	7.9	5.8	285	91.9	11.8	9	322.3	99.8	3.9	0.3	209.6	73.7	7.9	6.9	273.7	78.5	11.6	7.1	263.3	77.1	4.4	2.1
FGSG_02739	2083.9	1835.2	15952.5	15879.7	5699.5	5417	7784.3	7443.2	2836.7	2547.3	31657.4	31603.9	1251	556.2	180.5	136.8	719.7	277.5	615.6	576.6	3021.8	2403	28835.7	28746.7	2394.4	888.5	5031.2	4840.8
FGSG_02740	177.8	146.7	956.5	950.9	381.4	326.9	218	208.3	265.8	207.5	1829.4	1827.7	132.3	35.6	15.3	13.6	56.5	12.1	10.1	10.1	339.5	244.7	1740.6	1737.2	164.6	57.2	80.5	73.3
FGSG_02741	243	205	724.6	709.6	140.5	119.5	78.3	69.3	273.9	251.8	1288.2	1283.3	124.8	49.4	4.3	3.2	104.8	75.1	72	63.8	388.1	327.1	1661.3	1651.6	137.3	56	85.7	79
FGSG_02743	553.8	166.6	11.6	10.9	501.4	132.9	7.9	5.7	596.9	182.5	17.7	13.4	767.7	225.3	1.4	0.5	493.5	138.2	11.4	8.3	628.9	191.2	12.3	10.9	613	186.5	3.7	2
FGSG_02745	265.3	68.8	12.5	12.5	137.9	37	12.8	7.1	214.4	69.2	8.4	6.1	137.7	46.6	3	1.5	248.6	66.2	15.2	13.4	67.3	22.2	7.6	4.6	111.9	38.1	4.8	2.4
FGSG_16040	270.7	69.5	4.8	4.3	197.6	55.5	4.4	2.2	301.6	85.6	16.9	15.1	297.8	78.1	0.3	0.3	238	61.3	7.5	7.2	233.5	59.4	4.4	4.4	232.4	62.6	2.1	2.1
FGSG_02749	375	112	8.4	6	408.6	136.3	6.1	4.6	392.4	124.5	9.1	5.7	574.3	184.9	3.4	1.2	310.1	93.2	5.3	4.1	341.8	115.3	7.1	5.7	492.5	159.4	3.4	1.5
FGSG_02751	252	78.6	3	3	397.4	128	6.7	3.4	293.6	73	8.1	7.2	619.4	174.7	4.5	2.7	259.5	86.9	7.4	6.4	332.3	93.3	6.3	1.8	544.2	153.2	5.6	0.9
FGSG_02756	186.2	55	6.2	5.7	193	56	2.7	2.7	206.2	55.8	4.1	3.2	245.2	67.3	0.9	0.3	166.2	42.4	4.1	3.8	191.5	57	0.6	0.6	198.2	47.6	0.3	0.3
FGSG_02757	165.9	44.2	6.5	4	179.5	43.5	5.1	2.8	215.2	49.8	7.2	5.7	243.4	57.3	2.4	0.9	145.2	25.6	11.7	10.7	232.4	50.1	8.2	6.7	217	52.6	0.9	0.3
FGSG_02758	123.8	48.6	14.6	12.1	179.3	63.4	5.5	2.8	126.9	64.9	23.6	23.6	96.3	39.4	4.4	0	121.4	52	5.2	5.2	103.8	37.1	14.8	14.8	75.4	29.2	0	0
FGSG_02759	183	172.1	131.1	98.3	18.6	18.6	102.4	77.6	370.2	358.6	159.4	111.2	8.2	3.3	39.4	13.1	255.7	244	123	105.4	16.7	16.7	60.1	31.7	3.5	3.5	34.6	17.3
FGSG_02760	800.7	158.8	70.6	64	578.8	92.7	32.6	25.1	1034.7	219.8	72.4	60.3	682.9	100.8	8	0	611.6	113.5	59.9	50.4	419	78.1	35	32.3	599.9	104.9	9.8	8.4
FGSG_02761	136.8	38.8	18.5	15	138.4	47.1	12	7	183.9	45.6	15	12.3	159.7	37.7	5.8	0.5	128.7	36.6	12.6	7.6	132.1	34.5	14	9.7	126.5	34.7	8.4	2.2
FGSG_02763	414.6	98.2	59.2	55.8	319.1	82.7	32.7	17.3	404.1	113.1	96.7	87.4	384.6	56	3.1	3.1	347.1	83.4	30.2	24.2	251.2	56.8	55.8	52.7	377.7	85.8	6.4	5.4
FGSG_02764	5827.9	459.8	9.9	9.9	5969.5	493.8	5.1	5.1	7088.1	558.8	31.1	30.6	4787.2	417.9	0	0	4960	424.2	14.1	12.2	7332.5	497.5	9.3	8.8	3959.8	390.6	1.7	1.7
FGSG_02766	181.7	53.3	28.3	24.3	177.3	48.2	12.6	10	210.5	53.7	25.2	23.8	255.3	64.4	2.4	0.8	163.8	55.4	28.2	22.9	211.6	62.2	21.6	18.9	211.6	43.4	4.7	2.6
FGSG_12198	84090.3	76564.1	47354.6	42841.4	72617.5	66177.8	29544.4	25787.5	3459.9	1327.8	3799.5	1417.2	1629.5	181.9	1245.5	88.4	113770	104097	63363.9	56997.5	2969.6	2633.3	1342.3	1203.7	2784.2	2365.9	674.1	474.2
FGSG_02767	8407.9	7595.8	8403.3	7687.3	7902.9	6942.2	5369.9	4568.7	575.5	264.6	421.7	182.6	239.3	25.2	138.5	14.2	11120.1	10046.6	11378.4	10361.6	295.8	242.7	227.3	201.2	122.8	51.7	54.6	30.5
FGSG_02768	1099.3	300.4	9.4	6.7	977.9	249.5	12.2	10.7	1298.3	373.3	13.1	13.1	1381.7	370.9	7.3	3.2	939.6	261.9	11.6	6.7	891.9	254.3	8.2	7.4	1250.5	323.7	9.4	5.1
FGSG_02769	161.5	81.2	213.4	205.9	97.6	47.2	48.3	41.8	195.7	107.9	557.2	550.3	134	26.1	14.8	6.2	110	39.1	34.4	25.6	237.7	115.4	516.8	504.7	186.2	34.7	116.2	101.2
FGSG_02770	1430.1	462.4	6.6	6.6	1512.3	455.4	3.7	1.2	1940.9	640.8	10.7	8	1703.8	604.2	0.7	0.7	1304.6	409	7.8	7.1	1119	393.1	2	1.3	1548.9	548.1	2.1	1.4
FGSG_02771	534.4	132.6	22.6	19.5	415.6	95.7	16.3	12.8	578.3	106.2	10	8.1	595	96.4	0.6	0	492.8	110.2	14.7	11	443.2	90.4	8.8	8.8	480.3	80.8	2.6	2
FGSG_02773	180	52.9	12.7	8.5	151.5	64.9	4.8	4.8	236.7	79.8	9	2.6	165.5	56	3.8	2.5	181.6	71.1	13.6	9.1	104.7	36.2	6.5	3.9	132.9	33.6	4	2.7
FGSG_02774	124.6	35.4	13.4	8.6	140.3	41.5	7.9	3.7	145.9	35.9	12.7	7.5	189.8	44.2	9.7	3.9	114.7	30.3	10.4	3.8	153.5	43	13.8	8.5	154.9	37.8	8.5	2
FGSG_12199	160	49.9	24.9	13.7	212.8	61.2	19.2	9.1	167.1	46.4	21	8.3	281.8	65.7	9.2	2.4	128.7	35.6	29.3	16.7	246.5	59.9	15.2	6.4	198.8	37.7	12.2	4.6
FGSG_02779	249.5	66.1	6.7	6.7	206.8	56.7	3.1	3.1	280.2	80.3	11.5	9	395.6	72.2	4.9	1.6	214.9	63.6	4.8	1.9	324.5	87.3	9.1	9.1	318.1	94.9	6	4.3
FGSG_02780	266.8	71.9	15.7	8.5	338.3	89.3	6.6	3.1	279.2	70.4	14.5	6.8	318.7	89.9	8.9	1.1	218	61	12.8	3.5	347.3	97.1	10.4	2.7	262	72.9	9.7	1.7
FGSG_11637	135.1	26.4	13.7	11.6	115.1	21.6	7.2	7.2	143.7	25.7	21.2	20.5	135.8	19.7	0.6	0	122.9	23.4	6.8	5.3	108.9	21.3	16.8	16.1	145.9	17.4	5.4	2.7
FGSG_11634	265.6	184.1	98.3	69	173.4	104.5	64.2	40.4	89	35.6	41.9	24.1	94.3	31.4	46.5	13.8	248.1	188.3	106.1	73.2	100.9	51.1	51.1	25.5	61	17.2	61	19.9
FGSG_11594	172.8	93.1	53.9	33.7	158.7	71.4	44	21	170.8	65.1	43.3	21.5	146.7	41.8	42.2	13.8	166	84.6	50.5	27.3	106.9	35	54.8	27.4	136.6	39.8	35.2	10.7
FGSG_11596	100.1	45.3	21.9	17.8	140.2	56.1	7.8	7.8	128.3	48.3	17.5	14.2	139.3	42.9	0.8	0	102.9	49	21.6	16.7	115.6	44.4	9.2	8.4	107.8	27	6.1	2.6
FGSG_11597	250.5	79.9	10.7	8.9	303.7	90.8	5	4	289.3	96.1	9.7	9.2	321.5	99.9	5.3	0	215.8	62.8	4.4	2.5	250.1	80.3	7.6	5.4	281	92.4	7.3	3.9
FGSG_11602	1286.8	355.6	7.8	7	1983.6	547.5	5.3	3.5	1544.9	419.4	9	8.1	2443.7	670.5	0.9	0	1109.1	311	8.9	4.5	1778.6	501.6	6.2	5.2	1964	538	4.9	3
FGSG_13662	200.3	59.9	6.7	5.8	189.2	63.5	4.8	3.8	221.1	65	18.1	16.6	276.8	82.6	0.5	0.2	177.7	58	4.8	4.3	199.7	64.8	4.6	4.6	233.2	69.4	0.8	0.8
FGSG_09862	298.4	104.7	8.8	8.2	311.8	103.2	2.2	1.4	292.9	89.3	7.3	6.1	334.9	106.2	4.2	0.4	246.2	79.4	7.7	6.3	298.3	99.8	8.9	6.2	274.4	84	5.6	2
FGSG_09864	240.4	62.4	11.3	3.4	279.5	65.7	6.4	1.3	251.5	73.7	9	6.2	199.7	45.7	2	0	277.9	77.8	11.3	7.3	221.6	63	3.5	2.8	158.1	36.7	1.4	0.7
FGSG_09865	115.3	33.7	8.7	7.6	87.8	24.7	3.7	3.7	152.7	34.4	11.9	11.2	134.7	29.4	0	0	90.2	34.2	10.1	10.1	77.1	20.6	1.3	1.3	103.5	24.8	1.4	0.7
FGSG_09866	651.6	158.1	22.6	19.4	650.4	139.2	11	9.2	465.5	149	50	47	324.8	74.7	3.9	0	658.1	169.4	17.3	13.8	340.8	84.7	14.8	10.8	345.6	75.7	4.1	0
FGSG_09868	131.5	34	32.5	29.4	108.9	48.3	18.4	15.8	118.4	32.9	7	6.1	106	16.3	2.8	0.5	128.8	47	25.4	23.2	60.5	12.3	3.8	2.8	84.3	17.2	2.5	1.5
FGSG_09869	186	56.5	7.1	3.5	211.3	68.2	2.7	0	186.7	58.7	8.6	7.9	249.9	78.6	0.7	0	159.9	42.9	4.2	3.4	244.5	84.9	6.5	5	204.6	57.5	0.7	0.7
FGSG_09870	1188.7	340.2	27.7	23.9	1334.1	373.4	13	10.9	1089.3	328.6	45.3	38.9	860.6	214.9	1.1	0	1072.1	289.5	19.8	15	779.2	249.8	14	11.7	803.4	215.1	3.6	2.4
FGSG_09871	209.3	65.6	20.9	18.1	130	36.4	7.9	4.8	229.7	62.7	17	14.4	208	44.5	0	0	142.6	35.9	9	9	164.4	34.9	15.3	13.6	167.2	35.4	2.7	1.8
FGSG_09872	83.4	51	118.7	70.6	63.5	29	76.9	34.5	66.5	29.5	101.3	43.5	68.7	18.9	121.2	38.3	65.9	37.1	99.2	54	79.4	34.1	118.6	60.2	53.8	14.9	100.1	37.3
FGSG_17593	329.7	96.3	19	16.1	327.2	89.5	12.6	10	340	92	19.7	16.1	409.7	115.4	1.3	0.3	299.7	78.2	12.7	10.3	347.8	98.5	17.6	16.5	349.7	91.9	3	1.8
FGSG_17286	167.8	54.9	35	33.9	169.4	50.9	10.4	8.8	197.1	68.1	67.6	66.2	257.7	75.8	1.7	0.7	160.6	50.5	9.2	6	205	68.8	72.6	70.4	212.4	65.4	18.4	15.7
FGSG_17287	179.4	42.1	8.2	6.9	167.4	44.7	5.2	3.6	191.6	38.9	4.7	4.4	321	74.3	3.9	2.2	150.7	35	7.8	6.2	213.8	45.8	5	4.5	274.7	61.5	4.9	3.8
FGSG_09877	956.2	229.6	7.5	5	832.5	186.7	0	0	1024.9	256.2	13	10.7	2104.9	467.8	0.8	0.8	748.8	169.5	7.2	6.3	1690.8	386.3	4.6	4.6	1695.5	366	1.6	0
FGSG_09878	104.1	52.7	20.3	19.2	114.2	50.3	12.2	8.2	88	29.1	9.5	7.3	84.2	15.1	8.6	2.2	114.6	47.9	28.2	24	78.2	18.3	8	3.7	59.2	9.9	4.6	1.5
FGSG_09880	103.1	72.5	122.6	86.4	79.2	57	79.2	60.2	72.8	49.1	33.9	13.5	20.1	3.4	30.2	0	111.5	93.6	151.4	135.4	30.6	15.3	15.3	10.2	10.6	5.3	17.7	5.3
FGSG_17289	626.1	168.2	35.9	28.7	535.7	142	19.4	13.6	698.5	160.7	20.5	17.4	929.8	216.6	2.1	0.5	553.5	156.3	42.8	36.4	553.9	138.3	6.8	3.9	787.4	181.2	3	1.9
FGSG_09888	304.7	85.8	10.6	7.7	286.9	77.5	4.8	2.4	340.3	96.2	7.3	5.1	475.9	141.7	5.1	1.7	258.9	72.4	9.1	6	363.1	108.3	11.6	8.2	431.4	125.8	2.7	0
FGSG_09889	285.9	47.6	0	0	219.3	22.8	11.4	5.7	313.9	48.8	1.5	0	438.7	85.9	1.5	0	247.3	23.3	7.2	1.8	274.1	29.1	6.1	3.1	305.2	41.3	3.2	1.6
FGSG_09890	271.7	132.7	19	12.6	279.9	89.7	10.8	10.8	345.5	180.4	109.4	107.5	345.6	77.9	5.7	0	302.5	88	13.5	9	200.7	67.5	86.8	81	294.4	68.1	24	16
FGSG_09891	169.8	53.6	23	16.6	219.1	82.7	18.9	13.1	227.4	71.4	10.1	5.4	222.7	73.7	6.9	0	168.8	46.5	17.3	11	163.8	48.4	34.3	31.2	192.7	57.5	11.3	5.7
FGSG_09892	159.3	43.5	9.8	7.7	168.2	33.5	4.8	4	211.1	54.2	9.8	7.7	218.6	46	0	0	131.9	33.6	6	5	168.9	43.3	6.9	6	194	43.6	3.1	2.2
FGSG_09893	239.2	83.4	11.1	10.2	310.7	112.7	10.5	6.3	276.1	105.4	13.5	10.7	202.4	61.9	1.7	0	216	75.5	11.9	9.9	252	73.1	4	2.8	190.5	54.1	1.8	1.2
FGSG_09895	2462.2	564.6	9.7	8.6	1473.3	345.1	7.8	5.8	2751.7	675.1	19.1	17.7	2514.2	566.5	2.1	0	2014.7	468.5	12.7	10.2	1236.6	289.3	10.1	8.4	2259.3	506.3	3.6	1.5
FGSG_09896	111.8	40.7	26.1	16	97.3	29.7	14.8	10.7	123.1	49.8	22.9	11	134	45	39.3	10.5	132.3	53.9	34.2	23.3	94.9	35	21.3	5.8	116.9	41.9	22.6	4.6
FGSG_09897	134.2	42.3	16.7	16.7	153.1	54.9	5.4	5.4	157.6	41.7	30.4	29.4	221.6	55.6	0.4	0	140.2	48.6	9.8	8.1	173	53.9	16	15.7	184.2	50.3	1.1	1.1
FGSG_17290	224.8	73	3.3	2.9	218.5	78.2	2.8	1.9	274.8	93.5	7.4	5.8	402.3	133.9	0.3	0	183.6	65.6	6.9	5.4	254.3	87.1	1.5	1.5	340.1	114	0.5	0
FGSG_09901	116.8	87	48.1	41.2	132.7	70.2	52	36.4	44.5	15.3	8.3	2.8	34.4	4.1	1.4	0	130.9	103.1	45.8	44.2	16.8	5.6	9.8	4.2	18.9	7.3	4.4	0
FGSG_09903	100.4	25.7	3.2	3.2	136	42.9	4.6	3.7	133.3	41.5	4.4	4.4	153.6	41.5	0.5	0	129.8	36.8	1.7	1.7	140.9	37.3	0.5	0.5	124.3	32.6	0.5	0.5
FGSG_09904	256.8	63.7	3.4	3.1	232.6	51.8	2.8	2.5	290.9	68.5	13.1	11.9	324.6	78.2	1.1	0.4	231.3	60.2	6.2	5.8	274.7	68.2	4	3	279	67.5	2.4	1.6
FGSG_09906	1206.8	232.3	8.1	3.2	893.1	169.8	3.7	1.8	1175.5	275.4	21.7	15.8	854.4	162.1	5.9	1	1148	220.5	13.9	11.6	697.4	160.7	17.9	16.9	718.8	129.8	6.2	6.2
FGSG_09907	152.4	57.2	19.1	19.1	132.3	57.7	9.6	4.8	199.4	82.3	30.9	14.2	100.6	24.2	2.5	1.3	172.5	60.5	18.2	13.6	73.7	14.2	2.6	1.3	85.9	17.5	5.4	0
FGSG_09908	1199.3	294.6	14.3	12.1	941.6	242.3	3.7	3.7	1488.9	391.4	22.7	20	1495.6	350.3	1.3	0.7	1000.8	236.5	4.7	3.9	893	213.5	18.1	16.8	1285.9	312.9	2.1	1.4
FGSG_09909	102.2	35.6	15.5	14.6	72.6	23.8	7.3	6.2	122	41.6	24.4	22.2	130.6	32.9	1.1	0	83.5	32.6	8.5	6.5	97	30.1	17.8	16.7	112.2	37	2.9	1.7
FGSG_17291	102.3	24.4	8.7	7.6	96	22	2.9	2.9	104.6	33.4	9.6	9.3	141.1	30.9	0.6	0.3	85.5	19.6	3.6	1.8	103.9	23.6	11.2	11.2	113.3	33.9	1	0.3
FGSG_09911	202.9	61.5	7	5.8	226.6	79	0	0	262.1	71.2	9.9	7.8	303.3	102.5	3.5	0.7	213.8	61.3	6.6	4.1	303.1	87.8	4.2	1.4	245.6	72.8	1.5	0
FGSG_09914	755.8	218.1	9.2	7.2	741.1	203.1	2.2	2.2	878.8	265.5	6	6	891.1	252.8	0	0	637.5	171.8	2.3	2.3	728.1	196	4.4	3.2	744.2	221.8	1.2	0.4
FGSG_09915	177.2	90.1	79.2	77.2	128.2	58.5	6.7	6.7	204.5	95	212.4	210.5	175.6	57.7	3	2.4	166.3	69.3	3.5	2.1	153	76.2	172.9	171.1	165.7	64	15.1	11.9
FGSG_09917	257.9	61	8	6.3	264.7	77.3	6.8	4	349.3	99.9	18.3	16	433	118.1	5.6	1.4	248	66.6	10.8	9	329	93.1	9.2	6.3	359.2	96.8	6.1	3.3
FGSG_09919	220.4	54.9	5.4	2.7	191.9	61.6	4.6	3.1	245.6	64.7	27.2	26	256.1	69.7	1.2	0.8	212.3	60.6	5.8	4.8	170.7	46.4	5.4	2.5	227.5	55	0.9	0
FGSG_09921	555.1	171.6	74.2	72.2	332.5	95.7	8.6	7.5	637.2	218	241.9	238.9	486.3	137.1	3.9	1.5	490.8	144.6	16.2	13.7	380.3	125.8	165.8	161.5	486.3	167.7	110.4	102.4
FGSG_09924	112	25.4	46.1	43.3	115.5	32.1	8.6	5.3	162.4	49.8	24.6	24	161.8	37.9	1.7	1.7	119	34.3	35	32.3	93.1	22.4	2.9	2.3	127.1	26.9	0.6	0.6
FGSG_09927	264	56.7	5.4	4.7	290	62.1	3.1	1.5	279.8	60.3	9	6.2	312.6	67.8	2.8	0.8	236	55.5	4.3	2.9	275.5	61	3.7	2.9	256	57.4	0.9	0
FGSG_09928	358.2	61.4	10	8.8	340.1	72.6	11.4	8.5	377.5	77.6	13.7	11.4	448.1	92.6	3.8	1.5	312.4	73.4	8.1	7.2	337.4	67.3	4.6	3.1	391.5	69.1	2.4	1.6
FGSG_09930	169.6	45.3	7.5	4.6	187.5	51.9	5.7	3.3	194.7	61.6	8.1	6.3	325.6	103	10.7	3	168.7	50.5	5.6	4.2	234.8	77.2	7.4	4.1	257.7	74.1	10	4.7
FGSG_09931	150.2	41.7	3	3	154.2	43.1	0.9	0.9	135.9	32.7	6	5.5	230.2	61.1	0.5	0	106.2	31.4	3.8	3.8	233.9	63.9	3.2	2.3	210.1	54.8	0	0
FGSG_09933	195.7	64.3	8.8	6.2	279.4	81.1	7	5	222.8	61.6	15.5	13.9	239.5	58.3	1.1	0	185.8	57.3	10.7	8.8	212.1	54.9	4.3	4.3	188.3	40.2	0.6	0
FGSG_09934	108.7	39.2	8.3	3	130.3	48.6	9.4	4.7	97.1	40.4	10.8	5.4	85.7	31.8	12.5	2.1	111.7	41.2	8.5	2.1	61.7	21	14.5	4.4	75.7	20.3	9.4	1.9
FGSG_09937	114.8	40.9	3.9	1.9	70.8	22.1	4.4	2.2	94.6	27.2	18.9	17.7	93.6	18.7	3.5	2.3	84.8	30.6	15.3	8.3	49.9	13.1	0	0	92.6	25.9	2.5	2.5
FGSG_09938	195.7	43.2	9.4	7.2	165.1	42.5	6.5	6.5	226	52.9	7.9	7	210.6	43.3	2.2	0.4	182.5	54	11.8	9.8	160.4	40	7	2.2	164.2	33.3	3.2	1.4
FGSG_17295	109.2	25.6	9.1	7.4	111	27.4	3.6	2.4	142.7	38.1	9.4	7.4	181.4	32	0.2	0	99.3	20.8	7	5.8	124.4	22	3.8	3.4	139.6	23.5	2.2	1.3
FGSG_09940	167.3	44.1	1.6	0.8	188.2	56.5	2.8	0.9	230.6	66.4	4	4	291.9	78.5	1	0	139.4	36.7	6.4	2.9	222.3	66.8	0.5	0.5	256.6	70.4	1	0
FGSG_13670	207.9	52.1	3.4	2.9	232.9	51.4	0.7	0.7	230.8	53.6	3.8	3.5	338.9	80.2	0	0	171.5	35.2	4.5	4.5	275	68.2	1	1	276.7	74.1	0.7	0
FGSG_09943	120	47.7	15	12.8	112.5	41.3	5	2.9	142.7	49.5	8	7.1	226.6	56.3	1.8	0.9	114.6	46.4	12.1	9.2	187.4	47.7	8.7	6.1	171.7	43.7	4.4	2.8
FGSG_09946	115.1	44.9	11.9	10.2	133.7	43.3	2.9	2.9	140.4	49.4	9.3	8.2	141.5	45.8	1	0	94.4	32.1	9.7	7.9	171.2	56.9	3.1	3.1	124.5	41.3	1.1	0
FGSG_09950	386.2	107.8	218.5	218.5	503.3	127.5	20.4	20.4	426.6	97.3	324.7	323.8	635.3	132.3	3.6	2.7	324.1	69.5	30	27.8	437	124.3	353.8	353.8	484	101.5	0	0
FGSG_09951	335.9	106.5	59.4	41	435	123.3	46.5	27.9	511.4	131.9	31.1	13.7	523.3	146.5	35.7	12.3	345.4	103.9	62.9	43.9	319	103.8	35	20	481.7	141.5	29.9	11.7
FGSG_09952	437.4	179.9	58.9	52.7	479.2	144.5	31.7	21.1	510.8	141.4	15.1	11.3	529.6	132.4	7.5	0	523.1	217.2	31	22.2	257.7	62.5	11.4	5.7	475.9	139.6	5.9	2
FGSG_09954	529.6	143.2	2.9	2.9	596.7	146.1	2.5	2.5	609.9	145.2	8.4	8.4	1047.9	263.1	0	0	521.5	121.1	1.6	1.6	839.3	206.1	4.5	4	878.6	223.7	2.8	2.8
FGSG_09955	115.3	36.8	98.2	90.8	206.3	78	11.2	5.6	184.9	74.6	422	402.6	292.1	101.8	4.4	1.5	103.5	40.3	59.6	59.6	242.8	68.9	71.9	70.4	262.9	76.2	4.7	1.6
FGSG_09956	159.7	61	10.2	8	190.5	74.2	2.5	1.6	225	85.1	11.5	8.8	261.8	102.1	1.7	0.4	165	56	13.5	11.4	249.2	86.5	6.2	4.9	230.6	87.4	3.2	0.5
FGSG_09958	111.6	46.2	0	0	110.1	39.7	6.4	5.1	140.4	67.8	6.8	6.2	86.7	29.8	0	0	117.6	54	3.2	2.4	74.4	19.3	1.4	1.4	69.3	27.2	0.7	0.7
FGSG_09960	113.6	37	0.8	0.8	117.8	37.4	8.4	4.7	133.1	44.5	7.5	4	139.6	40.6	10.4	1.5	103.6	27.7	6.5	4.7	110.1	37.7	13.6	5	109.1	35	3.1	0.5
FGSG_13674	178.6	63.5	3.2	3.2	188.5	63.1	6.3	3.6	277.8	110	8.2	7.7	321.2	123.6	1	0	203.1	76	8.5	7.9	171.6	62.5	3.4	2.4	259.2	108.2	2.5	1.5
FGSG_13675	208.1	63.8	17.8	12.5	187.7	55.8	13.1	9.5	258.6	83.9	8.9	7.6	254.6	72.9	6.3	1.3	230.2	71	20.9	17.9	165.4	42.2	8.9	7.7	214.8	57.7	6	1.3
FGSG_09964	151.5	40.2	2.9	2.9	123.2	17.9	4.1	3.3	165.3	40.1	3.9	3.1	217.5	50.9	0.4	0	131.9	28.7	4.1	3.1	162.2	25.4	3.9	3.1	194.4	44.2	0.5	0.5
FGSG_09965	268	65.8	4.5	4.1	285.3	73.7	4.3	2.2	336.1	82.1	8.3	6	450	101.5	0.8	0.4	253.5	65	8.2	6.1	362.3	80.8	3.5	3.3	365.8	83.4	2.6	1.2
FGSG_09966	263.2	77.9	17.9	16.1	248.1	70.2	16.3	14.2	284.5	84.9	17.4	17.4	259.4	54.9	0	0	247.6	80.6	32	28.1	184.3	39.9	6.6	4.9	196.4	43.7	2.3	1.7
FGSG_09968	320.5	116.3	19.8	6.6	284.3	89.8	5	5	352.1	108	12	6.7	263.9	97.7	6.6	2.6	310.6	106.7	6.3	1.6	173	56.3	8	0	253.3	61.2	7	2.8
FGSG_09969	139.8	82	53	48.2	115	54.8	5.5	0	146.5	70.3	46.9	46.9	130.4	43.5	2.9	0	99.9	37.9	6.9	6.9	173.7	53	56	53	183.4	88.7	0	0
FGSG_09971	224.6	54.7	10.8	10.8	186.4	31.9	4.9	4.1	261.1	57.3	20.1	19.7	335.8	82.2	1.7	0.9	213.5	47.8	2.6	2.6	157.4	29.5	20.2	19.3	279.8	73	8.2	6.4
FGSG_09974	598.3	95.7	8	8	768	154.1	6.8	4.5	416.9	64.2	36.4	35.1	348.9	39.6	0	0	568.7	74.1	10	10	271.6	28	6.1	6.1	273.1	25.3	3.8	3.8
FGSG_09976	558	145.2	3.3	2.4	684.5	169.6	3.4	3.1	712.3	177.9	9.2	8.2	1307	331.7	0.8	0.3	502	123.7	3.7	2.9	1149.9	288.8	5.1	4.5	1035.6	264.7	1.4	1
FGSG_09977	121.9	49.4	42.8	16.5	82.4	18.7	78.6	15	116.1	32	44.1	18	138.7	37.6	79.2	23.8	94.2	30.6	28.3	11.8	104.7	30.2	78.5	26.2	102.4	41.8	58.5	14.6
FGSG_09979	46.2	34.2	138.5	62.5	40.6	25.4	108.2	40.6	44.3	25.3	115.8	41.6	10.7	8.1	111.9	24.2	48.9	36.2	148.9	64.9	19.1	6.4	84.6	20.9	13.2	3.8	103.8	38.7
FGSG_09980	1475.3	424.6	3.8	2.8	2090.6	641.4	6.4	3.2	1756.7	522.9	4	4	4162.5	1242.9	0.6	0.6	1264.5	373.1	2	1.4	4230.5	1281.2	7.5	6.9	3773.3	1158.4	1.2	1.2
FGSG_09982	121.8	34.2	27.8	22	136.3	34.2	22.4	15.1	142.3	41.6	14.4	11.3	222.4	55.4	23	10.1	135.1	35.2	28.2	25.7	149.4	38.6	24.1	14.9	179	47.1	22.4	9.6
FGSG_09983	1523.2	573.4	0	0	1951.2	760.4	2.9	2.9	1961.6	729.1	13.8	12.3	4703.2	1905.9	0	0	1427.9	579.4	9	3.6	3074.8	1292.9	10.8	10.8	3978.2	1667.2	1.6	0
FGSG_09985	149.5	38.5	8.8	8.8	158.6	41.2	3.7	2.5	202.4	64.1	5.3	3.3	184.4	52.9	11.2	2	153.2	39.3	7.9	6.3	106.8	26.2	5.4	4.7	147.1	29.3	7	4.9
FGSG_17299	135.6	32.1	3.7	3.7	124.9	25	1	1	188.1	39	3.9	3.9	246.2	55.1	0	0	106.7	20.9	3.3	3.3	149.4	35.2	1.1	1.1	227.1	50	1.2	0.6
FGSG_09989	147.9	51	6.5	2.6	260.2	80.3	1.5	0	194.8	57.3	9.5	4	216.4	48	3.1	0.8	169.3	56.1	9.4	7.5	161.5	41.6	4.8	4	189.2	58.1	4.1	2.5
FGSG_09990	347.2	59.3	12.7	12.7	471.4	52.9	12	12	427.1	64.3	11.6	11.6	406.1	57.3	1.3	1.3	414.6	78.7	1.5	1.5	338.8	53	7.8	6.5	441.7	72.5	2.7	0
FGSG_17300	307.6	63	7.6	5	420.1	82.1	1.9	1.9	422.3	74.1	8.2	7.7	695.8	139	1.5	0.5	312.9	54.1	2.4	2.4	731.5	140.6	9.8	9.8	571.2	119.4	0.5	0
FGSG_13685	182.1	33.1	27.6	11	257	56.4	6.3	6.3	305.2	77.1	13.4	13.4	205.7	16.6	10	6.6	209	55.2	15.8	15.8	222.5	74.2	3.4	3.4	237.9	45.5	0	0
FGSG_09994	294.8	99.8	12	8.8	289.8	92.9	7.2	5.2	350.1	124.5	12.3	10.3	377	119.6	2.1	0.6	265	89.5	13.2	11.1	349.1	110.2	7.3	6.5	339.2	103	0.7	0.2
FGSG_17722	2462.9	717.3	5.9	4.4	3146.6	904.3	4.5	3.4	3119.3	940.5	8.1	7.2	3691.4	1103.3	4.1	0.9	2270.6	644.5	4.6	3.2	3586.1	1077	9	8.4	3129.3	909	6.9	2.8
FGSG_09996	1037.9	266.9	3.7	3.1	745.7	198.4	2.8	2.1	1299.3	345.1	8.3	7.9	1326.9	371.9	0	0	916.9	232.8	4.9	4.9	793.1	220.5	3.8	3.4	1184.9	320.4	2	1.6
FGSG_09997	115.1	35	12.5	7.5	142.2	54	8.5	8.5	141.4	50.2	9.1	9.1	177.6	33.1	1.5	0	166.3	41.1	10.7	8.9	131.5	22.9	12.2	12.2	120.6	23.8	0	0
FGSG_09998	502	142	9.6	4.3	589.7	158.2	5.5	3	539.1	136.7	9.8	7.8	571.7	141.1	6.4	1.3	427.3	112.9	11.5	6.9	498.7	138.7	11.1	5.2	511.9	138.9	4.8	1.4
FGSG_10000	147	65.6	40.7	30.5	123.9	47.3	21.5	12.6	137.6	41.6	18	7.9	137	34.7	19.7	4.7	136.7	61.1	39.3	28.4	101.3	34.4	15.2	7.6	114.3	33.1	18.2	5.3
FGSG_10001	205.5	60	18.5	9.2	181	36.7	15.7	5.2	178.2	61.7	19.6	15.4	174.9	23.6	5.6	1.4	244.3	80.9	14.9	13.2	103	19.7	8.5	1.4	121.5	17.6	7.3	2.9
FGSG_10002	293.5	93.6	12.7	11.1	441.6	174.8	9	5.4	314.3	111.8	16.4	14.5	278.6	92.5	1.9	0	232.5	83.9	6.8	3.4	275.2	93	5.8	4.8	273.6	99.6	2	0
FGSG_10003	152.4	54.2	2.9	2.9	210.1	60.7	1.6	0.8	187.9	70.2	4.8	4.4	480.4	159	1.7	0.9	134.2	39.8	4.1	3.6	258.6	98	7.1	5.3	429.2	137.9	2.7	0.9
FGSG_10005	241.8	34.3	2.8	1.9	255.8	62.1	1.1	0	327.1	58	9	5.6	299.7	54.6	0.6	0.6	215.2	46.4	4	1.3	203.7	30.6	2.8	2.3	281.4	42.3	0.6	0.6
FGSG_10007	244.1	58.5	7.3	6.6	317.1	76.8	5.8	4.2	294.8	64.4	9.5	7.1	409.7	92.3	5.5	1.1	241.5	58.5	11	7.3	305.9	73	9.6	7.4	332.2	81.8	3.5	1.6
FGSG_13689	499.1	170.9	13.7	0	869.8	217.5	0	0	556.7	141.2	8.3	8.3	456.2	135.6	8.2	0	532.5	141.7	39.1	29.3	321.5	133.6	8.4	8.4	385.8	95.4	0	0
FGSG_10008	165.6	62.8	3.8	2.5	197.5	64.9	2.2	2.2	197.4	69	6.6	5.8	436.3	158.3	2.3	0.4	127.4	47.6	3.2	1.8	379.7	136.8	5.4	3.9	362.8	127.5	2.4	1.2
FGSG_10009	350.1	90.3	22.6	20	289.2	65.6	10.9	6.7	407	93.8	14.2	11.9	479.7	95.9	3.6	1.3	312.1	84.4	18	17.2	303.6	59.9	4.7	3.4	435.5	85.6	4.2	1.9
FGSG_10010	678.6	153.9	15.8	13.3	908.5	232.6	11	5.5	581	167.9	56.7	48.6	546.4	126.8	2.2	0.7	704	161.1	13	10.4	433.7	98.4	8.9	6.7	482.5	105.3	3.8	2.3
FGSG_10013	132.7	52.4	17.1	13.9	105.8	42.6	13.4	9.7	136.6	51.4	81.9	79.3	217.5	59.8	5.1	2.6	157.5	53.5	5.4	3.8	151.6	68.6	88.2	85	181.2	60.4	34.6	29.2
FGSG_10015	175.4	46.5	10.4	9.3	175.6	52	10.2	9.3	203.9	60.6	10.2	8.6	308.1	85.5	1.6	1.1	170.6	49.5	12.5	10.9	239.3	69.4	15.5	13.6	271.8	75.8	10.2	8.3
FGSG_10016	244.4	63.5	9.8	9.8	286.6	82.3	4.2	3.7	277.9	80.9	7.9	7.7	591.3	184.3	1.1	0	249.4	84.5	5.7	5.7	388.1	102.7	14.8	13.7	428.1	129.8	1.8	1.2
FGSG_17302	205.6	47.2	5.8	4.4	192.6	45.9	10	6.9	235.4	57.8	8.9	7.4	292.1	60.5	2.9	0.4	185.5	39.8	7	4.6	221.2	49.6	9.1	7.9	243.4	54.1	3.7	1.9
FGSG_10018	318.9	203.7	277.2	212.6	199.8	116.3	170.4	124.2	144.9	44.7	45.3	16.3	145.2	40.6	40.6	18.5	349.3	251.4	362.1	279.8	98.9	30.3	54	26.1	158.1	58	36.5	16.4
FGSG_10019	766.4	290.2	5.5	0	889.3	317.2	31.1	6.2	1267.4	429.1	6.7	6.7	1175	460.8	19.7	6.6	665.1	195.6	19.6	7.8	765.7	267.5	13.4	6.7	1124.6	413.1	13.9	3.5
FGSG_10022	105.5	42.6	5.3	5.3	187.6	66.6	4.8	4.8	177.4	64.7	7.8	7.1	242.7	96.1	0.6	0	125.6	41.9	1.5	1.5	251.8	101.5	6.5	5.9	202.6	64.2	3.4	2.7
FGSG_10029	121.8	43.6	25.6	10.4	119.5	40.1	18.9	3.9	174.6	63.5	28.6	11.8	161.9	44.9	36.2	7.1	123.2	41.6	32.2	17.3	85.4	24.9	22	10.6	126.8	34.2	32	4.4
FGSG_10031	169.4	52.4	7.2	5.4	191	62.3	2.1	1.4	206.9	66.3	2.2	2.2	370.3	125	0	0	133.5	39.2	3.9	3.4	329.8	115.2	1.1	1.1	303	102.4	0.4	0
FGSG_10032	299.6	106.7	13.1	6.6	347.8	120.3	9.3	5.6	376.1	139.2	10.5	7.5	462.9	159.4	3.5	1	261.6	101.5	17	8.2	293.8	112.8	8.5	6.5	406.5	130.6	4.2	1.6
FGSG_10034	112.7	38.2	5.5	5.5	154.9	47.5	8.3	6.2	127	48.6	34.2	32	165	40.4	2.2	2.2	136.4	46.8	10.4	9.1	172.1	53.3	7.8	5.6	141.7	43.8	1.2	1.2
FGSG_10035	307.4	74.2	33.9	32.6	321.1	111	5.9	1.5	331.6	95.8	34	32.4	485.5	123.7	3.9	0.8	275.5	76.3	27	25.1	415.3	120.1	40.6	35	388.1	99.1	14	13.2
FGSG_10037	104.5	38.3	13.9	8.7	132.6	43.5	15.8	9.9	160.9	70.9	26.5	22.2	80.6	22	6.3	2.1	103.3	43.6	16.2	11.2	104.2	25.5	3.2	2.1	80.6	16.6	4.4	0
FGSG_10040	205.1	46.6	5	4.5	235.3	58.6	2.8	1.9	253.3	65.4	9	7.8	323	80.1	0.7	0.2	196.4	52.8	8.3	6.8	242.2	60.2	3.8	3	252.2	59.1	2.6	2.4
FGSG_10041	207.3	61.7	1.7	1.7	343.5	110.9	1	1	266.5	78.1	4.2	3.6	293.6	94.3	0	0	203.3	61.8	5.5	3.1	298.2	101.5	3.1	3.1	267.8	73.9	0	0
FGSG_10042	207	65.2	5.5	5.5	201.2	61.1	3.1	3.1	243.6	77.6	14.6	12.6	316.6	96.3	0.5	0.2	174.8	54.4	6.7	5.9	309.2	98.6	4.6	4.6	260.4	70.7	2.5	2.2
FGSG_13693	19.5	17.4	154.1	149.8	29.6	9.9	24.7	17.3	17.1	5.3	407.6	395.7	11.7	2.6	9.1	0	24.8	14	273	260.6	19.9	10.6	15.9	9.3	17.9	6.9	5.5	1.4
FGSG_10046	198.2	41.9	7.3	5.9	257.3	59.6	9.2	6.3	225.5	57.8	13.8	11.4	443.6	94.2	6.2	2.4	189.4	40.4	6.3	4.2	320	66.1	13.5	11.4	359.4	78.7	5.4	3
FGSG_10048	127.1	28.1	5.4	4.5	142.3	34	5.2	2.1	155.5	30.9	11	6.1	159.3	30	2.7	1.1	138.2	34.4	5.8	5.8	122	23.8	5.5	5	128.9	24.7	4	1.7
FGSG_10049	1907.3	704.2	11.7	9.3	2119	794.6	4.4	2.6	2304.7	800	34	28.8	2261.6	1011.6	2.8	0.5	1737.9	574.9	7.8	6.7	2357.4	828.8	4.7	3.8	1744.4	685.9	3.4	0.5
FGSG_10050	5302.8	880.7	16.1	13.8	5327.3	898.4	5.2	5.2	6553.8	1154.4	32.2	28	4055.8	645.9	1.4	0	4903.4	827.1	28	28	3131.8	506.9	16.9	12.7	3815.3	625.6	11.7	4.4
FGSG_10051	1432.4	281.3	5.6	5.6	1929	412.5	3.8	2.5	1634.5	368.5	12.9	12.3	1964.2	429.9	0	0	1106.1	243.5	1.6	1.6	1872.3	397	8.2	6.8	1608.2	332.6	0	0
FGSG_10052	385.4	189.1	14.4	9.6	538.5	174	10.9	8.2	394.2	177.5	11.6	8.7	522.4	240.4	7.2	0	330.2	154	12	3.4	470.8	213.5	8.8	5.8	511.5	250.4	6.1	3
FGSG_10053	135.4	45.6	15.7	15.7	164.5	59	8.9	7.2	179.8	70.8	42.1	42.1	299	106.9	1.9	0.9	147.4	48.4	6.7	5.6	220.2	92.3	19.2	18.3	196.6	64.9	10	10
FGSG_17308	115.9	29.9	61.7	22.4	123.2	44.6	63.7	27.6	127.2	42	89.7	38.6	142.7	29.2	140.5	54	113.6	29.4	45.4	17.4	83.4	24	93.6	38.8	112.6	32	101.9	34.4
FGSG_17309	334.1	84.7	9.6	9.2	371.6	92.9	1.7	1.3	419.5	102.3	9.4	7.8	726.5	187.6	1.1	0.4	321.7	84.8	5.8	5.3	466.7	128.5	6.3	5.4	591.9	151.4	1.9	0.2
FGSG_10061	172.7	51.8	7.7	6.8	180.8	48.9	4.9	3.8	216.4	59.1	3.5	2.9	264.4	62	0.6	0	163.2	45	4.1	3.1	201	55.3	4.1	3.8	225.2	56.4	1.8	0.9
FGSG_10064	165.2	40	7.5	7.5	176.3	37	5.7	0	225.1	53.2	9.1	4.6	93.3	24.1	1.5	0	162.8	39.4	3.6	1.8	198.7	58.1	9.2	6.1	61.9	25.4	1.6	0
FGSG_10066	543.7	139.2	4.6	4.6	703	150.7	3.2	3.2	673.7	136.4	12.4	10.7	1097.8	228.1	0	0	543.7	132.6	8	7.3	768.4	174	4.5	2.8	898.3	187.1	0.6	0
FGSG_13697	27.5	27.5	306.9	146.6	10.4	10.4	296.6	114.5	36.2	33.4	311.7	147.5	0	0	490.2	209.3	13.1	13.1	252	98.2	11.2	8.4	400.1	162.3	5.8	5.8	374.6	124.9
FGSG_10067	153.7	67.1	8.8	7.1	182.6	56.2	10	10	123.4	50.4	6.4	5.4	138	46.7	2.1	0	104.8	48	6.3	5	138.1	44.2	9.7	5.4	107.5	33.6	2.2	1.1
FGSG_10069	373.5	69.7	3.4	3.4	300.9	59.4	1.5	1.5	398.1	94.1	4.9	3.3	524.9	116.5	1.6	0.4	338.8	70.9	5.8	4.3	292	61.9	4.9	3.3	451.1	104.6	1.3	0
FGSG_10072	120.5	48.2	46	41.6	104.6	39.8	10	5	118.5	45.3	157.1	143.8	97.5	27.7	9.2	4	106.5	40.7	62.6	57.9	75	18.7	9.4	5.4	47.2	8.3	8.3	1.4
FGSG_10074	153.8	54.9	6.7	5.7	173.6	47.7	7.1	5.9	191	58.5	4.1	1.6	272.5	69.1	4.4	0.3	155.5	41.5	8.5	7	208.8	60.1	5.7	4.1	218.4	62.4	5.3	0.7
FGSG_10075	270.7	96.3	13.8	12.6	291.9	117.3	18.2	15.6	249.5	90.6	11.2	9.1	299.3	103.4	2.8	1.4	248.4	104.9	12.3	11.5	210.2	71.5	4.2	4.2	245.8	77.1	2.9	0.7
FGSG_10078	148.2	61	17.4	12.2	95.1	27.7	17.8	15.8	113.4	64.6	19.1	8.5	70.2	12.6	17.8	5.2	115.9	66	27.4	24.9	70.3	22.4	6.4	4.3	53.1	12.2	6.6	1.1
FGSG_10079	211.6	211.6	113.1	95.7	82.3	62.6	154.8	118.6	699.3	692.3	160.3	123.3	7	1.7	71.5	10.5	74.6	72.5	74.6	53.9	242.6	240.8	72.6	46	161.7	159.9	143.4	51.5
FGSG_10080	134.7	50.9	4.5	3.4	145.3	59.1	2.6	2.6	156.8	53	2.8	2.8	167.4	64.6	4.1	0	120.5	38.8	4	1.6	142.4	58.1	3.5	3.5	127	45.9	3.6	2.2
FGSG_10081	343.5	87.2	5.1	4.3	319.4	84.5	4.9	2.9	246.7	75.3	10.9	8.8	622.7	178.8	8.7	1.5	326.1	84.3	3.1	1.8	263.1	87.7	7.8	4.7	527.7	155.5	7.6	3.3
FGSG_10083	410.6	97.2	7.2	5.6	697.4	153.4	2.7	0.9	335.5	67.4	4.9	3.4	235.3	50.2	1.9	0.5	367.5	81.5	5.7	4.6	206.1	38.3	3.4	2.9	213.5	56	7.6	6.6
FGSG_17724	437.6	93.5	42.2	24.3	576.4	115.1	30.8	15.6	532.9	104.2	46.5	29.4	971.3	188.8	23.8	9.5	391.9	79	41.6	22.5	845.8	166.9	23.7	14.1	762.8	147	23.3	8.9
FGSG_10087	299.7	88.1	5.9	3.4	265.5	74.1	9.6	5.8	326.7	103.9	10.8	8.2	403.6	101.3	5.6	1.5	270.5	79.3	4.8	1.2	249.3	67.7	5.2	3.1	354.8	104.1	3.2	1.6
FGSG_10089	4510.9	1210.9	13.7	12.6	5386.3	1422.2	8.4	6	6184.6	1692.4	23.7	23	8815.9	2365.7	3.8	0	4153	1075.3	14.3	9	8675.1	2347.4	25.1	19.3	7511.3	2007.5	6.7	2.7
FGSG_10092	172.6	25.8	3.2	3.2	148.4	23.8	3.7	3.7	187.2	30.4	5.9	4.9	217.2	28.1	1	0	159.1	25.4	5.8	5.8	159.6	20.7	3	3	146.2	23.5	3.1	2
FGSG_10094	2223.8	602.4	4.3	3.6	1461.2	402.5	3	1.9	2825.8	769	5.8	5	2106.3	625.8	0.4	0	1791.9	479.3	6.1	5.2	1142.2	315.5	3.2	2.8	1821.6	523.9	0.4	0
FGSG_10095	299	76	4.4	3.8	297.1	81.7	2.1	1.8	340.2	89.3	6.5	5.1	599.9	160	1.5	0.2	267.8	64.8	4.9	3.4	350.2	87.5	3.4	3.1	469.8	117.2	1.2	0.4
FGSG_17725	143.9	29.7	11	8.8	177.2	49.9	1.2	0	215.6	60.7	8	8	217.3	58.8	0.7	0	152.3	49.5	7.1	5.5	191.2	52.3	7.4	6	174.1	42.5	0.7	0
FGSG_10102	248.1	99	7.6	5.4	280.6	101.3	4.9	3.7	311.4	115.7	2.6	2	913.8	335.6	1.3	0	192	67.6	2.3	2.3	648.6	244.5	1.3	1.3	701.5	249	0	0
FGSG_10104	305	63.8	10.9	10.9	312.9	83.1	5.3	5.3	393.4	107.8	8.5	7.6	519.3	123.5	0	0	308.1	87.9	5.6	5.6	259.5	65.6	3.8	3.8	442	105.6	3	1
FGSG_10105	212.8	52.9	7.8	6.6	195.3	44.4	4.1	3.4	239.6	51.1	14.2	12.4	318	82	0.7	0.4	198.5	45.5	6.9	3.4	193.1	41.9	10.3	8.8	252.7	71.3	4.2	1.9
FGSG_13704	35.2	8.8	202.6	105.7	0	0	230.1	150.1	16.1	16.1	208.7	91	0	0	312.4	143	6.3	6.3	289.6	151.1	10.8	5.4	279.8	107.6	0	0	234.6	117.3
FGSG_10109	330.6	97.8	31.1	25.2	286.3	60.6	20.2	5.1	380.1	106.3	36	27	344	94.5	13.4	3.6	387.7	96.4	19.1	12.7	198.3	55.2	37.1	28.1	304.5	89.3	9.4	0.9
FGSG_10115	316.9	75.2	3	2	542.3	115.4	0	0	440.6	100	17.3	14.8	750.4	175.2	2.4	1.2	378.1	103.8	10.2	8.7	774.1	189.2	3.7	3.1	624	171.9	1.9	1.9
FGSG_10116	469.3	142.3	11.6	10.1	694.2	211.5	4.9	2.2	654.4	198.1	17.6	13.5	818.9	254.6	1.4	0	455.7	153.7	7.2	5.9	820.7	260.1	9.1	8	706.4	219.9	2.4	0.9
FGSG_10117	227.5	74.7	16	14.2	317	78.8	8.1	6.1	319.7	125.3	19.4	18.4	274.7	65.2	1.1	0	265.5	91.5	2.5	0	204.1	48.9	5.4	5.4	215.3	48.5	3.4	2.3
FGSG_10118	273.4	79	15.2	13.2	392.3	100.1	8.1	6.9	518.1	146.4	16.6	9.8	388.4	99.2	2.4	0.6	275	94.8	16.6	13	209.7	56.3	16.7	16.7	343.5	94.4	2.6	1.9
FGSG_17316	354.8	77.9	4.9	3.5	313	68.8	1.6	0.8	398.7	96.4	10.6	8.9	439.6	114.2	1.3	0.4	279.4	69.6	4.5	3	226.1	57.8	5.5	5.1	379.4	90.9	2.2	0.9
FGSG_10125	688.4	125.2	52.1	52.1	619.1	124.4	11.8	11.8	608.4	131.5	123.6	117.2	763.4	159.9	1.6	0	659.6	132.3	5.6	1.9	2013	428.4	57.3	57.3	729.1	105.8	3.3	3.3
FGSG_10126	158.9	102.4	106.8	104.3	83.2	44.4	21.2	19.7	232.3	167.4	207.4	202.1	87.3	30.6	6.7	0.7	68.3	26.6	17.3	14.2	129.6	92.9	121.3	118.7	89.3	27.9	5.9	3.9
FGSG_10129	893.6	223.8	10.7	10.7	1082.2	269.9	4.4	4.4	1084.1	296.2	15.4	13.5	1451.4	413.3	1.4	0	767.3	182.9	9.3	8.2	1477.3	394.1	7	7	1282.8	364.9	2.4	1.9
FGSG_10131	121.5	26.3	3.8	2.5	179.3	52.6	1.4	1.4	131.7	40.3	1.5	1.5	132.5	42.9	0.8	0	115.5	26.9	6.3	5.4	123.2	38.3	2.3	0	134.2	36.5	0	0
FGSG_10132	1571.2	443.9	86.5	65.2	1978.2	541.3	59.6	40.3	1579.5	410.2	25.9	17.2	2826.2	799.7	18.8	3.4	1371.1	430.7	75	47.6	3668.9	1005.6	49.4	41.6	2411.4	655.4	9.9	3.6
FGSG_17318	243.3	71.9	6.7	5.8	253.4	58.7	3.1	2	297.8	79.5	7.1	6.3	332	80.3	0.8	0	215.3	60.4	4.2	3.5	350.4	82.9	3	2.7	285.4	66.7	0.6	0.3
FGSG_10137	227.7	69.6	6.3	6.3	213.8	48.5	1.8	0	234.4	92.2	13.5	13.5	147.4	39	1	1	240.7	68.9	4.5	3.4	92.7	25.1	3.9	3.9	129.3	33.1	0	0
FGSG_10138	292.3	129.5	10.5	8.8	395.7	145.2	6	6	368	171.3	10.6	8.5	534.6	207.3	1.1	1.1	285.2	113.8	15	11.3	379.5	159.3	1.1	1.1	410.6	172	2.2	1.1
FGSG_10139	190.5	73.1	21.7	19	216.4	79	2.1	1	204.1	68.6	8.8	7.7	153.6	45.1	0	0	166.5	54.8	11.6	9.7	136.2	38	0.6	0.6	135.1	40.1	1.1	0.6
FGSG_10142	649.4	174.5	7.2	6.5	564.2	139	3.3	3.3	670.9	184.3	8.4	7	743.9	182.8	0.9	0	514.8	145.4	6.2	5.2	657.1	158.7	2.7	2.7	650.4	160.2	4.6	3.2
FGSG_10143	554	136.4	23.3	15.8	470.6	104.9	10.4	5.7	576.7	164.8	15.7	10.1	871.6	164	7	2.5	586.7	163.5	23.2	16.6	431.8	78.2	16.8	7.1	724.6	130.3	3.7	2.1
FGSG_10144	398	129.2	9.1	7.8	389.9	136.4	10.4	4.4	580.4	218.9	9.5	8.7	411.9	141.2	0.8	0	383.3	148.3	16.8	13.1	338.7	113.2	1.6	1.6	373.1	120	1.7	0.8
FGSG_10145	385	87.9	8.4	6.3	437.4	103.8	3.2	3.2	416.6	102.6	10.2	7.2	475.5	116.2	1.7	0	403.3	107.7	7.5	7	459.7	115.9	3.8	2.1	393.6	92	2.7	0.4
FGSG_10148	131.5	32.5	4.6	2.7	112.4	28.7	3	3	170.7	39.1	6.9	5.6	215.6	49.5	3.6	0.4	153.3	38.4	0.9	0.5	131.8	36.1	7.3	4.9	204.6	42.1	8	4.2
FGSG_10150	140	47.3	5.9	5.9	311.3	114.2	2.2	2.2	135.4	52.7	12	10.8	160	54.5	3.6	1.2	132.4	60.6	7	4.2	92.7	37.3	14.4	10.8	117.5	37.5	6.2	1.2
FGSG_13708	3242.8	1193.7	22.6	16.1	4924.6	1700.1	9.2	3.7	3551.4	1325.4	10.8	9.8	5006.2	1869.2	1	0	3036.9	1093.7	4.6	4.6	3912	1424.7	20.7	17.7	3976.2	1543.3	3.1	0
FGSG_13709	1286.6	310.2	27.2	13.6	2905.8	757.8	45.4	23.2	1603.9	370.2	17.6	6.7	665.2	154.8	31.2	9.2	1065.2	229.6	14.6	4.3	512.3	139.1	71.1	45.7	571.1	135.8	26.9	5.9
FGSG_10152	194.5	50.4	14.4	9	241.4	59.3	12.3	6.1	260.5	90.8	12	7.7	294.5	83.4	3.2	3.2	239.4	59.2	3.9	3.9	266.2	77	9.9	7.7	217	57.1	1.1	0
FGSG_17320	171.3	41	23.1	17.9	126.9	22.8	7.6	5.1	198.7	49.3	18.6	12.7	228.8	53.3	6.3	2.2	147.4	31.9	16	12.8	142.4	40.5	11.8	7.7	177.6	45.3	7.6	1.9
FGSG_10157	334.6	80.1	8.6	5.7	266.4	71.5	3.2	1.6	358	108.6	7	4.3	396.3	128.1	0	0	261.6	73.6	3.1	2	319.6	101.3	3.5	2.6	344.5	103.4	1.8	0.9
FGSG_10158	173.5	57.8	7.4	5.8	167.1	46.9	9.4	5.6	229	71.8	15.6	10	225	68.1	9.9	4	176	56.7	14.8	11.2	125.2	37.9	12.1	7.6	193.8	67.6	4.2	2.1
FGSG_10160	106.4	17.7	13.3	13.3	143.5	20.1	5	5	97	14.8	20.2	17.5	83.9	14.7	0	0	101.4	17.4	12.7	11.1	63.6	10.8	9.5	9.5	57.6	16.9	1.4	1.4
FGSG_17323	164.7	34.8	8.3	5.5	313.3	84.8	0.6	0	211.6	56.8	10.1	8.1	304.7	73.1	1	1	171	39.5	3.2	3.2	357.5	92.2	7.8	5.1	238.7	59.9	1.8	1.1
FGSG_10162	122.8	31.5	3.8	3.1	186.6	51.5	7	5.2	170.7	44.3	3.7	3.3	196.6	60	0.9	0.5	119.6	32.9	6.6	5.5	449.2	112.5	4.7	4.2	168.4	42.8	0.5	0.5
FGSG_10163	754.9	194.5	6.6	4.4	532.4	136.7	13.1	8.1	856	236.4	9.3	5.3	801	195.5	7.3	3	667.5	161.8	8.6	5.5	366.1	96.3	9.7	4	692.9	164.8	6.3	2.1
FGSG_10167	955.4	326.2	3	1.8	1218.1	411.6	0.7	0.7	1213.7	412.6	15.1	14.8	1563.1	553.7	0	0	886.6	314.9	3.8	3	1510.8	523.1	11.6	10.9	1413.8	474.9	4.1	4.1
FGSG_17324	161.7	50.5	0	0	138.1	32.8	3.5	3.5	157.1	40.1	1.9	1.9	187.6	41.5	0	0	135.4	30.2	2.2	1.5	129	34.6	2.5	2.5	170.5	38.5	2	0.7
FGSG_10171	106.7	26	2.6	2.6	118.3	35.5	0	0	136	26.9	4.7	4.7	97	12.5	1.6	0	126.5	29.8	5.6	5.6	89	4.8	3.2	3.2	94.1	26.4	1.7	1.7
FGSG_10172	269.9	73.1	6.1	4.4	228.5	64.3	5.9	4.9	334.9	97.4	9.5	9	306.3	79.6	1	0	252	74.1	4.4	3.7	192.5	43.6	9.6	9	255.1	63.5	1.1	1.1
FGSG_10173	337.9	100.8	96	73.5	289.6	91.6	51.2	39.1	316.3	72	87.9	77.1	387	89.1	24.2	6.4	376.2	108.5	78.8	60.2	236.1	66.6	99.9	87.6	326.2	63.9	21	7.5
FGSG_10174	140.2	43.5	13.2	10.4	119.8	37.1	9.4	6.5	181.1	57	21.7	17.9	246.9	54.7	4.1	1.1	127.6	41.3	11.1	8.7	144.2	37.4	16.6	13.6	203.7	49.1	5.1	1.5
FGSG_10177	272.7	91.8	0	0	286	83.4	3	0	336.2	84.5	8	3.2	275.9	61.5	0	0	234.3	61.8	0	0	256.3	65.7	0	0	229.4	61.5	0	0
FGSG_17326	116.8	56.3	9.3	7.8	85	32.4	5.7	3.2	138.9	67.1	12.6	11.3	131.1	52.7	3.4	1.3	80.4	32.6	12.7	9.7	129.7	58.7	4.8	3.5	94.8	37.5	8.1	4.1
FGSG_10179	523.3	123.5	8.1	2.7	902.5	173.8	3	0	582.2	114.2	16.3	14.7	718	116.2	1.6	0	573.5	65.2	0	0	631.1	91.8	4.9	4.9	610.9	95.3	0	0
FGSG_10181	203.2	53.6	14.8	7.4	281.1	58.7	10.5	8.4	163.9	34.8	42.6	41.5	106.6	23.3	1.1	0	174.2	33	22.4	18.5	112.8	22.6	10.2	10.2	99.5	11.7	2.3	1.2
FGSG_10183	176.1	53.5	6	5.2	157.9	45.1	3.9	2.9	183.6	54.5	7.9	5.2	355.5	93.4	2.6	0.5	169.6	46.9	4.9	4.3	256.7	65.4	10.5	10.5	299.3	81.5	3.8	3.3
FGSG_10185	159.5	58	15.7	12.1	156.5	56.3	4.1	1.4	160.8	53.6	6.6	5.9	175.8	53.8	1.5	0	148.6	63	11.2	4.3	100.4	41.3	0.7	0.7	183.9	63.6	6.9	3.8
FGSG_13715	203	77.8	7.6	5.3	187.2	65	14.7	9.5	180.3	52.9	8.8	7	294.5	88.5	4.1	1.4	151.6	48.5	4.4	2.7	303.4	98.3	13.5	11.7	287.8	87.1	13.1	10.2
FGSG_10186	129	59.5	32.2	24.8	217	93	19.7	19.7	214	114.5	15.1	13.6	183.4	55.2	1.5	1.5	163.1	79.8	14.2	7.1	150	42.4	13.6	12.1	162	26.7	4.7	3.1
FGSG_10187	361.5	80.9	11.9	8.9	287.6	65.4	10.1	6.3	410.5	95.2	17.5	12.1	564	131.8	9.2	2.3	330.4	77.4	7	4.8	348.5	85.6	18.1	14	476.1	111.7	6.7	2.4
FGSG_13716	121.8	30.1	34.4	15.8	127	34.2	26	9.8	110.6	37.4	40.1	20	317.9	87.9	42.2	19.8	113.7	39.9	38.9	16.4	245	83.1	44.6	23.6	217.1	60	42.7	14.5
FGSG_10189	147.5	38.9	3	1.8	149.2	35.3	3.7	2.9	167.5	47	9.2	7.5	186.7	46.8	5.5	1.4	114.2	30.3	6.5	4	202.6	53.4	7.9	4.8	161.1	40	5.1	1.6
FGSG_10190	231.5	213.6	78.8	47.9	29.5	19.3	44.2	27.2	406.3	347.5	101.3	61.2	21	6.6	44.4	13.8	22.8	7.8	67	25	532.1	488.2	128	88.4	40.5	22.1	59.5	23.4
FGSG_10191	386.5	132.9	272	257.6	360.1	106.9	58.1	39.5	408.8	136.7	457.3	447.3	441.3	104.5	18.4	9.8	470.5	122.7	57	33.6	414.6	133.6	560.8	535.8	373.4	95.9	154.3	116.7
FGSG_10197	110.3	29.1	38.3	32.2	90.5	57.4	12.2	8.7	130.3	58.6	594.8	552	59.9	11.1	3.7	2.8	74.4	32.8	42.7	38.3	58.9	16.8	29.9	29	65.1	13.6	10.7	9.7
FGSG_10199	121.4	38.4	3.3	3.3	137.5	34.1	2.8	1.9	148.8	50	6.3	6.1	172.6	42.9	1	0.8	113.3	30.4	3.3	2.7	153.9	48.2	3.3	2.8	140.2	40	0.5	0.5
FGSG_10200	330.3	113.3	58.5	20.8	416	107.2	50.4	16.1	383.1	95.2	56.2	23.5	450.5	126.5	30.6	5.7	332.5	95.1	43.2	13.5	428.3	117	61.7	19.6	427.2	110.7	30.5	6
FGSG_10202	873.5	214.5	15.3	15.3	1288.3	325	11.6	5.8	912.6	223.5	18.6	6.2	801.6	122.8	6.1	0	803.1	167.9	14.6	11	1185.6	187.2	21.8	12.5	812.9	145.7	22.7	16.2
FGSG_10205	216.3	63.5	9.1	8.3	207.9	61.9	7.7	7.7	275.3	67.6	13.3	12.9	349.6	86.8	0.5	0	209.7	57.3	14.6	12.4	179.2	47.1	1.4	1.4	316.9	75.8	1	0.5
FGSG_10212	322.6	49	8.6	8.6	1259.9	202.9	19.6	16.4	430.6	98	15.8	15.8	530	102.2	0	0	337.6	100.9	12.4	12.4	1143.7	209.4	5.3	3.5	515.1	105.9	3.7	0
FGSG_10216	109.8	35.8	18.5	7.4	102.3	33.6	15.4	5.6	110.2	30	18.7	6.7	121.6	33.4	12.6	4.4	91.7	22	22	9.7	73.1	15.8	16.6	3.8	109.5	25.8	18	4.7
FGSG_10222	751.2	152.7	12.2	12.2	1720.6	478.7	17.3	6.9	990.8	276.5	22.3	22.3	930.8	312.1	9.2	3.7	746.3	220.4	10.9	10.9	731.1	223.8	18.7	14.9	807.3	273	3.9	1.9
FGSG_10223	112.7	32.4	3.4	1.7	118.3	34.9	5.8	5.8	83	35.3	7.3	5.2	96.5	33.9	0	0	83	31.7	1.2	0	100.1	44.8	1	0	79	32.5	1.1	1.1
FGSG_10226	198.9	51.9	10.5	9.9	183.1	49.8	2.8	2.1	275.1	82.6	29.6	27	212.8	70.9	0.7	0.4	197.7	54.3	12.4	11	175.8	52.1	5.3	4.5	193.4	52.5	0	0
FGSG_17728	201.3	55.6	4.1	2.3	210	60.6	6	1.7	220	60.7	10.5	4.8	280.7	78.4	6.5	1.8	154.1	46.2	7	4	257	81	6.7	2.8	239.6	63.1	8.1	3.8
FGSG_10230	133.3	36.7	1.5	0	201.6	53.6	0.9	0.9	145.2	41.4	3.6	2.7	555.6	165.2	0.5	0	133.8	40.7	1.6	1.1	386.9	111.6	1.8	1.4	495.7	141	0.9	0.5
FGSG_10232	478	102.8	23.1	15.1	580.1	124	17.2	12.7	556.2	125.4	27.6	19.4	572.3	103.4	25.4	7.7	420.7	106.5	27.3	21.6	476.8	96.3	16.5	6.8	506.1	115.7	24.7	4
FGSG_17332	196.8	52.4	1.8	0.9	165.1	43.9	2.1	1	251.5	66.5	8.4	6.1	278.7	76.3	2.8	0.6	172.9	48.6	2.6	1.3	149.4	40.4	2.8	0.6	228.6	63	0.6	0.6
FGSG_10234	494.8	129.3	2.3	1.1	456.4	135.8	3.9	3.3	648.8	187.9	6.6	4.9	809.2	242.2	1.4	0.7	439.5	118.7	6.6	3.3	455.3	135.8	2.8	1.4	692	203.3	0.4	0.4
FGSG_10235	5398.4	1302.1	29.1	27.6	8800.4	2083.1	20.9	19.1	6599.8	1599.2	20.5	20.5	19495.6	4779.9	1.8	0.9	5040.2	1197.7	5.5	5.5	8316.1	1980.8	16.8	16.8	18303.6	4441.6	1.9	0
FGSG_10239	313.9	78.5	11.4	9.4	387	97.5	6.1	4.6	361.9	104.3	17.9	15.9	487	127.4	0.8	0	283.7	75.7	14.9	11.5	402.6	99.5	4.5	3.3	391.6	91.4	2.6	2.1
FGSG_13723	122.7	37.6	4.5	3.6	87.5	17.3	4.1	4.1	142.6	29.4	6.5	6.5	150.3	33.4	3.8	1.1	86.4	21.8	6.4	4.5	95.2	27.9	8.8	8.8	123.2	34.6	1.1	0
FGSG_10241	256.5	56.7	24.3	24.3	306.7	46	15.3	6.1	347.8	78.7	37.7	36.1	280.8	50.3	0	0	287.5	52.1	19.3	15.4	244	56.1	6.6	6.6	255	37.7	1.7	0
FGSG_10242	106.2	35.4	14.7	11.8	106.1	44.7	7.8	5.6	142.1	44.8	19.7	17.6	130	40.2	1.8	0.9	111	46.7	14.8	13.3	120.7	36.9	7.5	7.2	104.7	33	2.5	1.9
FGSG_10243	374.4	134.3	59.4	41.2	388.9	110.6	43.1	32.8	389.1	114.1	34.5	18.5	589.8	154.4	36.7	14.1	342.5	112.8	52	35.2	438.8	116.6	35.6	23.2	492.8	130.9	28.8	11.9
FGSG_10244	313.1	103.9	197.2	193.7	306.7	84.3	15.3	10.4	386.1	125.4	364.7	359.5	726.7	169.1	6.4	0.8	368.2	87.4	16.7	11.6	434.8	163.6	422.7	417.5	606.8	135.8	46.6	37.6
FGSG_10245	317.1	88.9	48	38.4	453	103.7	24.6	13.6	242.3	84.7	167.9	162	157.4	49.1	14.4	7.2	315.9	97.9	77.3	65.2	154.1	51.4	32.3	16.1	134	36.6	15.2	3
FGSG_10246	1300.2	249.6	16.9	6.2	2052.7	371	8.7	5.2	1439.7	346.3	44	34.6	1359.6	338	13	2.8	1272.6	259.8	22	9.9	1312.6	287.9	14.1	10.3	1156.4	275.4	5.9	2
FGSG_10248	195	69.6	50.5	48.5	197	55.1	12.8	11.7	253.3	92	93.8	93.5	329.6	94.5	2.1	0.9	166.3	52.5	2.1	2.1	294.7	94	88.3	85.9	281.7	92.6	39.4	33.9
FGSG_10251	139.7	46.6	3.7	3.7	168.5	44.6	2.8	2.8	181.7	59.6	7.4	7.4	243.2	59	0	0	159.4	34.2	3.5	2.6	155.7	39.7	3	1.5	195.9	54.4	2.3	2.3
FGSG_10255	209.3	94.6	2.7	2.7	313.4	106	4.5	4.5	241.3	113.4	15.4	8.1	318.1	112.2	1.6	0	240	124.8	5.7	4.8	242.6	92.8	6.5	5.7	234.9	78.6	6.8	4.2
FGSG_10258	106.8	36.2	1.8	0	158.4	74	2.1	0	121	46.2	18.7	18.7	166.5	76.2	0	0	132	46.6	1.3	1.3	151.5	53.1	3.3	3.3	118.2	50.5	1.1	0
FGSG_10259	414.9	134.5	16.4	15.4	521.5	161	7	5.8	476.2	150.4	12.5	10.6	457.5	142	1.9	0	372.8	117.4	10.3	7.3	443.5	143	6.3	5.6	418.7	130.9	3.3	1.3
FGSG_10260	763.8	188.6	3.1	3.1	817.9	207.1	1.4	1.4	815.6	191.9	4.9	4.2	844.2	174.4	0.8	0	697.6	146.9	1.8	1.8	647.5	132.4	3.1	3.1	686.5	139	0.4	0
FGSG_10263	1260.9	1001.6	5496.5	5246.8	816.9	753.4	280.6	241.8	1923.7	1076.3	18962.4	18192.1	40.2	6.6	23.8	5.7	1564.2	1219	6449.7	6150.4	61.7	31.7	119.2	114.2	31.1	6.9	18.2	13
FGSG_10264	732.6	191	16.5	10.4	1976.1	448.7	8.9	3.9	942.1	221	11.1	6.9	1057.3	241.6	4.7	0.5	980.7	222.1	18.6	13	2088.4	523.3	4.8	2.7	1109.5	253.2	4.4	1.1
FGSG_10265	147.8	63.8	16.8	13.4	197.2	52.2	16.5	8.9	166.7	60.6	21.8	17	164.3	49.2	7.4	2.7	149.7	46.4	27.2	21.6	152.5	50.6	10.3	3.4	154.8	47.6	8.5	3.6
FGSG_10267	222.8	63.7	11.3	5.9	220.8	71.4	5.6	4.1	273.6	78	15.7	7.4	315.2	101.4	6	1.4	183.2	50.7	12.9	6.8	238.3	71.8	10.8	4.7	250.8	80.5	6.3	2.3
FGSG_10268	208.7	51.3	17.1	10.3	298	63.5	16.8	9.1	221.7	47.1	18.7	11.8	281.1	53.5	30.2	11	209.4	52.2	20.4	13	196.4	52.9	30.6	12.5	232.8	31.1	28.9	5.1
FGSG_10269	148.6	39.9	8.8	5.4	189.3	45.4	7.9	5.2	168	45.3	8.4	6.5	217.5	53.3	6.7	2.3	138.9	37.6	8.8	5.2	175.9	42.9	9.4	5.6	177.3	39.2	6.3	3.4
FGSG_10270	585.7	122	7.5	7.5	543.8	106.6	6.4	6.4	684.4	136.9	9.1	8	769.7	137.7	1.1	0	593	91.2	10.7	9.4	401.3	90.6	2.3	2.3	687.9	104.7	6	4.8
FGSG_10271	220.7	79.7	14.8	7.4	250.7	80.1	10.5	8.4	294.1	120.6	21.4	19.2	214.1	44.6	6.7	1.1	220	91.4	23.9	17.2	138.2	31.7	12.5	4.5	191.6	34.1	8.2	3.5
FGSG_10272	502.1	119.4	4.4	4.4	575.9	134.5	8.9	7.2	648.8	159.7	4.8	4.2	664.9	154.8	1.5	0.6	489.6	121.3	5.2	4.9	651.9	157.8	3	2.4	559.1	132.5	2.8	2.2
FGSG_13729	182.4	53.5	15.7	15.7	214.3	57.2	10.7	10.7	185.3	57.3	13.4	7.6	219.3	32.1	3.8	3.8	200	58.4	29.2	24.7	192.1	46.1	1.9	0	199.4	49.8	6	2
FGSG_10276	142.1	42.3	6	3	171.7	72.1	1.7	1.7	164.4	49.6	7.3	5.5	185.4	56.3	0	0	110.2	31.3	4.3	4.3	155.1	45.2	5.5	3.7	153.4	52.7	0	0
FGSG_10279	720.5	184.9	19.1	12.8	543.3	123.1	18.1	14.5	1059.7	284.8	31	29.1	1249.7	335.4	5.8	1.9	685.8	182.3	25.1	9.1	644.6	183	11.7	7.8	1127.9	299.2	4	0
FGSG_10280	122.6	45.5	8.2	7	181.7	57	1.3	0	154.7	40.4	6.4	5	167.8	39.3	3.5	0	101.8	21.7	7.5	5	133.3	31.4	2.1	1.4	156.2	47.4	2.2	0.7
FGSG_10281	238.3	65.7	2.1	2.1	387.3	72.3	4.7	2.3	319.5	68.6	1.2	0	380.3	77.8	0	0	252.5	67.5	4.4	1.5	467.9	114.2	3.8	3.8	373.8	78.1	1.3	1.3
FGSG_10283	181.4	50.3	4.1	3.7	161.9	41.5	3.2	3	201.2	61.8	9.2	8.3	244.9	65.2	0.2	0.1	150	45.5	3.5	2.9	198.5	56.9	1.7	1.6	210.1	58.2	1.8	1.3
FGSG_17337	126.5	23.5	8.1	7.3	135.4	33.2	5.5	3.7	146.8	30.5	11.3	10.3	120.4	21.4	1	0.5	114.7	29	11.6	6.4	146.1	23.8	4	3	106.9	12.3	0	0
FGSG_10292	335.5	103.2	17.7	14.9	385.2	145.6	4.1	2.1	364.3	119.4	4.4	3.6	465.5	153.2	0.5	0	329.1	95.4	16.8	14.6	359.5	107	3.9	3.3	404.2	126.3	0.3	0
FGSG_10293	241.7	39.1	9.2	6.9	355.6	65.4	10.5	7.8	290.9	76.9	11.2	8.4	181.3	20.8	2.8	1.4	250	59.2	16.4	9.9	184.2	35.1	2.8	2.8	173.7	32.1	0	0
FGSG_10296	231.7	69	15.9	10.6	194.9	60.3	6	4	257.9	68.8	17.2	16.1	289.2	57.4	1.1	0	225	58.1	12.6	11.4	226.8	54	9.7	7.6	296	65	1.1	1.1
FGSG_10297	159.4	44	27.5	23.8	224.8	87.4	14.6	4.2	191.5	82.4	12.2	12.2	117.9	26.4	0	0	166.3	56.3	43.2	35.4	130.9	25.7	6.7	5.6	122	24.4	2.3	2.3
FGSG_10300	127.6	39.7	9.3	8.5	163.2	51.8	6.7	4.8	172	53.9	7.2	5.6	111.8	33.5	9.7	3	113.5	37.4	5.4	5.4	161	52.1	8.8	4.1	101.8	28.4	7.5	4.3
FGSG_10301	223.3	72.3	6.5	6.5	205.3	54.7	4.2	4.2	283.8	78.8	8.4	5.6	264.6	69.6	1.7	0.6	196	62.2	7.3	6.6	146	47	6.8	6.8	232.6	54.6	1.2	0
FGSG_10302	187.7	56.3	7.2	6.3	173.7	34.5	11.2	8.1	175.5	56.5	5.4	4.9	209.6	50.5	1.6	1.1	174.4	47.3	7	3.2	185.7	48.6	5.5	2.2	164.9	40.8	2.3	1.7
FGSG_10303	1087.8	239.9	8.2	2.7	1684.9	393.3	15.5	9.3	1283.9	281.6	16.6	11.6	937.6	245.9	1.6	0	1036.5	263	3.9	0	1024.1	271.4	16.7	15	924.8	219.5	3.5	1.7
FGSG_10305	120.5	35.8	22.6	22.6	154	36.4	10.7	8.6	139.5	38.9	42.3	40	105.2	23.8	1.1	0	123.8	25.6	29.6	26.9	93.1	18.4	6.9	6.9	89.5	22.7	4.8	4.8
FGSG_10306	233.1	69	9.2	7.7	289.2	92.3	7	7	281.4	80.1	12.1	10.3	274.8	89.4	1.8	0.9	199.5	70.1	13.2	11	243.5	66.5	0.9	0.9	184.7	66.1	0	0
FGSG_10308	135.6	46.4	16.7	10.2	180.4	65.4	4.2	2.1	235.3	81.2	23.7	19.7	156.9	56.9	2.8	1.1	138	55.7	17.3	11.9	152	59.5	13	10.2	151.9	50	3.5	1.2
FGSG_10309	338.1	66.8	5.9	5.9	339.4	82.6	4.5	4.5	479	108.7	6	6	306.1	49.6	0	0	334.4	70.2	5.6	2.8	365	76.8	3.6	2.4	254.3	38.6	0	0
FGSG_10310	284.5	77	4.2	4.2	203.4	67.5	6.7	4.8	337.1	92	6.6	6.1	322	96.6	3.5	2.5	237.4	59.8	4.8	3.6	160.5	51.1	4.6	3.1	295	89.1	1.1	0
FGSG_10312	189.8	27.4	18.3	13.7	228.6	33.8	5.2	2.6	261.2	38.9	22.2	22.2	200.7	34.4	8.2	1.4	204.2	44.1	16.3	13.1	145.2	29.3	9.8	7	165.3	20.3	5.8	2.9
FGSG_10313	390.6	99.9	4.5	3.6	443.7	102.3	4.1	3	462.2	129.5	11.9	9.8	539.3	112.6	2.1	0	333.3	89.2	8.3	6.4	404.7	95.9	3.3	1.6	446.6	92.7	5.7	5.1
FGSG_10314	117.7	32.6	7	4.7	120.5	30.5	10.6	10.6	124.6	34	18.4	15.6	470.2	120.5	1.4	0.7	162.4	42.5	15	12.5	155.2	32	21.4	21.4	371.7	75.4	16.3	11.1
FGSG_10319	245.1	37.1	9.9	7.4	303.8	42.2	5.6	5.6	309.9	52.7	36.1	36.1	311.1	53.6	1.5	1.5	284.9	40.7	7.1	5.3	252.5	40.8	21.2	19.7	266.9	39.2	17.3	17.3
FGSG_10320	243.5	73.8	92.2	84.8	329	111.1	45	39.8	310.5	91.3	21.3	16.8	238.4	51.6	8.3	2.8	252.4	67.2	94.2	83	248.4	60.3	18	14.6	216.3	52	8.2	3.5
FGSG_10324	933.1	266.8	35.7	23.3	602	165.6	25.7	14.9	971.4	224.1	21.3	15.1	940.5	215.2	20.6	7	783.5	212	58.3	42.2	419	85	16.9	7.1	844	177.9	16.6	6.5
FGSG_10327	268.3	88.2	16.3	14.9	244.9	77.3	6	3.3	299.6	96.7	8.7	7.9	304.2	103.4	1.2	0.6	229.7	71.2	24.3	21.2	240.5	70.2	5.3	5	257	82.9	0.6	0
FGSG_10331	1195.9	1089.6	856.4	771.5	356.1	314.7	242.7	218.3	53.3	14.2	131.5	11.3	9	1.7	23	0.6	1650.6	1525.3	1182	1061.3	33	30.2	26.2	24.5	5.9	5.3	8.3	5.3
FGSG_17342	123.8	106.1	135	115.7	54.8	49.3	49.3	42	22.5	15.6	33.2	9.8	1.9	0	33.8	11.6	143.6	128.6	186.1	173.4	13.7	12.8	27.5	14.7	23.4	22.4	38.7	18.3
FGSG_10344	171.4	61.6	13.5	12	158.8	34.2	8.5	1.7	161.7	77.7	20.1	14.6	103.9	17.2	5.4	0.9	151.5	80.6	19.3	12.9	90	23	11	6.4	76.3	20	1.9	0
FGSG_17729	198.8	54.4	7	7	166.9	46.7	3.6	3.2	195.7	58.6	11.9	11.1	282.5	63.7	1.7	1.1	170.1	44.7	4.1	3.8	176.8	52.3	9.8	9.8	238.6	61.7	0.4	0.4
FGSG_10345	170.7	58.1	4.1	4.1	152.1	48.5	4.7	3.4	216.8	66.3	2.5	2.2	179.9	47.7	1.4	0.7	149.9	48.7	6.4	4.7	135	40.9	2.2	2.2	143.5	38.7	1.9	0
FGSG_10347	191.7	47.1	9.9	5.8	282.5	82.6	5.6	3.8	230.5	70.8	6.5	3	154	40.2	4	0.5	181.9	49.6	2.4	1.8	159	44.9	7.6	1	154	47.2	5.8	0.5
FGSG_10349	165.3	37.9	11.2	8.7	116.5	33.2	4.9	3.5	214.5	49.1	8.3	7.2	165.5	39.2	3	0.7	133.7	28	6.7	5.8	91.5	19.7	2.3	1.5	140.3	28.8	0.8	0.4
FGSG_13746	179.9	49.1	50.3	40.9	207.2	71.4	31.4	24.3	183.4	37.4	11.1	8.4	235.2	38.2	4.5	0.8	168.1	39.1	45.8	39.1	160.9	27.7	10	7.7	197.8	37.1	6.4	4.4
FGSG_10352	312.2	84.7	13.9	10.4	352	87	11.9	5.3	322.3	84.6	12.7	9.9	524.7	106.1	11.2	2.1	331.8	84.6	10	7.5	372.1	93.6	24.1	9.2	427.5	102.3	13.2	2.2
FGSG_10353	137.7	37.4	6.7	5.8	138	36.4	1.9	1.9	143.3	39.9	9.4	8.8	206.3	50.3	0.3	0	113	32.1	6.5	5.1	188.5	48	6.4	5.8	165.9	44	0.3	0
FGSG_10354	519.4	211.3	74.4	63.7	544.5	228	152.9	128.7	459.1	141.3	60.3	49.5	584.8	149.8	54.6	18.5	448.8	156.1	77.6	53.1	563.8	204.8	82.9	75.7	809.9	306.1	270.9	204.3
FGSG_10356	168.6	60.3	11.6	11.6	149.2	44.1	4.7	4.7	229	78.3	8	7.5	146.1	35.8	4	0.5	134.6	29.5	6.5	5.9	143.3	66.1	10.1	8.1	116.8	32.5	4.7	2.6
FGSG_10357	152.3	44.1	2.6	2.1	146.2	41.2	4.8	4.8	174.6	42.5	4.1	3.8	210	55.6	0.6	0	136.3	27.8	3.4	3	273.7	71.5	1.6	1.6	175.8	47	1.3	1
FGSG_10360	151.8	46.7	15.6	13	176.9	42.7	5.9	5.9	211.3	57.6	8.7	8.7	207.5	45.2	0	0	183.6	51.9	5.6	4.6	204.5	39.6	12.7	12.7	167.8	31.3	2.5	0.8
FGSG_10361	145.1	36.7	8.5	5.6	124.5	27.6	6.4	5.8	151.3	43.6	12	10.3	138.2	30.2	2	0	130	35.5	11.3	9.3	82.8	23.5	5.2	4.1	112.8	24.4	3.6	0.7
FGSG_10367	515.2	157.4	8.7	8.7	407.4	119.2	3	3	532	181.2	10.1	9.6	657.9	208.2	1.6	0.5	461.3	141.9	10.6	7.5	410.3	114.9	6.4	6.4	511.9	160.8	2.2	0.6
FGSG_10368	422.4	118.7	28.5	23.7	652.4	229.2	27	21.6	396.6	112.5	40.4	31.7	271.1	71.3	2.9	0	454.5	144.2	30.5	27.1	247.9	69.6	8.7	8.7	207.7	48.2	1.5	0
FGSG_10369	276.6	53.6	17.4	13.7	226.4	56.6	18.4	14.2	344.4	90.8	19.7	14.4	316.1	42.7	1.5	0	235	49.9	17.8	15.1	175	32.7	3.8	2.3	282.8	37.1	0.8	0
FGSG_10370	222.3	106.1	1124.5	1100.2	1047.7	774	153.2	120.6	302.4	121.2	2119.7	2074.4	19.8	8.6	5.2	2.6	260.4	132.2	1580.6	1537.6	19.3	6.1	127.9	124.4	11.8	6.4	10.9	9.1
FGSG_10371	145.2	109.4	571.9	543.2	679.2	589.6	95.7	51.9	202.6	117.6	1202.6	1147.6	18.3	3.8	1.1	1.1	176.8	104.4	782.8	750.7	26.8	16.4	99.6	96.9	25	8.5	7.4	5.7
FGSG_10373	489.9	141.3	5.7	5.7	629.1	192.9	5.2	1.3	631.4	178.6	2.8	2.1	625.4	178.8	2.1	0	510.5	135.2	7.3	6.5	439.8	120.4	3.5	2.1	603.9	157.5	0.7	0.7
FGSG_10374	107	42.6	14.2	13.1	147.7	52.1	2.5	1.2	118.1	47.1	21.2	20.6	178	61.1	0	0	128	55.4	0.8	0.8	162.8	48.7	12	11.3	131.6	41.6	2.8	2.8
FGSG_10376	297.8	109.8	13.2	3	324.4	100.4	23.1	11.5	387.8	119.8	19.8	8	598.2	199.2	25.1	4.9	289.8	93.7	13.8	3.6	473.6	152.7	31	9.3	515.5	152.7	25.1	4.5
FGSG_10380	533.7	124.1	5.9	5.1	422.8	96.5	4.8	2.9	632	149.7	9.8	8.3	656.5	133.3	0.5	0	498.6	120.2	8.5	5.5	496.7	82	1	1	565.7	93.2	2.2	1.6
FGSG_15596	5447.8	5391	19286.4	876.4	83	49.2	14451.5	1060.1	12337.3	12233.8	18501.1	841.6	21.1	11.4	15478.6	359.4	7065.3	6991.8	18132	848.6	584.9	573.3	15320.2	679	188.7	171.5	16090.3	308.7
FGSG_10382	1369.2	383.6	8.3	5.8	1072.6	296.8	3.8	2.8	1522.3	450.6	6.5	6	2106.6	590.5	1	0	1257.3	358.1	7.7	5.9	1578.6	464.6	7.6	7.6	1858.8	469.2	2.6	2.1
FGSG_10384	112.1	39.9	11.3	8.9	94.1	31.2	6.1	4.7	121.7	25.7	9.8	7.6	119	23.3	4.3	1.1	105.2	40.9	9.8	7.2	81.2	26.9	5.5	4.7	102.4	21.5	3.8	1.9
FGSG_10386	220.8	46.1	23.1	16.5	104.8	22.5	7.5	3.7	216.3	44.1	46.1	36	27.7	0	4	4	171.9	42.4	16.5	9.4	163	26.2	10.1	10.1	43.9	8.4	2.1	2.1
FGSG_10387	466	146.2	12.4	7.1	511.3	130.8	7	5	551.3	152.4	5.9	3.8	837.3	214.7	0	0	430.5	110.2	6.3	1.3	703.5	181.8	10.8	8.7	679.7	161.8	2.2	1.1
FGSG_10389	516.8	108.9	7.5	6.2	498.3	112.9	6.1	5.2	637.2	145.3	14.1	12.1	706.6	167	1.2	0.2	488.8	120.6	6.5	4.8	705.5	164.3	9.9	8.1	598.4	149.5	2.4	1.1
FGSG_10390	133.5	57.1	28.5	22.4	115.8	30.1	8.1	3.5	117.7	37.8	10.5	6.2	106	28.8	3.7	1.2	132.6	48.1	28.4	24.8	158.8	40.5	11.8	9.3	109.2	27.1	0.6	0.6
FGSG_10396	566.2	188.7	8.8	8.8	1159	358.4	0	0	817.1	247.3	5.4	5.4	1038.9	317.3	0	0	550	158	0	0	677.2	216.1	19.8	12.6	916.1	282.3	0	0
FGSG_10399	221.1	178	427.9	377.6	112.5	88.1	234.9	190.8	49.7	18.3	45.4	18.3	30.2	8.6	22.4	5.2	292.4	242.2	668	606.4	11.4	5.3	64	34.2	22.8	5.5	10.9	3.6
FGSG_10402	381.7	110.3	67.9	62.8	335.5	102.9	22.3	18.4	511.9	128.4	13.4	11	618.9	149.5	1.6	0.2	374.2	106.9	68.3	64.2	463.4	102.2	12.5	10.4	535.6	126.1	11.2	7.1
FGSG_10403	146	79.7	23.2	19.9	83	18.9	22.6	18.9	131.1	88.7	16.1	8.1	25.9	8	4	0	97.3	54.6	26.1	19	40.5	12.2	2	2	58.9	18.9	6.3	2.1
FGSG_10405	171.8	73.6	1545.9	1529.5	139.4	83.6	23.2	23.2	226.1	59.6	3066.6	3014.4	137.7	34.4	4.9	2.5	260.1	134.4	2244.5	2209.5	84.9	25	67.4	62.4	124.5	25.9	0	0
FGSG_10406	57.5	47.5	1359.1	1314.2	14.2	0	8.5	8.5	112.3	85	2823.8	2711.4	21	6	0	0	103.6	83.9	2271.1	2197.9	32	21.4	45.8	45.8	17.4	7.9	1.6	1.6
FGSG_15601	124.9	97.2	916.1	902.2	47.3	31.5	7.9	7.9	151.8	109.6	1497.1	1488.6	66.8	16.7	0	0	223.2	193.4	1349	1334.1	67.8	25.4	25.4	25.4	57.2	17.6	0	0
FGSG_13750	241.3	94.1	613.4	597.1	27.9	23.2	0	0	295.7	119.3	1369.3	1317.1	51.6	14.8	0	0	260.1	99.4	903.1	882.6	45	27.5	27.5	27.5	36.3	10.4	0	0
FGSG_13751	79.2	54.8	499.7	481.4	24.2	3.5	0	0	116.6	42.6	1070.1	1042.3	53.1	9.2	1.8	1.8	128.5	111	705.5	683.7	29.8	13	14.9	14.9	40.6	15.5	0	0
FGSG_13752	102.3	50.1	1104.7	1075.5	11.9	2.4	7.1	7.1	151	63.4	2068.4	2036.7	55.2	12.6	5	5	135.8	77.6	1590.9	1556.6	37	6.4	54.8	49.7	39.7	4	6.6	2.6
FGSG_13753	926.4	897.3	137.6	85.3	8.8	4.4	26.4	4.4	1963.2	1932.6	196.7	113.1	7	4.7	75.7	17.5	1365.6	1346.3	164.8	113.6	34.3	28.4	75.8	27.2	1.2	1.2	87.2	9.8
FGSG_15602	113	65.4	505.6	481.8	47.3	13.5	13.5	0	108.4	50.6	1077.2	1012.1	268.2	64.4	0	0	157.3	72.3	578.1	539.9	90.8	36.3	25.4	25.4	207.4	67.9	0	0
FGSG_10407	145.1	71.7	740	717.2	100	25.9	37	31.5	116.9	48.5	1165.8	1137.1	54.9	11.8	3.9	1	200.4	88.5	955.2	927.2	43.8	13.9	62.7	61.7	46.5	12.4	2.1	2.1
FGSG_10408	155.7	85.4	589.1	574.1	81.8	39.9	19	13.3	228.8	104.8	993.6	968.2	128.8	31.2	0	0	179.4	105.3	661.4	644.7	125.7	37.8	95.1	92	91.3	17	12.7	10.6
FGSG_17355	152.2	81.6	624.1	581.2	157.2	106.9	125.8	113.2	109.3	48.8	613.8	592	101.5	24.1	10	3.3	188.9	119.7	963.2	909.8	91.3	35.5	126.8	124.2	82.5	25.4	7	7
FGSG_17356	124.9	54.3	57	57	172.8	83.3	13.9	12.3	160.1	69.3	143.6	141.1	158.4	53.9	0	0	120.3	44.6	17.5	17.5	194.1	92.9	109.5	107	153.2	41.3	10.3	9.5
FGSG_10412	72.7	45	148.8	148.8	165.1	102.2	43.3	39.3	244	134.6	700.4	673	62.4	31.2	0	0	155.8	86.6	141	133.6	40.2	12.7	10.6	10.6	48.3	13.2	8.8	4.4
FGSG_10413	626.4	157.4	42.6	32.8	443.3	145.3	0	0	633.7	137.5	59.8	59.8	709.8	224.8	2	2	541.4	138.3	53.9	46.9	292.4	94.1	10	10	530.2	158	0	0
FGSG_17357	137.5	94.2	78	65	142.7	93.5	62.7	54.1	43.4	15.8	13.2	2	16.9	5.2	9.8	0	198.1	140.8	105.2	92.1	76.7	23.1	4	2	8.2	2.7	4.8	1.4
FGSG_10415	37039	27686.5	51688.8	48878.3	38507.5	28496.7	28748.4	26367.3	3615.2	959	3167.5	2108.6	1656.7	142.2	585.2	86.8	47912.9	35508.2	63249.4	59705.7	1018.7	702.4	1292.4	1202.7	650.3	364.6	318.8	208.3
FGSG_17358	21708.7	19858.2	16362.4	12965.3	12540.7	11013.8	16572.3	13270	1864	907.5	1467.6	347.3	498.5	37.7	609.9	39.2	27663.8	25309.7	21790.9	17261.2	616	548.9	611.8	420.4	468.5	372.2	540.9	302
FGSG_10417	85.1	28.4	101.3	101.3	115.1	32.2	59.9	59.9	120.7	46.8	27.1	19.7	58.5	9.7	17.1	0	78.2	26.1	92.7	89.8	84.2	19.8	9.9	9.9	72	25.7	100.2	82.2
FGSG_10418	754.5	198.1	5.3	4.2	845.1	227.4	2.4	2.4	918.2	227.3	8.3	6.4	1202.4	302.2	2.5	0.6	691.3	176.2	6	4.5	1121.8	291.6	3.9	2.6	1004.9	269.3	3.3	2
FGSG_10420	250	128.5	32.1	32.1	221.5	83.4	26.1	20.8	242.5	112.9	34.8	30.7	142.1	49.7	2.8	0	163.9	75.4	52.5	49.2	89.7	22.4	1.4	1.4	123.6	32	4.4	4.4
FGSG_10423	247.8	92.9	3.1	3.1	280.3	91.5	1.2	1.2	269.8	99.1	8.2	6.9	387.3	146.5	0.6	0	220.6	73	3.7	2.2	213.8	81.3	3.2	2.5	313.5	98.2	1.3	0.7
FGSG_10424	120.3	26.4	4.6	4.6	140.6	32.5	3.9	1.3	117.7	34.8	11.8	11.1	170.9	44.1	2.1	0	129.4	37.7	13.1	7.4	114.8	32.9	7	4.9	156.2	39.2	5.8	0.7
FGSG_13755	456.1	414.7	427.5	303.4	400.6	357	373.7	274.2	77.8	39.5	139.5	31.1	31.4	2.4	118.4	12.4	661.7	601.9	570.2	404.1	44.5	34.3	57.8	22.9	63.7	51.2	75.6	29.4
FGSG_13756	24202.2	21140.8	42695.2	36631.4	19230.5	16788.3	27881.5	22867.8	1278.5	416.6	2395.4	807.1	504.6	37.3	811	56	32239.9	28295	54955.5	46638.2	703.9	606.4	1193.9	1023.4	273.5	187.4	422.5	262.3
FGSG_13757	112.4	82.1	82.1	65.7	90.4	61.7	58.8	41.6	36.1	7.7	7.7	0	12.1	2.3	6.1	0	117.3	86.6	102.9	74.9	27	6.9	3.1	0.8	19.2	8	8	3.2
FGSG_10429	290.9	227.3	107.9	101.1	401.5	326.9	113.7	107.8	103.6	14.9	10.5	5.7	100.6	4.4	8.5	1.6	415.4	339.7	156.8	144.2	28	17.8	9.2	8.9	52.9	31.7	19.5	12.6
FGSG_10447	91.6	50.8	159.4	150.7	91.3	60.6	39.9	32.8	148.8	80.1	1650.1	1587.6	44.5	9.4	5.3	0.4	104.5	71.8	242.7	229.7	26.1	10	10	10	38.2	9.6	3.6	2
FGSG_10448	104.9	82.7	40.4	32.3	112.3	91.7	32.1	25.2	38	20.8	9.8	7.4	114	24.3	12.1	1.2	194.7	150	44.7	34.6	86.3	32	24.6	18.5	125.4	40.9	15.4	7.7
FGSG_15604	337.3	243.1	173.6	163.7	236.7	191.6	118.3	112.7	72.3	12.1	18.1	0	59.6	0	11.9	3	354.5	283.6	180.8	170.2	66.7	12.1	9.1	9.1	59.8	22	6.3	0
FGSG_10450	3595	2499.2	1383.9	1094.8	4012.9	2656	1770.7	1379	356.7	61.7	111.6	33.8	484.4	17.6	115.7	2.9	4935.8	3395.4	1912.3	1511.7	165.2	113.3	50.7	37	132.5	73.7	63.2	32.2
FGSG_17365	678	550	1185.6	1081.8	973.5	810.5	805.6	692.6	100.4	36.8	121.4	50.4	84.2	10.4	78.5	3.1	907.2	752.7	1632.7	1488.1	37	22.7	38	32.7	64.7	31.3	30.7	17
FGSG_17366	146.3	40.1	15.7	10.4	241.4	89	17.8	9.9	175.7	59.3	30.7	23.3	188.5	59.7	2.1	1	181.7	77.2	37.3	28.6	131.9	46.8	6.4	2.1	196.6	50.8	6.6	3.3
FGSG_10456	116.5	88.6	286.7	266.9	156.2	119.2	227.7	206.5	8.5	1.4	8.5	3.5	11.2	1.4	5.6	2.8	176.6	125.8	463.9	425.6	10	5.7	14.2	7.8	9.6	5.9	22.2	11.8
FGSG_10459	1305	370.1	3.2	2	877.9	240.9	2.7	2.7	1572.2	442.1	2.4	1.2	813.2	229.5	0.5	0	972.3	273.9	4.5	3.4	644.5	182.2	1.7	1	724.9	197.7	0.8	0.5
FGSG_17367	1845.5	558.3	14.5	13.3	1341.3	373.4	11	9.6	2392.6	668.3	2.2	1.5	1149.5	357.5	0	0	1533.9	461.2	19	14.7	906.5	284.9	2.2	2.2	996.9	283.5	0.8	0.8
FGSG_10461	868.7	315.4	104.1	90.4	539.6	201.2	85.5	76.8	974.5	277.1	18.5	2.8	358.7	101	9.6	1.4	706.1	268.3	149.9	127.1	376.9	110.5	7.9	5.1	357.6	98.3	5.8	2.9
FGSG_17368	472.4	138.3	3.8	2.9	320.7	101.4	3.3	3.3	615	192.6	2.3	0.6	280.6	87.8	1.2	0	372.6	111.2	6.9	5.5	216.4	62.8	1.2	0.6	250.2	78.5	1.8	0
FGSG_10463	1147.9	327.4	5.5	3.7	906.9	317.6	2.1	0	1486.6	478.4	2.2	2.2	619.3	201.3	1.1	0	829.5	268.2	5.3	5.3	682	202.2	1.1	1.1	559.8	172.6	0	0
FGSG_10464	3055.7	875.7	30.6	28.2	1750.4	512.1	25.6	21.8	3553.3	1033.2	6.3	3.6	1451.6	426.1	2.3	0.5	2252.8	661	43.1	38.3	1276.3	355.8	3.2	2.9	1307.9	377	0.6	0.2
FGSG_13763	411.8	214.3	642.9	588.3	420.1	248.2	553.7	486.9	7.7	2.6	46	10.2	10.1	0	32.8	5.1	681.7	384.4	924.9	843.9	10.3	5.1	18	12.8	5.3	0	8	8
FGSG_10474	197.2	176.4	76.2	68.2	252.8	228.5	40.2	34.9	21.1	6.5	4.1	2.8	21.7	6	5.6	0	246	222.6	84.5	76.9	17.6	9.4	1.2	1.2	11	3.4	2.5	1.3
FGSG_10476	129	111.2	262.4	249	116.2	85.9	161.7	146.5	24.3	8.1	40.5	21.6	13.4	0	37.4	2.7	127.1	114.4	355.9	346.4	5.4	2.7	2.7	2.7	14.1	11.3	8.5	8.5
FGSG_13764	16291.6	15555	7013.5	5733.9	11326.6	10504.9	7298	5941.8	681.3	359.4	391.4	145.6	202.2	35.7	191.7	13.2	21358.7	20301.3	9226	7384.6	476.7	452.5	278	214.9	197.9	146.4	177	110.1
FGSG_15605	18616.7	14465.6	138999	123297	13239.1	10234.7	106403	92928.5	1299.6	251.5	4922.5	1516.2	580.7	13.8	2025.6	179.7	22856.9	17671.7	181619	160964	565.4	424.9	3992.7	3409.8	284.3	175	1808.1	947.8
FGSG_10477	213.7	160.3	408.8	377.7	296.4	224.4	242.8	196.2	66.4	19.6	34	18.1	29.1	5.2	25.4	8.2	285	215.8	515.9	460.8	19	6.1	25.8	21.2	35.4	18.1	18.1	11
FGSG_10478	164.3	48.3	9.7	5.5	161.6	65.9	4.7	4.7	143.5	43.6	12.6	10.1	162.7	52.3	0	0	164.8	53.3	10.9	8.9	92.8	30.4	3.4	3.4	143.6	35	9.6	7
FGSG_13767	186	166.6	149.9	124.9	274.4	214.4	179.8	157.7	91.1	45.5	33.7	25.3	86.8	18.4	10	5	289.6	214.3	111.1	91.3	61	32.2	33.9	32.2	257	132	128.5	79.2
FGSG_10481	325.8	217.7	111.2	91.1	375.3	256.1	82.4	61.4	202.6	48.8	19.7	12.2	166.2	31.6	7.4	1.9	476.7	322.2	206.3	173.2	78.3	27.3	2.8	1.9	134.1	22.5	9.8	7.8
FGSG_10482	323.5	246.2	359.6	327.9	291.6	230.7	166.8	124.8	93.5	41.7	45.9	20.8	61.3	10	23.3	6.3	525.9	430.4	591.2	547.9	37.1	20.4	27.9	19.9	40.1	15.6	26.2	13.9
FGSG_10483	752.8	274.4	30.9	20.9	428.4	143.1	10.5	7	818.5	272.8	44.1	26.3	484.2	171.9	7	0	637.4	270.1	50.8	38.7	300.2	96.3	5.2	4.2	445.9	146	6.4	2.5
FGSG_13768	15454.4	15336.5	3597.5	3105	2760.2	2612.8	14149.5	13724.1	32859.9	32569.6	4484.9	3497.6	60.3	49.6	1203.7	258.8	6876	6728.5	1603.6	794.4	13839.1	13806.7	3443.6	3016.7	1041.4	962.8	2753.9	800.2
FGSG_13769	8653.2	7223.4	14903.6	13143.3	5450.8	4737.8	3075.6	2328.8	2419.2	947.8	12276.5	11488.9	908.7	113.9	158.5	22.3	11935.2	9737.6	17399.8	14881.1	982.2	800.7	4686.4	4613.8	892.4	256.7	729.9	607.5
FGSG_13770	1101.8	857.3	7622.7	7452.4	755.9	608.2	509.8	460.6	1260	748.5	15309.8	15106.7	511.7	98.6	22.3	11.2	1313.7	902.4	6453.7	6221.5	693.7	476.3	5064	5048.9	571	131.5	204.1	194.3
FGSG_10485	419.4	266.4	1892.4	1868.6	227.7	91.4	16.5	13.5	891.9	544.1	7180.7	7054.1	456.7	123.7	4.8	2.4	623.9	379.8	3390.8	3312.6	328.6	165.9	574.3	572.7	406.4	122.9	55.2	52.7
FGSG_13771	301	183.2	2002.3	1976.1	262.6	138.8	89.2	84.2	689.2	474.5	5789.2	5725.6	385.5	102.3	7.9	5.2	386.6	243.2	2456.5	2422.2	298.4	191.8	929.9	929.9	343	80.2	24.9	19.4
FGSG_10486	664.1	400.8	4304.3	4095.7	489	305.8	346.1	284	634.5	299.3	8759.7	8367.8	445.5	79.1	25.8	8	992.6	669.1	6168.9	5823.2	269.2	142.7	939.6	927.8	384.5	96.6	84.4	73.1
FGSG_10487	555.8	432.3	3141.9	3091.8	701.6	621.5	379.3	363.9	836.2	627.4	7168.3	7015.2	214.1	42.9	8.7	8.1	287.6	164.1	1872.3	1804.7	482.1	376.6	2252.6	2242	232.5	53.2	36.7	34.9
FGSG_10488	143.1	67.9	233.3	226.9	177.1	57.8	15.7	12	197.1	118.5	436.2	429.7	112.8	31.2	1.3	0.6	144.7	62.1	20.5	14.4	101	42.7	276.5	275.2	100.8	29.6	7.4	4.7
FGSG_10489	160.8	33.1	23.7	21.3	77.9	21.5	8.1	5.4	113.5	25.9	10.1	7.2	130.8	31.3	2.8	2.8	158.9	43.9	28.7	25.4	56.3	11.6	10.1	10.1	88.5	31.5	6	6
FGSG_10496	184.6	131.8	741.3	723.7	299.6	213	236.3	213	199.4	135.3	1363.7	1363.7	139.2	37	24.7	22.9	62.8	12.6	35.6	29.3	325.7	175.4	1490.7	1472.8	367.8	115.2	659.5	590.7
FGSG_10497	107.3	74.3	24.8	12.4	75	39.1	54.7	46.9	124.5	95.3	28.4	16.7	70.3	27.3	16.5	2.5	54.1	29.5	35.4	25.6	119.3	86.5	19.3	6.7	95.9	51.5	48	8.7
FGSG_10499	481.3	144.8	6.7	6.7	610.9	161.2	8.4	7.6	615.2	174.2	9	8.1	1603.1	493.9	11.6	4	436.3	135.9	9.6	7.4	1053	311.7	10.4	6.4	1283.8	404.5	6.1	2.4
FGSG_15607	68	24.3	102	97.1	27.6	16.5	27.6	27.6	32.5	5.9	50.2	50.2	116.8	20.4	2.9	0	93.7	48.6	86.7	83.3	41.5	17.8	5.9	5.9	55.4	12.3	12.3	9.2
FGSG_13775	12014	9072.8	11597.2	10718.1	12101.4	9148.9	6115.8	5408.7	1186.7	381.5	1059.5	560.7	529.6	52.5	357.8	16.4	16529.9	12695.6	14823.5	13607.4	418	307.9	344.6	304.6	357.7	206.6	253.9	171.9
FGSG_10501	64406	56788.6	40421.3	33983.8	37227.5	31522.7	30261.3	24884.5	7958.5	2488.1	4142.9	897.4	2610.2	133.5	1942.7	111.8	82360.2	72498.6	54311	45165.6	1788.8	1548	1095.3	900.3	711.1	417.1	661.8	459.4
FGSG_10502	2661.5	1815.8	23373	21553.5	5423	3942.3	3103.4	2512	1574.7	645.1	44365	41075.3	322.2	65.3	145.2	32.4	3675.3	2517.1	29858.8	27543.6	193.4	91.2	686.6	612.5	244.5	109.1	146.8	94.2
FGSG_10503	311.8	180.6	238.7	223.6	390.9	215	105	92.8	192.1	84.9	30.1	24.8	100.8	11.6	9	1.3	378	242.8	262.8	255.1	76.2	9.2	10.5	9.2	68.2	12.3	8.2	5.5
FGSG_17376	164.4	42.3	9.9	7	166	47.5	9.1	8	195.3	47.7	10	8	246.9	55.1	8.2	1.4	170.2	54.4	12.8	9.7	215.5	47.1	6.9	4.9	209.7	56.6	3.6	1.8
FGSG_10506	153.5	143	68.1	54.7	304.1	269.3	118.8	88.3	116	67.1	43.1	28.6	46.7	16.2	26.5	4.6	135.8	111.1	80.9	49.4	119.6	109.6	37.5	24.6	289.6	239.7	194.1	108.9
FGSG_10510	575.7	425.5	893.6	826	1344.9	1052	722.2	619.9	181	92.8	240.3	208.4	185.1	30.1	54.2	4.5	903.3	661.8	1506.1	1382.7	209.4	119.2	240	235.4	107.9	20.6	14.3	7.9
FGSG_10511	241.3	69.8	6.8	5.5	235.4	69.1	3.9	2.9	299.4	80.2	2.3	1.8	543.2	147.6	1	0.8	265.2	82.4	6.7	5.8	347.3	94.6	4.7	2.6	410.7	106	4.3	2.7
FGSG_15610	0	0	364.6	106.6	6.4	6.4	503.3	121.1	27.3	27.3	538.5	184	0	0	492.3	138.3	12	8	344.7	84.2	6.9	3.4	630.3	205.5	3.6	3.6	344.9	110.2
FGSG_17381	296	87.5	8.2	4.8	490.8	141.3	12.4	10.1	468.2	151.6	5.8	5	475.9	141	3.3	1.6	346.9	109.9	7.8	4.9	471.4	147.4	7.9	5.4	422.6	112.3	3.5	1.3
FGSG_10518	226.7	172.8	157.6	111.7	156.3	128.4	84.6	59.7	35.5	10.5	20.6	2.8	23.2	3.6	12	0.4	333	265.1	228	170.1	17.1	9.7	8.5	4.9	18.1	5.1	3.4	0.8
FGSG_10522	319.8	116.4	6	5.5	435.6	152	2.8	1.7	427.9	161.4	5.7	5.1	601.9	222.2	0.9	0.3	318.4	114.8	7.5	6	518.8	196.2	2.4	2.4	552.4	195.8	1.9	1.6
FGSG_10524	192.1	60.9	31.6	13.5	223.4	67	24.2	11	221.7	61.7	43.9	26.2	270.5	66.1	79.5	27.5	178.1	52.8	39.9	22.3	233.5	67.7	29.3	11.4	228.3	51.3	70.7	21.9
FGSG_10525	572.3	156.6	9.5	3.2	989	294.4	15.6	3.6	485.3	126.6	18	7.7	791.8	206.1	19.7	7.6	492.1	129.3	7.6	3.8	502	134.4	9.7	4.5	672	174.4	14.8	5.4
FGSG_10527	174.8	69.9	7	7	95.3	47.7	11.9	4	174.2	87.1	10.6	8.5	214.4	50.5	2.1	0	159.9	65	2.5	2.5	162.3	47	4.3	2.1	148.5	46.6	0	0
FGSG_10528	233.6	73.6	7.7	6.6	219.5	66.2	4.1	3.5	227.7	58.7	3.4	2.2	322.4	74.7	1.2	0.3	211.5	62.1	11.7	11	178.6	38.4	3.1	2.5	281.7	61.3	1	0.3
FGSG_10530	651.9	178.5	19.1	14.5	626.8	177.6	24.6	18.7	757.2	213.7	23.9	18.1	1267.7	336.5	20.5	6.7	521.8	145.7	9	5.6	939.6	280.6	35.1	24	1010.8	266.4	20.1	6.2
FGSG_10531	408	168.1	38.6	37.2	649.8	199.6	161.3	158.1	600.9	284.3	77.5	72.4	523.3	148.7	9.5	3.7	412.2	114.3	14.8	11.3	695.3	248.8	52.2	41.7	448.7	144.6	26.2	12.7
FGSG_10532	128.6	36.5	7.8	6.6	131.1	29.2	7.5	5.4	156.2	41.4	10.2	8	196.6	39.2	2.2	0.7	113.7	29.5	11.1	7.7	118.7	27.4	9.1	7.3	153.9	33.4	5.3	3.4
FGSG_13781	129	41.9	61	52.3	107	51.5	57.4	53.5	57.2	8.5	8.5	5.3	31.5	8.4	5.2	1	129.6	42.4	32.4	29.9	32	10.7	17	16	24.3	7.7	2.2	0
FGSG_17385	472.8	402.4	334.8	302.7	450.3	387.2	298.6	271.5	60.6	17.3	22.6	8.3	63.6	6.9	20.9	0.7	651.9	568.1	408.3	380.9	44.8	24	11.8	11.3	37.4	21.6	16.5	12.1
FGSG_17386	133.3	112.3	141.5	125.5	113	95.4	119.8	106.1	16.3	3.8	18.3	4	25	4	19	0.6	177.8	151.9	200.1	177.6	15	8.7	7.2	6.4	20.7	9.1	8.4	5
FGSG_13787	759.8	586	2271.3	2187.8	2330.8	1899.2	944.3	831	194.8	37.7	60.6	24.6	116.6	13	34	2.4	967.5	744.2	3017.2	2892.1	51.8	21.4	45.3	41.1	45.3	20.5	27.3	22.2
FGSG_13788	1409.1	1112.2	3521.4	3213.3	1440.1	1152.1	3230.2	2854.7	150.7	23.8	165.1	51.9	149.1	2.5	126.3	10.1	1783.8	1437.4	4750.8	4272.3	52.2	41.1	147.2	136.9	83.5	44.4	169.6	137.7
FGSG_17394	181.5	157.5	156.9	136	156.8	134.7	153.3	132.4	11.5	3.1	27.6	5	10.1	0	17.5	0.9	253.5	218.5	244	214.4	10.6	7.2	10.3	8.1	9.1	5.5	14.3	10
FGSG_10576	307.2	276.6	421.8	360.5	305.2	285.9	467.5	417.3	27.6	7.6	40	8.3	15.7	0	25.9	4.8	434.3	389.7	709.8	636	9	7.6	23.5	19.4	12.2	9.3	18	12.2
FGSG_10581	441.3	390.4	239	188.6	524.3	465.3	284.5	238.5	63.8	12	20.9	7.6	72	2.6	18.4	1	608.4	537.3	356.4	291.9	21.4	15.7	9	6	38.1	23.9	17.3	8.7
FGSG_10607	23.8	14.5	126.8	124.2	37.5	28.5	166.6	163.6	12.8	2.4	5.6	1.6	18.3	0.8	26.2	0	51.9	22.7	167.1	163.4	3.2	2.4	7.3	6.5	10.1	3.4	20.9	19.3
FGSG_10623	104.9	60.9	33.8	30.5	96.1	34.6	15.4	11.5	104.9	39.1	10.3	6.2	103.8	40.7	2	0	82.2	55.6	29	26.6	124	49.6	2.1	2.1	57.9	25.8	4.3	2.1
FGSG_10646	106.9	76.7	29.3	20.7	68.6	38.2	13.7	8.8	112.1	74.4	17.8	11	70.5	17.1	3.1	0	138.6	106	26.5	20.9	37.9	11.1	5.8	4.7	65.6	19.1	10.9	3.8
FGSG_13805	152.9	127.9	96.9	84	265.8	203	124.7	95.5	44.2	25.3	27.6	22.5	29.6	4.1	22.3	4.1	156.9	96.3	94.1	63.8	112.8	75.4	52.3	36.5	401.3	215	309.6	190.6
FGSG_17432	126.8	118.8	172.1	151.9	65.2	58.7	71.6	55.1	29.5	6.9	30.9	7.4	11.7	1.5	11.2	0.5	181.9	168	245.4	207.8	15.8	12.8	15.3	13.8	11.3	7.2	16.9	11.8
FGSG_13813	118.8	95	223.9	190	80.9	65.5	150.3	131	14.4	8.2	22.7	2.1	12.2	0	42.8	0	121.2	104.3	237.6	186.7	35.2	22.8	58	51.8	34.4	17.2	86	55.9
FGSG_14031	872.7	359.4	350.4	324.8	986.1	488.4	450.5	401.2	800.7	239.8	197.4	184.1	956.7	214.6	72	6.2	803.2	322.6	263.3	228.6	1180.4	442.5	342.6	322.1	1041.4	357.7	244.9	184.8
FGSG_13464	8108.8	7776.6	5124	4776.7	6770.1	6415.5	3859.6	3659.5	526.1	247.7	458.8	149.9	460	63.5	338.9	24.2	10967.4	10517.7	6769.6	6377.5	270.5	270.5	190.6	175.2	248.9	213.8	207.4	162.8
FGSG_15458	177	153.7	205	144.4	232.8	201.1	254	148.2	34	19.8	73.6	31.1	30.8	2.8	75.6	0	226.4	196.4	296.3	209.7	8.5	8.5	19.9	14.2	35.4	17.7	29.5	17.7
FGSG_08014	191.4	69	28.8	28.8	251.8	87.1	13.6	11.2	240.7	80.4	31.2	31.2	214	84.6	0	0	147.8	50.3	6.5	5.5	315	112.6	71.8	71.8	167.7	57.1	1.8	0.9
FGSG_13455	150.7	137.2	139.8	127	204.7	190.8	177	157.3	16.4	7	10.5	3.5	15.8	2.7	12.7	2.7	262.1	239.7	228.7	207.1	21.1	10.6	7.8	7	26.8	12.6	16.3	10.6
FGSG_17114	951.4	865	1055.9	961.6	1021.9	916.6	1275.4	1160.3	82.6	28.6	98.3	35.3	103	11.8	82.2	7.1	1510.3	1384.6	1700.1	1554.1	62.4	54.2	72.5	59.5	169.9	119.1	197.8	135
FGSG_17113	113.1	91.1	96.6	86.9	232	166.1	199	167.7	42.8	24.3	42.8	26	56.4	5.8	45.6	12.4	135.1	106.5	122.3	94.6	86	64	50.6	40.4	365.6	223.1	366.5	253.7
FGSG_13452	14492.6	12813.1	19880.6	16714.1	9803.8	8624.2	14434.2	11906.8	839.6	252.1	1214.4	286.3	485.7	30.9	626.8	34.9	18579	16459.9	26476.4	22219.6	418.4	364.4	646.5	547.4	271	178.2	265.2	140.3
FGSG_08027	973.6	867.5	697.5	571.5	772.5	650.9	675.7	550.8	80.1	20.6	63.3	19.1	51.5	4.1	30.3	2.3	1428.5	1270.7	957.4	775.3	33.1	25.7	26	20.1	21.2	12.3	20.9	15
FGSG_08048	107.9	30.3	3.8	3.8	96.8	28	2.2	1.1	114.4	34.5	0.6	0	20.5	4	0.6	0	98.7	31.1	4.1	3.4	209.8	69.9	3.5	3.5	16.2	1.8	0	0
FGSG_08049	161.5	35.4	8.9	8.9	203.6	77.9	7.5	5	181.5	68.6	1.3	0	312.6	105.1	0	0	120.2	39.5	4.7	4.7	373	141.9	1.4	1.4	279.2	94	1.4	1.4
FGSG_08069	81.4	56.7	149.8	130.9	137.1	107.4	232.9	198.2	56.5	41.5	62.7	47.7	41.1	7	35.8	7	108.1	70.7	130.9	99.8	61.3	40.9	93.3	71.9	279.3	149.4	299.6	193.6
FGSG_08074	48.8	41.4	168.6	159.7	38.6	25.2	115.9	109.2	6.3	2.7	7.2	3.6	3.6	0.9	4.4	0	69.8	56	248.4	232.5	1.8	1.8	4.5	3.6	2.8	0.9	6.6	3.8
FGSG_17099	265.9	74.1	14.8	14.8	240.3	59.5	10.1	9	310	84.7	19.2	17.4	268	57.1	3.6	3	293.9	88.3	27.6	25.4	311	71.2	6	6	226.3	44.5	7.5	4.4
FGSG_08119	766.2	630.1	1019.2	888.2	624.2	509.6	763.9	667.7	63.7	9.8	55.1	9.8	80.6	1.2	63	3	1098.7	921.5	1574.9	1373.2	29.6	20.9	35.1	29.6	33.2	14.7	23.7	16
FGSG_08122	162.8	39.1	17.4	15.2	268.8	78.9	12.3	12.3	248	67.3	46.2	46.2	357.6	90.1	2.6	0	170.6	38.8	40.3	37.2	315.6	71.6	6.6	5.3	360.6	71.6	1.4	1.4
FGSG_15464	125.7	71.8	35.9	35.9	122.4	40.8	40.8	30.6	120.1	43.7	5.5	0	86.4	32.4	0	0	115.5	51.3	6.4	6.4	93.3	54.9	5.5	5.5	74	28.5	17.1	11.4
FGSG_08128	454.1	93.3	20.5	18.9	353.5	72.3	5.5	4.9	532.8	121.6	24.6	22.6	568.7	103.1	1.9	1.3	439.4	93.7	16.2	14.6	363.6	82.7	6.6	5.3	471.9	90.3	3.1	1.7
FGSG_08130	538	184.9	23.9	22.9	679.6	231.3	22.4	15.3	759.9	283.4	34.1	30.9	823.6	286	3.7	1.2	688.1	255.3	31.9	23.8	734.6	245.5	5.7	5.1	767.2	256.8	5.9	1.3
FGSG_08133	201.7	55.8	3.9	3.7	204.3	54.2	3.6	2.9	234.4	66.7	8.9	8	328.8	94.9	1.3	0.2	185	53.9	5.2	4.5	202	58.7	2.1	2	270.4	77.4	1.4	0.6
FGSG_13434	1651.4	1482.6	1550.9	1362.1	1259.8	1104.6	748.5	593.4	95.2	22	119.6	46.4	45.9	0	50.7	4.8	2027.1	1829	1757.2	1559.1	41.7	34.4	36.8	36.8	40.8	22.9	35.7	28
FGSG_08135	817.5	672	927.8	782.3	953.9	803.3	443.6	307.6	81	27.9	58.3	25.2	62.5	11.2	19.8	2.2	1079.3	911.3	1199.1	1011.2	45.9	28.4	28.4	24.1	40.4	10.9	12.3	7.3
FGSG_08137	188.2	43.9	3.1	3.1	196	42.8	7.1	5.3	240.2	52.4	1	1	181.1	39.6	0.9	0	160.3	34.8	10.1	10.1	210.8	46	0	0	184	28.8	0	0
FGSG_17096	135.3	87.6	64.8	58.6	126.6	72.3	40.7	36.2	87.7	24.2	6.2	1.4	35.9	9.6	5.1	0.3	146.3	106.4	85.7	76.4	126.4	38.9	4.9	3.8	34.6	11.5	2.9	1.4
FGSG_17094	100.3	31.7	2.6	2	254	73.4	3.7	3.7	227.3	72.2	0.4	0.4	159	45.6	0	0	109.8	28.3	3.3	2.8	168	52.4	1.6	1.2	125.5	40.6	0.8	0
FGSG_08158	116.4	27.6	12.3	11	128.1	31.3	7.7	4.9	142.6	36.5	18.6	15.6	124.5	23.2	1.1	0.7	125.6	38.5	23.6	20.6	114.9	26.6	6.4	6	112.3	25.6	3.1	2.3
FGSG_08161	125	82	169.1	148.6	93.1	55.9	98.9	86.1	135.1	43	24.3	10	59.8	17.2	9.9	1.2	131.8	87.1	216.8	186	68.2	28.2	23.2	21.3	59.8	27.9	31.8	19.5
FGSG_13430	180.4	36.1	26.2	19.7	89.4	22.4	3.7	3.7	195.3	31.9	13.9	10	159.7	13.8	2	0	135.9	42.2	16.4	16.4	98.1	16	2	2	124.8	35.3	0	0
FGSG_08173	196.1	38.9	12.7	10.5	243.2	45.1	11.1	9.4	256.5	56.4	30.5	26.4	538.2	98.1	1.8	0	200	44.9	8.6	6.4	400	73.6	34.7	33.4	412.8	70.2	6.2	3.8
FGSG_08174	176.4	72.2	12	8	170.1	59.2	13.7	9.1	184.4	82.8	16.2	15.4	234.7	61.9	3.2	0	190.1	77.4	8.6	5.7	187	54.7	8.2	7.3	218.7	59.3	10.2	8.5
FGSG_08203	955.5	273.3	4.9	4.1	1837	498	3.7	3.7	1147.2	307.3	7.5	7	6041.5	1606.9	0	0	774.3	189.5	6.5	6.5	2642.2	683.9	21.1	21.1	4743.4	1242.8	1	0
FGSG_08210	102.2	88	126	118.9	237.7	91.8	105.3	97.2	15.9	1.4	11.6	4.3	24.3	4.3	10	0	95.1	71.4	135.9	125.7	2.9	1.5	11.6	10.2	3	0	13.6	7.5
FGSG_17079	691.6	247.2	4.5	4.5	1767.1	553.8	0	0	1395.8	491.9	0	0	1331.9	392.6	1.4	0	907.4	304.6	8.1	8.1	1218.8	397.5	0	0	1214.8	434.2	1.4	0
FGSG_08226	178.2	172.1	93.6	93.6	171.5	147.5	78.9	75.5	16.5	3.7	9.2	1.8	12.7	3.6	5.4	0	304.3	254.7	207.2	179.1	9.2	7.4	7.4	7.4	7.7	3.8	11.5	5.7
FGSG_08230	220.1	75.7	5.5	4.7	441.8	166.7	5.4	4.5	269.4	84.8	2.4	1.4	407.4	144.2	0.5	0.5	187.7	68.8	8.5	7.9	501.1	160	3.9	3.9	347.1	125	1.5	1
FGSG_08235	120.4	35.6	6.5	5.3	142.2	44.5	6.1	4.7	146.4	47.6	9.7	8.3	208.3	71	1.4	0.4	113.6	52.6	4.7	4.2	155.5	43.8	3.3	2.9	162.1	52.3	0.8	0.8
FGSG_13413	57.3	50.6	127.7	106.8	65	58.8	120.1	92.6	7.4	4	12	4.7	2	0	7.3	0	107	98.4	186.5	156.6	6.1	3.4	3.4	2.7	4.2	2.8	9.1	7
FGSG_08245	206.9	127.7	190.1	174	239.8	125.1	155.4	138.6	124	26	15.8	4.3	63.3	11	8.4	0.8	256.7	183.5	259.2	235.6	227.9	56.6	13.3	11.6	51.6	16.5	12.9	11.6
FGSG_15472	412.2	386.8	315.5	285	329.5	294.9	213.9	173.4	30.9	12.4	9.3	0	9.2	0	9.2	3.1	498.3	451	378.2	334.6	9.3	6.2	15.5	15.5	29	22.6	6.5	3.2
FGSG_08254	402.5	390.5	78.1	75.1	346.3	322.4	34.1	29	43.8	32.9	14.6	11.9	36.1	9	6.3	0	637.5	618.2	83.7	71.9	36.7	13.8	8.3	7.3	30.5	15.2	2.9	2.9
FGSG_08266	400.6	178.1	93.7	85.1	429.1	207.2	71.5	61.8	576.4	171.3	27.4	19.1	481.2	127.7	6	0	420.2	200.4	130.4	116	325.5	92.6	12.2	10	423.1	119.7	16.8	9.5
FGSG_08267	1135.7	850.2	1509	1211	1297.3	1015.7	1493.3	1258.1	387	204	234.5	93.4	279.1	50.9	239.5	15.1	1571.6	1114.3	1809.3	1443.8	252.9	136	484.8	438.8	543	268.5	1388.4	1181.5
FGSG_08268	21133.4	18289	27398	20657.4	14718.3	12624.2	17631.2	12950.2	1825.9	611.4	3857.9	525.2	910.4	72.1	1776.1	54.8	27898.6	24082.9	34753.3	26308.6	906.3	784.6	1044.5	785.7	1575.5	1050	1541.2	634.7
FGSG_13406	69123.7	50869.8	68452.6	56918.7	55288.4	40261.9	53055.8	43290.5	13429	1119.3	4485.6	1308	8405.4	153.7	2037.9	145.5	94602.2	69974.1	90763.9	75419.1	2395.2	1781.7	2547.1	2109.4	2353.2	1376.3	3055.1	1913.2
FGSG_08269	1291.4	941.7	1487.4	1293.3	1130.2	814.6	848.2	725.1	206.5	80.8	144.8	58.1	110.2	11.3	148.1	35.5	1571.9	1136.2	1836.6	1609.9	114.9	52.3	139.6	87.2	136.1	67.5	153	72.4
FGSG_08270	418.6	89.5	130.4	122.9	492.8	96.5	20.7	17.2	411	88.5	213.8	211	1455.3	347.4	3.6	0	521.3	117.1	19.5	13	549.3	137.1	281.6	276.1	1128.9	246.2	31.7	23.1
FGSG_17068	202.6	43.1	13.8	12	816.9	206.3	22.5	17	214.8	42.2	9.1	8.7	719.8	141.6	3.6	0.7	186.7	41.1	12.8	7.3	435.9	104.3	15.4	12.8	503.4	106	38	17.1
FGSG_08275	395.5	128.7	108.6	105.5	371.8	88.1	10.6	8.8	402.4	132.9	168.7	167.7	421.5	87.6	0.9	0	319.2	93.1	13.3	11.1	341	112.7	155.4	154.4	362.8	81.6	2.9	1
FGSG_08277	113.7	50.2	33.4	26.7	125.3	38	19	19	91.4	26.4	60.9	54.9	92.5	18.1	2	2	124.2	47.8	57.3	57.3	77.6	22.5	16.3	12.3	97.5	44.5	17	4.2
FGSG_08281	138.1	123.7	115.9	102.9	134.6	108	81.4	74	20.6	5.5	12.7	4.7	23.5	3.9	8.6	0	179.6	162	147.1	134	31.8	10.3	11.1	9.5	9.9	5.8	10.7	8.3
FGSG_08285	119.4	37	5.1	5.1	153.5	51	1.3	0.9	156.1	52.7	4.3	3.8	246.9	77	0.5	0.2	116.6	36	3.7	2.8	190.6	61.6	4.3	4.1	198.4	57	2.2	1.5
FGSG_13399	292.4	87.2	18.6	17	410.2	100.9	21.1	11	385.3	85.4	30.9	23.6	433.2	109.3	21.9	7.8	278.8	76.8	26.6	20.2	627.1	157.9	28.6	14.8	401.6	101.4	19.5	8.7
FGSG_17064	558.5	140.2	4.7	4.7	363.7	140.7	0	0	569.4	187.4	9.9	9.9	564.8	189.7	2.8	1.4	521.1	153.6	11.7	8.4	354	142.7	4.3	2.9	477.1	168.9	1.5	1.5
FGSG_17063	2065.5	594.8	53.2	29.3	1462.4	393.3	33.3	14.8	2222	639.8	52.1	23.1	2838.6	805.2	41.1	11.7	1678.5	494.1	38.8	13.2	2525.1	741.2	59.7	32.5	2330.2	665.5	34.4	11
FGSG_08290	494.6	131.9	12.3	8.7	434.1	107.3	8.2	5.7	568.2	165.6	16.2	14.5	451.6	127.9	0.4	0	478.1	140.1	5.2	3.1	482.6	135.2	7.5	6.2	409.1	116.6	3.7	2.7
FGSG_08291	380	107.5	3.8	3.8	492.7	104.6	4.4	0	562.1	198.2	2.3	2.3	376.1	120	0	0	460.8	142.6	2.7	0	454.8	152.4	2.3	2.3	306.6	111.9	0	0
FGSG_08293	318	256.7	1212.9	1194.7	1019.2	939.2	753.4	714.7	383.7	289.8	1966.7	1955.6	58.7	21.8	24.6	15	188.3	87.6	349	326.2	493.9	381.5	1771.5	1764.6	247.7	72	175.7	171.4
FGSG_08294	296.2	263.1	143.5	126.9	326	296.7	129.6	89.9	29.1	15.6	59.2	48.1	35.4	6.6	13.3	0	432.5	387.8	290.5	257.7	14.6	6.7	15.7	11.2	26.8	14	4.7	3.5
FGSG_08299	193.6	50.9	9.8	9.8	127.7	27.4	12.2	11.2	201.7	48.3	6.5	4.3	159.9	32.7	4.3	1.1	178.5	48.5	8.3	5.7	98.1	28.9	11.4	7.6	147.7	32.8	5.7	4.5
FGSG_13397	156	43.3	16.1	11.1	125.8	43.5	6.9	5.7	189	58.1	5.5	4.9	204	50.8	1.8	0.6	164	50.4	9.4	7.9	130.3	35	8	6.1	164.7	40.8	12.1	7
FGSG_13396	590.2	425.3	430.4	406.4	674.7	483.2	227.3	200.1	349.4	143.8	70.3	50.5	220.2	54.5	15.1	4.5	697.8	510.8	505.4	467.6	163.7	57.6	50.7	43	193.9	63.8	46.3	35.9
FGSG_08301	79227.7	71752.8	51151.8	38718.2	55668.9	50158.4	35008.1	25535.8	3177.1	1205.5	4621.9	976	1362.5	156.8	2231.8	94.1	106112	95934.3	66531.1	49708.7	2386	2142.1	1389.6	1018.3	1151.8	846.1	882.6	433.3
FGSG_17059	1198.9	870.1	713.1	587.3	920.4	560.7	521.3	438.5	257.2	74.3	64.8	23.2	173.2	38.1	30.2	5.7	1373.8	1006.8	853	732.2	305.2	83.7	19.1	17.5	110.6	35.2	11	8.8
FGSG_08306	340.8	111.8	11.9	7.6	404.4	114.7	2.5	2.5	448.5	124	7.9	5.9	545.5	143.6	2.6	0.7	342.8	100.8	8.5	8.5	558.9	153.8	2.7	2	487.9	121.8	0.7	0
FGSG_08312	426.6	141.2	5.4	4.3	513.6	177.6	5.2	3.6	603.4	197	3.3	2.4	405.2	129.8	3.8	0.9	408.4	136.3	3.9	2.9	656.9	219.1	2.1	0.7	350.6	108	3.8	1.1
FGSG_08314	572.3	215.9	119.3	116.3	566.1	185.3	18.9	18.9	702.9	255.1	308.3	303.7	608.2	169.8	1.8	0	672.3	177	19.4	12.9	417.8	175.2	275.8	274.8	611.8	213.5	41.2	39.3
FGSG_08315	346.5	93.4	9.1	5.9	283.8	65.5	9.1	6.1	409.1	113.2	11.7	9.1	621	165.9	2.6	0.6	345.6	91.6	9.2	5.3	322.5	84.1	5.9	4.2	524	137.1	1.7	0.7
FGSG_08316	248.6	126.3	80	70.6	237.9	126.5	56.1	51.7	216.8	92.5	14.3	7.1	251.8	102.3	7.1	1.4	237.1	129.5	109.3	90.2	233.8	90.5	7.7	5.7	207.4	91	5.5	3
FGSG_08317	764.3	703.8	286.6	138.5	1002.1	920.7	331	146.5	46.4	21.3	61	4.8	33.5	1.9	69.9	1.9	1035.5	955.8	416.5	240.1	37.9	29.2	16.5	6.8	22.2	8.1	19.2	8.1
FGSG_08323	18524.5	16991	12929.5	12158.4	19983.4	18218.3	12497.9	11743.7	819.1	341.7	676.4	239.6	542	81.9	578.6	40.1	28734.6	26640.1	20354.5	19186.1	644.5	552.4	479.8	446.2	590	420.9	387.8	277.5
FGSG_08324	5321.7	4121	3309.3	2881	4094.9	3118.9	2127.5	1801.2	821.8	171.3	375.5	175.4	488.8	26.1	147.5	22	7074.4	5477.5	4173.9	3622.9	202	125.8	182.1	146.5	250	104	353.1	273.2
FGSG_13392	1858.3	366.4	39.3	39.3	2557.1	416.3	0	0	2481.1	397.6	39.8	31.8	1856.8	448.5	0	0	1739.5	392.8	28.1	9.4	1686.6	287.8	0	0	1767.4	340.2	0	0
FGSG_08325	213.5	53	8.5	7.3	209.4	40.4	4.6	4.1	233.1	46.9	7.1	4.9	381.8	96.7	1.7	0.2	170.5	41.3	6.1	5.2	296.8	67.4	3.7	3.2	316.3	66.9	1.8	1
FGSG_17708	524.5	190.3	45.3	27.2	380.9	127.4	33.5	18	589.9	220.3	53	39.2	463.1	138.3	9.5	3.4	455.8	188.6	48.6	28.3	357	122.5	22.8	13.1	414.4	121.4	12.2	5.7
FGSG_08330	369.7	290.2	1106.6	1099	477.3	424.3	225	205	379.5	276	2010.4	2005.8	120.6	43.2	9.9	6.8	124.4	42.4	54.1	48.7	637.4	390.7	2238.9	2227.3	424.8	172	144.8	141.6
FGSG_08332	16555.5	13596	17550.8	13588.9	15387.3	12446.5	10635.1	7207.4	1658.2	443.1	1481.7	409.8	1489.2	236.3	755.9	26.3	21828.8	18041.6	23278.9	17559	913.7	478.9	478.9	365.4	727.6	202.8	140.4	72.1
FGSG_08333	202.8	130.7	82.7	69.4	178.8	90.9	57.6	42.4	183.2	81.1	38.9	32.4	69	16	3.2	1.6	230.7	133.5	106.8	91.5	91.3	24.4	11.4	11.4	94.7	22	8.5	6.8
FGSG_08334	241.5	78.7	15.9	10.6	222.5	75.2	9	8.3	254.1	95.7	12.5	9.6	281.6	83.5	3.2	1.6	204.7	74.7	12.3	9.5	194.8	71.1	11.3	8.5	233.2	77.6	5	2.5
FGSG_08335	471.3	88	29.8	25.6	556.3	98.4	12.9	9.7	378.7	100.1	31.9	31.1	341.4	57.2	6	1.7	456.5	99.4	49.7	43.6	283.5	31.2	12.1	10.4	264.6	45.9	5.4	4.5
FGSG_08337	1254.5	194.7	15.3	15.3	1027	148.5	0	0	1451.9	241.7	22.8	22	1459.9	229.9	0.8	0	1111.2	180.9	5	4	948	162.2	13.6	11.9	1277.7	187.8	0.9	0
FGSG_08338	526.6	145.3	12.1	8.1	527.2	170.8	4.6	1.1	609.4	177.2	14.1	11	468.3	133.4	2.4	0	421.8	115.4	10.8	9.4	326.6	99.8	6.8	1.8	419	119.6	1.9	0.6
FGSG_13390	102.7	55.3	31.6	23.7	107.7	35.9	17.9	9	177.6	110.4	28.8	28.8	47.5	14.2	0	0	186.2	124.2	33.9	28.2	57.9	9.6	4.8	4.8	70.1	5	5	5
FGSG_13389	437.8	116.6	12.4	11.9	532.1	153.6	6.5	4.1	533	146.7	8.5	8.2	1036.1	277.2	0.6	0.3	380.3	104.4	15.2	12.6	600.3	169.9	5.7	5.1	839	235.2	1.3	0.7
FGSG_08342	108	26.1	7.4	7.4	93.1	29.6	12.7	12.7	79.2	29.4	2.3	2.3	73.9	24.6	2.2	0	114.4	58.5	13.3	13.3	59.1	18.2	4.5	2.3	73.2	26	0	0
FGSG_13387	99.4	69.1	237.7	220.4	353.4	314.2	68.7	54	165.4	107.7	1163.2	1131.7	31.2	5.2	2.6	0	83.4	37.1	382.9	376.7	52.8	39.6	47.5	47.5	24.7	13.7	16.4	11
FGSG_15477	12207.3	11432.8	323.8	140	13191.4	12465.6	924.7	646.3	12213.6	11229.7	724.6	477.3	4304.3	3984.6	268.4	59.2	10487.6	9694.8	403.4	178.3	10119.5	9634.3	237.9	78.8	5614.4	5294	310.8	43
FGSG_08344	1763	1012.4	2584.9	595	2454.9	1424	2354.8	103.1	2200.9	1220.2	6378.9	2519.1	1177.6	568.2	1012.4	30.4	2138.1	1169.1	1958.4	586.4	1770.4	964.4	893.1	98.2	1297.8	643.6	931.2	71.5
FGSG_13385	213.7	72	2.2	2.2	272.1	75.4	1.3	0	243.3	65.6	5.5	4.1	196.7	65.6	0	0	236.3	71.5	1.6	0.8	320.7	96.8	3.4	2.7	142.6	34.9	0.7	0
FGSG_08348	121	22.6	6.5	6.5	148.4	38.5	9.2	7.3	131.3	42.1	1	1	154.2	45.6	1	0	109.5	31.1	5.8	3.5	114.3	23.6	4.9	2	100.2	32.7	0	0
FGSG_08351	167.9	123.7	42	35.3	125.5	57.7	60.2	42.7	83.2	53.7	13.4	9.4	37.2	6.6	2.7	0	157.9	129.5	72.6	60	36.4	16.2	2.7	2.7	26.6	9.8	1.4	1.4
FGSG_08352	107.7	36.5	3.9	3	136.6	45.9	3.9	3.5	115.3	37.5	5.8	3.4	169.7	62.1	1.8	0	103.3	40.6	9.3	7.8	92	30.8	4.2	3.4	144.8	45.7	0.3	0
FGSG_13382	827.6	692.3	858.8	661	703.6	597.2	484.9	272	101.2	41.1	117	6.3	43.8	6.3	65.7	0	1108.5	967.1	1052.7	639.8	31.8	19.1	25.4	6.4	59.4	16.5	39.6	13.2
FGSG_17054	197.8	83.3	31.2	20.8	212.9	82.8	23.7	23.7	259.3	101.2	6.3	6.3	50.1	6.3	0	0	297.6	133.9	81.8	81.8	89	31.8	6.4	0	59.4	13.2	6.6	6.6
FGSG_13380	231	70.6	13.4	9.2	207.9	53	10.4	5.6	298.8	76.4	15.5	12.4	340.2	88.3	3	0.8	228.7	57.1	18.2	13.6	237.3	53.9	10.4	6.5	273.7	78.4	5.4	0.9
FGSG_17053	195.7	76.5	28.5	18.1	178.2	56	47.1	29.5	232.4	80.3	27.6	18.1	352.3	128.6	23.4	3.9	180.6	57.4	33.4	13	171.8	54.6	44.3	20.6	297.5	100.3	26.3	8.2
FGSG_13379	189.5	160.7	129.8	125.7	152.1	133.4	98.3	91.3	21.3	5	27.5	13.8	7.4	1.2	13.6	1.2	371	321	247.3	231.1	18.9	16.4	7.5	6.3	10.4	6.5	13.1	10.4
FGSG_08358	205.1	47.8	5.6	5.6	368.2	93.6	2.1	2.1	234.5	66.6	1.7	1.1	183	48.4	1.1	0	166.7	47.5	2.7	1.3	228.3	61.2	0.6	0.6	143.1	41	0.6	0.6
FGSG_08359	1462.7	341.7	16.3	12.7	1953.3	392.3	8.2	6.2	1744.7	415.3	23.1	20.9	1854.4	417.4	3.3	0	1294.7	306.2	7.8	7.8	1183.8	256.2	8.8	6.6	1524.7	330.2	3.4	2.3
FGSG_13378	39.5	36.9	7839.3	2163.8	15	12	5873.2	1543.1	41.6	38.4	8481	2332.2	3.2	0	10755.5	3071.9	33.9	30.1	6319	1779.6	28.9	25.7	12391.4	3474.5	3.3	1.7	8762.4	2526.9
FGSG_13377	44.4	29.6	408	213.5	28.8	12	350.6	134.5	82.2	41.1	909.5	599.9	71.2	20.3	343.2	95.3	72.5	42.3	533.3	352	32.3	7.7	260.8	78.8	44.2	17.4	423.6	115.3
FGSG_13376	126	91.6	2072.6	1897	34.7	17.3	4.3	4.3	264.4	160	5513.2	5035.4	32.1	13.8	4.6	4.6	196.4	152.8	2449.5	2264	32.6	9.3	79.3	74.6	43.6	16.9	0	0
FGSG_15478	3091.8	2971.2	440	337.5	13.7	0	27.4	0	8983.4	8562.2	911.9	644.5	0	0	54.4	14.5	4307	4173.5	611.6	491	128.8	128.8	51.5	22.1	0	0	57.3	19.1
FGSG_13375	246.7	146.1	1273.5	1220.4	81.9	17.2	10.8	10.8	486.7	266.4	3856.6	3763.2	121	29.7	0	0	335	212.9	1700.9	1648	63.8	22	48.7	44.1	99.9	30.1	7.2	3.6
FGSG_08361	131.4	33.9	13.9	11.9	113.1	27.1	6.8	6.8	108.9	20.6	24.2	23	98.2	15.6	1.2	0	93.9	25.6	19.9	18.5	65.7	23.1	2.4	2.4	79.5	15.2	2.5	2.5
FGSG_08362	217.6	151.3	1041.5	988.6	128.3	103.6	43.6	31.8	68.6	47.9	313.6	286.5	19.9	5	3.1	0.6	233.3	165.1	1142	1079	19.6	9.5	19.6	18.4	29.6	11.2	3.3	3.3
FGSG_17050	14884.6	12346.1	16563.4	14949.8	11227.9	9256.9	10997.2	9752.2	1173	242.8	600.2	256.2	493.7	19.9	247.5	31.9	20453.8	17018.8	22688.3	20528.7	457.1	368.7	476.6	415.9	185.4	95.2	217.6	129.5
FGSG_08364	4197.5	3802.9	970.1	843.3	2884.5	2559	579	507	154.2	82.8	54.2	22.8	74.8	15.5	28.2	7.1	5616.6	5082.8	1148.2	1030.7	169.3	142	24.4	20.1	67	47.7	11.9	6
FGSG_08365	1730.8	299.3	54.3	40.3	1911.6	290.7	61.7	44	2507.8	380.7	26.4	15.1	1958.1	295.6	46.6	6.5	1638.1	249.4	31	15.5	1659.6	281.3	79.6	55.9	1775.9	295	34.4	15.7
FGSG_17049	257.3	49.3	21.9	21.9	348.3	68.4	31.1	24.9	309.4	56.6	13.3	10	187.6	19.7	26.3	16.5	313	66.5	19.6	11.7	237.4	43.5	36.8	26.7	173.6	10.4	13.9	3.5
FGSG_08367	476.4	110	31.6	14	474.7	103.7	41.2	16	476.5	99.6	21.3	6.4	684.7	133.7	30.3	6.3	475.9	97.9	29.3	12.5	533.3	105.8	35	10.7	538	87.6	21.5	6.7
FGSG_08368	125.7	63.5	3.7	3.7	137.2	46.7	0	0	106.6	43.1	11.3	10.6	128.7	47.9	0.7	0	103.2	52.5	7.1	7.1	89.7	39.5	1.5	1.5	93.9	34.7	0	0
FGSG_08370	1261.5	1056.2	1959.6	1665.8	1862.7	1602.1	710.8	507.4	156.5	62.3	119.8	94.1	142.7	29	23	1.2	1616	1338.6	2861.1	2416.9	81.1	46.7	60.2	47.9	118.6	42.1	24.2	8.9
FGSG_15479	127.2	114.5	89.1	50.9	86.7	86.7	21.7	14.5	3.9	3.9	34.8	7.7	3.8	0	19.1	3.8	177.3	154.6	63.6	40.9	0	0	15.5	11.7	4	0	8.1	0
FGSG_17046	946.8	277	2.8	2.6	860.2	231.8	5.5	3.9	1188.9	361.7	6.6	6	1258.3	359.3	1.2	0.5	791.5	221.1	5.7	4.7	916.5	265.2	1.6	1.4	1056.8	283.6	0.4	0.2
FGSG_08374	592.7	494.8	734.3	634.6	530.3	440.9	647.4	558.1	44.6	9.6	46.7	15.9	35.7	4.2	31.5	5.3	879.5	740.9	998.2	859.6	29.9	18.2	26.7	23.5	33.3	16.6	27.7	15.5
FGSG_08375	528.1	125	35.9	18.6	569.7	99.7	28.7	21.2	613.5	141.5	21.8	8.1	604.6	119.2	11.2	1.6	473.4	115	43.7	20	594.7	131.6	10.6	6.5	512.8	99.5	13.5	5.1
FGSG_08378	236.1	77.8	40.7	17.6	179.9	41	25.2	13.7	225.6	58	34.9	15.8	263.3	58.5	47.3	9.5	247.5	66.2	26.5	13.2	138	30.5	39	14.1	184.9	44	45.8	15.3
FGSG_08384	149.9	47.2	26.6	22.1	178.9	57.9	10.4	8.6	183.5	54.6	14.3	9.2	177.5	37.5	4.6	1.8	146.3	57.1	30.4	26.6	194.3	44.6	10.2	7.4	177	42.9	5.8	4.3
FGSG_08386	143.2	49	6.5	6.5	177.4	64.5	2.9	2.9	228.1	62.7	11	9.4	214.9	48.9	0	0	156.7	50.7	6.5	3.7	125.3	35.5	3.2	3.2	180	40.1	1.6	0
FGSG_08389	2633.2	502.2	5.4	2.4	1753.9	344.1	2.7	2.7	3275.5	649.1	7.3	7.3	2386.4	477.5	1.1	0.4	2172.7	413.1	6	5.6	1324	232.4	2.2	2.2	2008.9	382.9	2.7	2.3
FGSG_08390	445.4	96.8	7	6	355.2	81.7	5.4	4.7	490	111.4	12	10.8	582.7	108.3	0.6	0.2	366.3	84.6	6.6	5.9	354.3	66.9	8	7.6	483.7	108.2	4.4	3.2
FGSG_08391	115.3	33.8	7.7	3.1	120.5	27.9	0	0	150.4	43.9	3.7	1.9	163.6	51.7	0	0	117.5	27.5	2.2	1.1	108.9	35.7	5.6	5.6	147.2	49.7	1.9	1
FGSG_08392	170.5	54.9	8.7	8.1	149.7	57.1	4.6	3.9	187.5	60	8.4	7.4	231	87.2	0	0	153.2	57	5.4	5.4	144.4	45.2	4.2	3.9	171.5	55	0.7	0.4
FGSG_08393	194.9	53.1	5.8	4.8	271.9	81.1	2.2	2.2	250.4	65.7	8.8	8.2	310.4	68.5	0.6	0	164.1	41.4	5.5	4.8	329.5	74.9	4.7	4.7	285.1	71.6	0.6	0.6
FGSG_08395	209.8	77.2	60.6	57.6	285.8	97.6	11.4	9.4	256.5	91.2	19.1	17.5	417.9	148.9	0.8	0	207.9	83.5	91.3	89.4	425.4	154	5.6	5.3	324.6	117	1.4	0.6
FGSG_17044	316.4	82.5	4.8	1	337.7	89.3	7.6	3.3	356	83.3	3.5	2.3	231.8	68.6	5.8	2.9	338.5	83.6	7.5	3.4	324.5	80.2	4.7	3.5	194.6	46.2	4.9	1.2
FGSG_08397	328.2	77.6	16.3	14.7	261.8	66.1	12.3	8.8	274.9	73.5	17	15.6	302.3	71.8	0.9	0.5	264.5	66.5	21.6	20.5	360.6	87.2	8.5	8.5	262.7	62	3	1.5
FGSG_08398	675.1	147.8	5	4	694.3	141.8	3.4	3.4	758.5	148.7	0.6	0.6	626.2	148.9	0.6	0.6	646.6	145.6	5	4.3	538.6	115.3	6.1	4.3	585.7	119.7	1.3	1.3
FGSG_08399	182.2	67.5	5.5	3.9	165	41.9	5.4	2.7	213.8	64.9	4.3	1.4	175.6	43.9	1.9	0	157.1	56.1	5.1	3.4	221.6	57.6	3.8	3.8	142.9	40.8	2.5	0.5
FGSG_08400	123.5	42.7	20.3	14.2	128.2	41	20.2	13.9	173.5	62.4	24.4	15.4	152.1	35.1	18.3	5.2	114	40.7	17.8	11.6	95.9	33.2	16.8	8.7	140.8	35.4	15.5	6.1
FGSG_17043	120.9	64.9	24.6	15.7	73.7	43.2	7.6	7.6	141.4	115.6	53	42.2	86.1	26.9	4	0	134.3	97.6	22.4	17.6	46.5	12.3	16.4	12.3	46.8	18.4	9.9	4.3
FGSG_17042	359	83.4	3.2	3.2	369	85.4	3.1	2.6	395.9	103	2.5	1.7	519.3	130.4	0.5	0	323.3	85	2	1.3	348.4	85.7	4.5	3.6	426.7	106.6	0.6	0.3
FGSG_08416	311	65.1	18.1	14.5	796.9	283.4	4.1	4.1	294.4	81.3	8.8	0	415.2	115.2	13	2.2	183.5	56.9	5.2	2.6	488.1	132.5	22.1	17.7	428.7	151.3	9.2	2.3
FGSG_08418	201.3	53.3	8.8	6.9	198.8	67.7	6.4	4.3	228.7	67.1	7.2	6.1	282.8	75.4	2.6	0.4	208.9	58.3	7.6	6.3	208.8	65.1	6.1	5.7	266.4	74	3.6	2
FGSG_17041	229.1	60.9	6.1	4.9	193.8	49.8	2.8	2.1	269.9	79.2	8.5	7	273.3	61.9	0.4	0.4	207.3	57.9	8.3	7	223.3	64.4	1.5	0.7	220.2	54.1	1.9	1.5
FGSG_08421	1296.4	325.3	6.7	5.5	1322.4	374.4	9.7	8.3	1471.5	389.1	16.2	12.5	2072.3	501	0	0	1177.2	290.6	17.3	12.1	1309.7	343.3	4.8	3.7	1813.3	447.2	4.2	3.1
FGSG_17040	390.4	125.6	98.2	97.8	316.2	94.4	7	6.6	480.8	159.7	172.6	171.9	571	178.5	0.5	0.2	334	85.6	7.7	5.2	307.4	106.5	189.1	188.9	431.3	125	8.1	7.1
FGSG_08424	180.3	131.8	143.9	115.1	89.5	68.8	89.5	58.5	23	8.3	15.7	1.8	18.2	0.9	7.3	1.8	191.6	149.4	176.5	129.9	13.9	12	14.8	8.3	16.3	7.7	6.7	4.8
FGSG_08426	238	92.5	26.9	21	218.8	85	16.2	11.5	269.8	101.7	22	16.9	216.4	70.8	1.5	0.5	229.6	87.7	18.6	12.6	226.5	77.6	8.7	6.2	194.1	70.9	1.6	0.5
FGSG_08427	1249.3	408.1	22	14.7	1252.5	423.6	13.3	8.3	1339.9	438	29.4	21.4	2003.5	716.7	1.8	0	1254.8	413.4	15.7	13.6	1623	578.4	22.4	20.6	1718.3	598.5	12.1	4.7
FGSG_08428	69.6	41.6	126.6	69.6	60.4	37.3	104.3	58.2	57	37.6	88.1	31.7	22.1	5.8	90	25.6	73.2	45.6	115.3	68.4	30.1	15.3	93.8	36.6	28.8	4.3	82.7	24.5
FGSG_08431	141.1	36.8	0.9	0.9	129.2	27.2	3.9	1	168.9	49.9	7.3	6.8	251.9	54	1	0.5	144.8	44	4.3	3.7	150.4	39.7	5.7	5.2	190.3	46.6	3.8	1.1
FGSG_17038	320.6	84.7	1.7	1.7	335.4	95.8	6	5	358.3	99	6.1	5.6	385.8	105.6	0.3	0.3	302.8	76.5	6.6	5.9	435.6	113.6	4.3	4	326.8	97.5	1.1	0.6
FGSG_08436	138.6	24.7	23.9	17.4	75.8	21.4	14.8	7.4	143.3	24.7	12.3	5.3	113.8	24.4	6.5	2.2	100.6	25.4	25.9	16.6	57.6	14.2	15.5	6.2	95.7	19.3	7.4	2.3
FGSG_17037	376.1	87.3	9.4	5.4	314.3	65.6	4.6	4.6	456.3	93.9	14.7	13.9	382	72.7	0	0	302.4	63.4	1.9	1.9	466.8	77.1	3.3	2.5	360.2	77.5	0	0
FGSG_17036	163.8	40.7	2.7	2.4	162	46.9	3	2.3	191.4	54.9	5.7	3.9	269.6	69.4	4.6	2	159.1	44.1	3.8	1.7	220.9	60.8	8.8	5.9	214.9	51.8	3.9	2.2
FGSG_17035	175.9	41.7	3	3	117.9	31.7	8.5	5.9	190.8	44.3	5	4.3	164.6	41.8	2	1.1	157.4	36.7	4.5	2.4	74.5	17	3	1.8	140.6	32.5	1.7	0.9
FGSG_13362	35.6	28	134.9	66.2	26	14.5	121.4	52	30.9	26.3	128.3	49.5	6.1	3.1	91.8	27.5	43.6	32.7	150.9	54.6	1.6	1.6	68.4	14	1.6	1.6	95.2	17.7
FGSG_08443	581.3	149	12	10.1	565.3	154.6	3.1	3.1	712	187.2	8.9	7.8	685.1	176.4	1.7	0.6	527.1	135.4	6.6	5.9	430.3	105.1	7.9	3.9	607.1	141.1	0	0
FGSG_08444	156.1	44	1.7	1.7	185.2	51.9	2.9	1	144.7	39.3	6.3	4.7	191.9	51.3	1.6	0	137.5	41.3	6.8	6.2	125.9	30	5.3	4.7	175.6	44.3	1.6	0.5
FGSG_17033	106	32.7	3.9	3.4	102.5	30.8	5.1	3.2	128.5	35.6	5.5	5.5	183.1	49.9	0.7	0.3	110.9	26.6	3.2	2.8	109.2	31	2.8	2.4	152.4	41.1	1.4	0.7
FGSG_08449	386.9	85.4	8.5	4.3	415.2	77.6	4.9	4.9	594.7	105.9	11.9	6.7	543.2	104.7	8.2	2.6	368.6	61.6	8.5	6.1	358.9	79.8	15.6	11	500.3	112.6	6	3.2
FGSG_17031	130.7	44.9	11.2	10.6	141	42	5.2	5.2	172.9	63	20.9	20.9	289.7	97.2	0.8	0	126.4	49.5	9.9	8	206.4	73.8	9.3	8.5	223.5	80.8	1.7	1.3
FGSG_08456	140.2	59.2	7.9	7.9	240	78.5	2.2	2.2	199.1	81.6	9.6	9.6	319.3	151.9	0	0	213	83.2	2.8	2.8	318.3	129	3.6	3.6	274.1	106.4	0	0
FGSG_08457	135.3	32.8	22	11.7	154.7	49.4	26.1	12.8	163	39.2	27.3	13.4	172.2	39.4	18	4.5	120.1	28.1	22.1	11.4	126.6	32.3	29.4	10.9	153.1	33.5	11.9	4.2
FGSG_08459	211.8	92.5	572	178.5	158.8	51.3	494.7	125.8	211	93.4	833	328	162.3	51.7	663.9	119.6	171.3	80.7	488.7	169	342.1	130.7	843.9	162.2	134.3	38.9	597.2	107
FGSG_08460	357.5	126.7	38.7	20.1	394.7	99.4	23.3	8.7	530.3	235.8	58.4	24.4	620.1	183.6	28.7	4	315.9	106.6	31.4	11.3	715.2	200	69.8	26.3	483.9	133	27	3.9
FGSG_17030	179.3	39.7	42.3	24.3	210.9	50.9	36.4	23.3	196.9	49	43.6	26.5	245.6	61.6	18.5	11.5	135.4	34.8	31.1	13.7	420	133	54	36	190	38.2	24.4	8.1
FGSG_08462	984.8	274.3	23	13.3	1676.6	451.3	17.1	13.1	1147.4	322.6	22	16.7	2565.6	714.4	1.6	0	745.5	197.3	15.2	8.9	1890.9	501	21.6	17.8	2088	572.8	7.9	2.2
FGSG_15487	7474.6	3337.1	407.7	367.4	6461.3	2996.2	62.9	34.3	7022.4	3260.4	1214.2	1101.1	4805.5	2266.6	15.1	0	8244.4	3611.4	715.8	651.1	4805.1	2207.3	61.5	58.4	4493.4	2106.3	16	9.6
FGSG_08463	198.5	63.2	5.6	4.7	205	60.5	4.9	2.9	197.4	58.2	6.8	5.5	176.7	54.2	1.5	0.5	184.2	60.8	4.9	3.7	183.7	55.6	4.2	3.1	173.8	50.4	0	0
FGSG_08466	221.8	70.7	53	46.4	173.1	56.9	21	10.3	282.6	102.1	88.6	80.6	393.4	117.8	7.9	3	207.3	68.1	12.3	6.2	237.6	78	96.3	86.8	347.7	103.1	12.8	7
FGSG_08467	449.6	129.3	9.7	8.5	575.2	186.7	4.1	4.1	591.9	184.3	14	11	1332.6	437.4	0	0	472.4	133.9	8.6	7.8	1043.7	327.7	6.6	6.6	1072	316.5	1.5	1.5
FGSG_08468	107.8	33.5	5	5	133.7	23.9	0	0	114.4	32.4	6	2.3	149	45.4	1.5	0	102.7	31	4.4	1.8	105.2	31	3.8	3.8	153.2	50.3	0.8	0
FGSG_08471	112.6	35.3	11	5.5	154.2	58.9	2.5	1.3	126.1	36.9	14.8	10.1	183.8	65	4.6	0	104.1	42.6	8.7	6.3	182.7	58	4	2.7	149.1	46.9	7	2.1
FGSG_17028	424	128.9	5.7	5.7	393.7	112.6	4.9	3.9	465.3	132.9	6.9	6.1	522.3	143	0.5	0.4	349.2	101.2	4.2	3.8	448.6	133.8	3.5	2.9	450.6	126.5	0.1	0
FGSG_17027	120.6	31.1	9.4	7.4	83.1	20.9	5.7	3.4	139.9	32.7	6.3	4.9	113.5	21.7	8.2	3.2	99.8	27.5	9.1	6.9	82.1	21.4	6.7	4.1	107.8	22.7	6.8	3.2
FGSG_08476	148.8	41.9	6.7	6	150.3	42.5	3.4	3.4	155.4	43.6	9.5	9.1	201.8	58.9	0	0	118.6	28.3	9.6	6.4	150.2	42	5	5	180.1	51.7	1.4	0.9
FGSG_08477	235.3	49.9	12	8	337.6	81.6	9.1	6.8	237.5	86	13.3	13.3	232.6	63.5	0	0	277.9	61.3	14.3	12.8	224.1	37.8	2.4	1.2	202.3	51.8	1.3	1.3
FGSG_15489	33.9	33.9	116.1	72.6	16.5	16.5	164.9	77	29.4	29.4	152.9	64.7	0	0	107.6	43.6	34.6	34.6	138.3	86.4	8.9	8.9	100.5	38.4	0	0	76.7	24.5
FGSG_08478	614.7	92.2	22.2	17.5	779.2	124.6	5.3	5.3	518.1	92.1	17	12	588.4	57.5	7	2.8	546.8	95	19.2	15.8	403.3	47.7	5.7	2.8	440.1	46.6	3	1.5
FGSG_08480	105.5	55.7	5.9	5.9	206.4	63.2	3.3	3.3	122.8	49.8	5.3	3.6	61.7	19.4	0	0	108.9	44	4.2	4.2	134.2	42.9	1.8	0	72.4	26	3.7	1.9
FGSG_08481	131.9	34.2	12.5	8.8	147.1	33.8	15.5	8.7	167.4	38.1	39.1	33.2	205.1	36.3	18.4	6.3	134	28.5	17.5	13.2	164.4	38.3	15.5	9.1	168.6	31.1	18.6	8.7
FGSG_08482	722.8	508.2	1016.5	944.9	583.1	406.3	866.7	818.3	89.2	24.4	60.2	33.6	73.9	15.1	24.1	3	1021.4	705.8	1512.9	1414.2	41.4	26.8	50.6	46	60.5	8.8	17.5	13.5
FGSG_08483	24401	21046.4	18303.4	15812.8	22557.6	19574.6	12298.8	10255.9	1307.8	436.5	1342.6	340	812	78.2	721.3	23.5	33190.5	28516.8	24713.4	21295	685.1	538.9	578.6	470.5	737.6	358.1	402.6	306.9
FGSG_08485	178.5	45.7	8.6	8.6	218.9	49.5	6.5	4.9	186.5	48.6	8.7	6.5	239	67.4	4.3	0.9	155.1	43.9	8.2	6.1	192.3	45.3	7.4	7	199.1	47.5	2.7	2.3
FGSG_08486	111.9	35.2	10.4	6.2	98.9	28.3	21.2	16.5	114.6	41.6	30.2	22.7	87.2	16.2	5	2.5	100.7	37	20.7	16.3	83.5	29.1	16.5	12.7	99.9	39.4	13.1	6.6
FGSG_08487	573.3	163.5	8.1	6.6	522.1	161.6	3	1.7	625.2	185	12.7	11.2	704.3	216.4	0.5	0.1	539.9	151.7	8.3	6.6	507.8	168.5	5	4.4	604.5	181	2.9	2.1
FGSG_08489	112.3	47.5	38.9	27	117.7	55.2	33.1	25.8	121.3	33.5	15.7	8.5	85	16.9	18.2	0.6	114.2	60.9	50.9	33.9	85.7	31	9.2	5.3	125.9	63.6	66.4	21.2
FGSG_08490	189.9	52.8	11.1	8.6	145	48.6	11	9.1	212	60.7	13	9.9	297.8	80	7.4	2.6	151.6	40.8	10.8	6.9	263.8	78.5	14.8	8.2	248	74	7.2	2.7
FGSG_08491	375.3	78.4	8.5	6.6	340.5	90.1	5.4	4.3	386.9	88.3	8.6	7.7	473.9	101.9	1.7	0.3	352.2	79.3	16.2	14.8	492.4	107.3	5.8	4.6	418.4	95.8	2.7	2.1
FGSG_08492	267.8	63.7	0.6	0.6	268.8	68.2	4.9	4.2	315.1	93.1	4.1	3.7	374.7	115	0.7	0	239.6	74.9	2.6	1.8	254.2	80.9	4.5	4.5	328.8	92.1	0.8	0.8
FGSG_08493	131.2	50	0	0	85.1	35.5	0	0	125.2	41.7	0	0	127.7	37.6	0	0	160.7	49.1	0	0	103	38.1	0	0	158.4	59.4	0	0
FGSG_17025	98.4	44.1	247.2	239.3	127.9	72.2	18.7	13.8	73.2	24.2	23.8	22	114.2	38	0.6	0.2	89.4	43.3	296.8	290.7	89.7	31.8	8.2	7.2	85.8	26.5	2.5	0.8
FGSG_08498	392	280.9	268.3	240	406	297.7	253.6	223.9	160.5	56.7	74.5	38.9	149.3	38.4	33.4	3.2	433.7	308.6	370	320.6	94.1	39.7	39.1	35.2	203.4	100.3	103.7	69.8
FGSG_08499	472.4	266.2	416.1	383.7	675.6	405.9	634.1	548.3	433.5	144.6	156.3	113.7	537.4	110.7	111	27.8	554.4	250.6	339.8	257.9	373.9	147.9	228.1	182.4	1093.2	367.6	1325.5	958.7
FGSG_15490	329.3	300.9	210.1	187.4	212.9	206.4	200	180.6	62.1	20.7	65.6	31.1	30.7	6.8	13.7	0	499.1	458.5	219.1	178.5	41.6	34.7	27.7	20.8	169.2	154.8	39.6	25.2
FGSG_17024	169.6	83.7	75.6	65.3	164	58.6	61.2	46.9	190.1	81.5	59.2	54.3	124	25.5	36.5	16.5	158.9	59	74.5	61.4	140	40.6	61.6	51.1	120.6	24.7	26.2	14.5
FGSG_15491	1328.9	1278	214.9	181	803	758	141.3	102.8	61.9	20.6	20.6	13.7	20.4	0	3.4	0	1774	1721.5	291	206.1	41.4	41.4	6.9	6.9	39.4	25.1	10.8	7.2
FGSG_13351	8118.5	7164.2	5710.8	5261.6	5503.5	4903.1	4389.5	4009.2	488.9	117.8	372.9	89.2	192.4	14.1	130.6	12.4	10804	9540.8	8160.2	7511.8	238.5	202.6	174	148.8	143.3	76.3	93.1	55.8
FGSG_17023	396.2	131.3	28.3	20.4	550.3	136.3	15.4	15.4	528.9	116.9	22.7	21.3	557.3	100	0.7	0	364.8	104.3	34.8	28.3	520.6	101.6	19.4	16.6	443.5	80.4	8.6	7.9
FGSG_08503	174.1	98.2	51.3	39.1	144.6	90	20.3	11.4	106.5	28.5	6.8	2	197.3	59.7	2	0	221	147.6	68.6	54.2	121.4	28	4.8	4.1	157.1	49.5	1.4	0.7
FGSG_08504	155.5	48.3	8.6	8.6	269.3	98.7	9.7	6.1	209.9	58	4.6	3.9	270.2	91.6	2.6	0	144.1	47.5	11.5	7.7	193.9	49.8	4.6	3.3	219.7	70.7	6.1	2
FGSG_17022	433	117	8.3	6.3	518.8	162.1	10.2	7.6	440.2	126	33.8	30.2	1122.8	305	3	1	380.2	107.2	7.4	5.2	712.6	202.4	10.4	8.3	945.6	248.8	2.5	0.8
FGSG_08506	639.2	168	5.2	3.9	1016.8	284.8	4.5	4.5	803.9	220.1	9.6	8.8	864	241.4	0	0	538.4	151	5.6	4.7	875.4	275.8	4	4	769.7	225.5	3.3	2.5
FGSG_08508	220	60.5	8.9	7.4	268.4	75.9	6	4.8	283	76.4	11.2	8	530.9	130	4.7	1.6	227.2	53.4	6.8	4.5	436.8	116.7	10.6	8.4	446.8	120.1	4	2.7
FGSG_08511	147.2	43.6	21.8	13.1	143.7	58.2	19.8	7.4	163	53.7	25.8	13.3	170.5	48.5	11.1	0.7	109.1	42.1	20.3	10.1	297.7	87.9	38.6	21.3	157.7	50.5	11.1	2.1
FGSG_08513	196.1	56	6.8	5.1	126.3	36.6	10.6	5.8	197	46.9	9.8	7.7	170.9	34.7	2	0.5	178.3	45.5	18.2	14.6	144.6	38.4	5.7	5.2	149.6	23.7	3.2	1.1
FGSG_08514	227.6	52.9	15	14.7	209.8	50.7	6.9	4.2	253.2	63.6	20.6	19.2	330.4	68	1.2	0.5	200.7	48.5	13	11.7	232.8	51.5	25.8	25	272.9	61.7	4.2	3.3
FGSG_17021	120.9	36.7	5	3.6	120.2	42.5	4.1	4.1	137.3	43.3	8.3	7.4	201.2	50.6	0	0	117.3	37	5.7	4.6	136.3	34.3	4.8	4.4	157	37	4.6	1.8
FGSG_08516	251.7	63.3	7.6	6.3	191.2	50.6	6.3	5.5	287.3	82.4	8.9	8	312.7	72.3	3.3	0.8	226.1	70.6	9.4	7.5	152.9	34	6.4	5.9	242.9	48.5	3.5	2.2
FGSG_08517	127.6	56.4	48.4	43	126.7	74.8	32	21.4	142	54.7	6.5	5.7	43.6	12.1	2.4	0.8	154.5	91.2	62.4	48	48.4	13.9	2.5	2.5	57.9	19.6	5.1	2.6
FGSG_08518	93.1	60.8	301.9	274.8	140.7	104.1	72.4	43.3	52.5	21.8	20.9	12	76.7	31.7	7.9	0	118.4	78	511.2	479.2	63.6	26.9	18.4	14.3	64.1	20.4	5.1	1.9
FGSG_08520	180.1	52.9	3.9	3.9	166.8	37.8	4.4	4.4	172.5	48.8	2.4	2.4	197.7	35.3	0	0	152.5	33.6	2.8	2.8	141.1	28.7	0	0	134	18.6	0	0
FGSG_08521	177	100.5	46.1	37.7	114.2	46.4	26.2	15.5	151.5	72.6	23.5	17.2	157.4	66.1	9.4	1.9	172.1	97.3	34.4	22.5	98.5	34.5	14.1	6.4	126.8	50.5	9.3	3.3
FGSG_17019	213.6	71.5	6.3	3.9	197.3	53.6	3.3	1.1	206.4	64.5	9.5	6.5	127	43	2	0.9	201	66.1	5.6	2.8	202.4	62.1	4.8	3.3	109.8	33	2.2	1.5
FGSG_17018	138.7	41.3	4.9	4.9	127.4	31.3	12.3	10.1	157.2	35.9	8.4	7.8	148.4	38.4	2.4	1.8	125.8	39.4	5.6	4.9	120.8	27	8.4	7.2	132.2	32.4	5.6	5.6
FGSG_13347	667.5	148.7	8.9	7.4	738	179	8.4	6.7	972.1	236.5	5.4	4	1415.6	314.5	0.9	0	622.9	136.4	6.9	5.8	1248.8	285.6	8.1	6.3	1213.7	268.8	2.8	1.4
FGSG_17017	108.4	30.3	15.2	10.8	133	41.9	12.3	9.8	144.9	57.9	47.4	44.8	119.9	28.7	5.2	1.3	125.5	40.3	12.4	10.8	117.8	35.7	13.2	11.9	112.7	12.4	9.6	4.1
FGSG_08529	154.9	46.9	21	14.3	136.9	40.2	7.6	4.3	154	54.6	17.4	13.4	184	56.3	9.8	1.7	127.1	40.3	13.7	6.8	148.9	38	14	5.3	158.2	37.6	15.2	3.6
FGSG_08530	127.2	42.4	7.5	7.5	280.5	65.2	0	0	172.8	45.5	16.7	13.6	170.9	40.5	1.5	1.5	162.2	46.3	10.7	8.9	138.6	35	7.6	7.6	126.5	28.5	1.6	0
FGSG_08531	232.2	61.7	4.6	2.6	222	52.9	1.5	1.5	315.3	72.5	4	3.2	357.3	93.1	1.2	0.4	225.5	59.1	2.8	1.9	277.2	85.3	3.2	2.8	284	76.5	2.5	1.7
FGSG_08532	216.6	65	15.1	12.7	351	98.9	6.5	4.2	248.9	71.5	11.2	9.7	312.6	86	1.7	0.5	209.1	51.4	14.6	12.9	328	88.4	4	3	277.8	70.7	2.6	1
FGSG_08537	353.6	138.1	5.1	3.4	332.9	120.5	5.7	5.7	459.4	192.4	9.2	9.2	378.6	161	0	0	280.4	115.5	6	6	332.2	151.2	13.4	10.3	288.3	106.8	1.1	1.1
FGSG_13345	259.9	59.1	3.9	3.9	277.3	83.5	0	0	295.9	82.9	3.2	3.2	318.8	91.5	0	0	194.1	57.2	8.4	6.6	295.8	82.6	0.8	0.8	310.4	83.2	2.5	0.8
FGSG_08540	295.3	75.3	5.3	4.6	348.8	87.6	4	2.4	330.3	82.5	9.2	8.8	408.3	108.9	0.4	0	270.7	69	8.1	6.1	546.3	131.6	3.5	2.6	326.7	89	1.8	1.1
FGSG_08543	493	146.4	12.8	7.3	543.4	155.3	6.9	3.5	571	178	8.5	4.1	793.8	230.7	1.8	0	430.8	142.6	11.8	8.3	661.5	219.1	8.9	6.3	600.8	166	3.5	1.2
FGSG_08544	114.3	35.4	95.9	94.6	116.7	32.9	9.2	8.2	133.4	49.2	161.7	160.1	135.3	33.1	2.6	0.8	86.2	23.2	7.3	6.1	156.2	56.8	177.6	175	115.2	25.1	8.9	7.8
FGSG_08545	116.6	42	8.2	4.7	128.5	39.1	5.3	2.7	117.3	33	7.8	2.5	165.5	41.4	16.1	7	110.9	36.7	12.5	5.4	123.6	34.6	5.7	4.6	130.5	30.3	10.7	5.2
FGSG_08547	179.6	68	5.4	5.4	111.3	49.5	0	0	211.6	74.4	6.6	5	175	37.6	4.9	0	157.5	58.3	1.9	1.9	83.1	23.3	1.7	1.7	136.3	50	6.9	1.7
FGSG_13343	926.6	244.9	10.8	8.5	628.2	202.1	1.7	1.7	878	265.8	11.2	10.3	772.9	245.9	0.9	0.9	754.1	218.5	5.5	3.9	558	177.4	6.1	5.6	654.4	195.8	2.9	2.9
FGSG_08548	440.5	108.1	36	17.2	471.8	124.1	31.8	12.3	524.2	132.8	55.6	25.4	501.5	127.6	112.1	34.4	370.4	94	51.5	23.7	525.9	126.5	80.7	25.2	430.5	110.6	104.8	38.1
FGSG_15494	7.9	7.9	647.6	276.4	26.9	17.9	592.1	134.6	9.6	4.8	916.6	287.9	0	0	769.2	256.4	5.6	0	598.2	180.6	28.9	28.9	520.9	144.7	15	10	741	245.3
FGSG_08549	1485.2	449.5	9.6	7.5	947.3	283.8	2.4	2.4	1900.9	538.5	13	13	1798	577.1	3.9	1.3	1156.7	325.8	9.2	7.6	971	309.8	7.2	6.5	1465.6	474.5	6.1	3.4
FGSG_08550	210.4	104.3	32.4	27	188	67.4	12.3	6.1	193.4	78.7	32.8	19.7	152.5	27	5.4	4.3	262.2	156.8	34.7	28.3	147.2	50.5	9.9	5.5	130	27.4	6.8	3.4
[truncated: 3,183 more rows]
