# Supplementary material for: Genome-wide exonic small interference RNA-mediated gene silencing regulates sexual reproduction in the homothallic fungus Fusarium graminearum
Source: PLoS Genet. 2017 Feb 1;13(2):e1006595. doi: 10.1371/journal.pgen.1006595 (PMC5310905; doi:10.1371/journal.pgen.1006595)
Supplement: S9 Table — (XLSX) [file pgen.1006595.s017.xlsx]

## Sheet: S9 Table
S9 Table. Highly expressed ex-siRNA candidates.
Locus ID	Gene frame	Start	End	siRNA frame	siRNA sequence	Z-3639	Fgdicer1	Fgdicer2	Fgdicer1 Fgdicer2	Fgago1	Fgago2	Fgago1 Fgago2
FGSG_09213	+	7212798	7212818	-	TCTGGCATTGTTGTGATGAAG	36263	25316	855	16	518	67503	76
FGSG_09213	+	7212202	7212221	-	TGATAAATTGGTGTTGGTTG	31450	21262	832	18	342	69466	60
FGSG_10502	-	11023711	11023734	+	TCCGCCGCGTGCGCGAGATCGCGT	9951	300	34129	11	19764	467	8
FGSG_09213	+	7212799	7212818	-	TCTGGCATTGTTGTGATGAA	8281	6796	192	4	321	14061	72
FGSG_15605	-	10932136	10932157	+	TGGCATCGTCGAATGATTCGGG	7033	4544	109	11	12686	310	36
FGSG_10502	-	11023964	11023987	+	TCGGCCGGGGACTCGGCGTCACCC	6689	366	25560	10	11847	258	5
FGSG_11712	+	670266	670288	-	TACCGACGTCTGGACTTCAGAGA	5710	2997	169	14	10746	236	82
FGSG_08884	+	2994077	2994098	-	TCACAGCCGTCTTCTGTACGAC	5642	3641	88	3	10071	180	99
FGSG_11712	+	670268	670288	-	TACCGACGTCTGGACTTCAGA	5561	3187	147	8	10231	319	380
FGSG_17272	+	5270658	5270682	-	TACGCACCGCAGAACTCTTGCTTGA	5425	104	13721	8	10727	266	3
FGSG_15080	-	2272931	2272954	+	TCGATCTTTGTAGAGATATGAGCT	5255	6991	269	23	1687	17842	1911
FGSG_10415	+	10771156	10771179	-	TGCAAGGGCTTCATTGGCCGCCCT	5251	2105	235	7	8040	199	6
FGSG_15080	-	2272931	2272953	+	TCGATCTTTGTAGAGATATGAGC	5173	6067	276	12	302	15138	311
FGSG_02620	-	8430701	8430724	+	TGGCCTCGGAGAACTCGAATTGTT	4982	949	1661	16	9840	239	5
FGSG_09213	+	7212203	7212221	-	TGATAAATTGGTGTTGGTT	4862	3275	120	7	699	9345	157
FGSG_15947	+	7128371	7128394	-	TATCGATTGTAGAAAGCCTTGCCC	4686	961	2190	10	9047	256	3
FGSG_02677	-	8603636	8603660	+	TACTCAACCAATCTCTGAGACGCCT	4552	2382	113	6	9437	227	11
FGSG_01706	-	5650344	5650367	+	TCTTCGAGGCTGTCACAATACGAC	3989	2221	59	6	7393	170	20
FGSG_13495	-	7823076	7823099	+	TAATCCACAGAGGGCACGAATCTC	3784	1997	608	13	7902	177	14
FGSG_03222	-	4489489	4489512	+	AAAGAGACTCGACCTCTGGCGCCC	3767	1154	322	358	8285	223	6
FGSG_15947	+	7127901	7127924	-	ACCGGAGGAAGCACTCGAATCGCT	3635	2192	124	32	7175	186	12
FGSG_11711	+	669360	669383	-	TGAAGGTCGTTATCGTCGCCTGGC	3541	1818	52	3	6470	146	1
FGSG_13495	-	7823780	7823801	+	TCCGGACCTTGGCCTTGTGCAC	3531	2456	138	15	7507	205	37
FGSG_13495	-	7823021	7823045	+	TCCACGTCCGGACCAACAGCCCGAC	3488	1425	373	9	6836	154	5
FGSG_01518	-	5012860	5012883	+	TATCGTCGGCCGTCTCTAAGCTGA	3484	323	847	8	6896	206	2
FGSG_11711	+	669457	669481	-	TGCCGCCGCCAGAGTTGTTGGGCGA	3415	1982	63	7	5755	126	8
FGSG_00674	+	2171468	2171491	-	TGAGATTTAGTCGGCCTTGGTTGA	3397	21	15998	3	6007	142	2
FGSG_15769	+	2171468	2171491	-	TGAGATTTAGTCGGCCTTGGTTGA	3397	21	15998	3	6007	142	2
FGSG_01706	-	5650282	5650305	+	TATCCAAGGACACCAATCGACACC	3353	2084	93	3	7637	153	48
FGSG_11711	+	669590	669614	-	TGTTGTTTAAACTTCTGATAATCCT	3187	1507	48	3	5050	123	11
FGSG_01706	-	5649996	5650019	+	TACAGTACCGTAGGCTGTCTTGGC	3149	2005	105	1	5786	132	23
FGSG_01518	-	5012945	5012968	+	TAAGGACCGATACTCACCAGTGGA	3117	1622	232	11	6386	158	32
FGSG_15080	-	2272927	2272947	+	TCATTCGATCTTTGTAGAGAT	3081	3383	136	5	261	6592	177
FGSG_01706	-	5650332	5650356	+	TCACCATCGTGGTCTTCGAGGCTGT	3039	1939	49	6	6174	127	3
FGSG_01706	-	5650272	5650295	+	TGAAGATTGGTATCCAAGGACACC	3020	1830	61	9	5420	149	47
FGSG_13495	-	7823780	7823804	+	TCCGGACCTTGGCCTTGTGCACTAG	2989	594	1189	15	5910	166	3
FGSG_08344	-	1093017	1093037	+	ACGTATAGATGGACAAGAATA	2908	3139	8968	2186	2839	1622	1699
FGSG_11712	+	670268	670293	-	TCAAATACCGACGTCTGGACTTCAGA	2881	1625	51	7	5770	119	210
FGSG_04331	+	7614282	7614306	-	TAGGATCGGTGTTGAATAGGCCTGG	2766	19	17822	4	4549	97	1
FGSG_09193	+	7269272	7269293	-	TCCCTGATGGAAACTGGCAGCC	2766	1892	44	6	5320	116	67
FGSG_11711	+	669391	669414	-	TGGCATAGAAGGTTGTCGTCCAAC	2756	1769	111	7	5117	100	52
FGSG_02767	-	8893742	8893765	+	TGGCAGGTCTCTTGACGTCGGACC	2682	1397	75	4	5309	137	4
FGSG_11031	+	6401973	6401996	-	TAGAAGAGAATCTCTATGCGGACC	2527	1027	39	4	4240	122	43
FGSG_13756	+	10798742	10798765	-	TCATCAATTGGCTGTGCCTCGAGC	2376	1303	38	3	4186	73	37
FGSG_17272	+	5270662	5270685	-	TGATACGCACCGCAGAACTCTTGC	2354	34	5880	6	4590	113	4
FGSG_03222	-	4489489	4489513	+	AAAGAGACTCGACCTCTGGCGCCCT	2352	908	218	385	5013	147	2
FGSG_10502	-	11023734	11023757	+	TCACGCGTTGGGACTTGGGTCCTT	2319	105	6942	1	3693	78	2
FGSG_15015	-	6594693	6594716	+	TGAGGCCTGTCCATGACTGTGGAG	2308	1382	90	4	4976	110	3
FGSG_01518	-	5012618	5012641	+	TCCAGACCGAGCTTCTTGACAAAG	2303	110	934	5	4292	77	2
FGSG_02620	-	8430701	8430725	+	TGGCCTCGGAGAACTCGAATTGTTC	2299	974	415	20	4981	128	10
FGSG_00156	+	504529	504552	-	TGCCGCAGCAGGTCGTCGAAGCTG	2298	1324	314	10	4793	119	2
FGSG_17642	-	981832	981856	+	TCGACATCCTGTTGGACAGAACAGA	2216	994	280	5	3970	85	10
FGSG_09213	+	7212819	7212839	-	TGTATTCGGTGACACTGACGC	2195	2068	61	8	828	4684	403
FGSG_03222	-	4489491	4489513	+	AGAGACTCGACCTCTGGCGCCCT	2191	669	53	39	4761	138	4
FGSG_13495	-	7823264	7823288	+	TGGAGAGTAGCGAACTTGCCGGCAC	2183	872	604	9	4356	106	2
FGSG_13756	+	10798693	10798717	-	TAAAACACGGGTTTTCCAGTTGGAC	2163	1026	44	2	3469	69	3
FGSG_04063	-	6750777	6750800	+	TACGTAGGATCCTTTAGTTACACC	2129	498	32	5	3623	69	0
FGSG_07605	-	3989160	3989183	+	TGTCTTGGTAGAACGAACCATCGT	2123	1120	37	2	3687	73	24
FGSG_13495	-	7823884	7823907	+	TAAGGCCTAGAAGACGAGAGCACT	2079	971	620	3	4193	103	11
FGSG_10502	-	11023964	11023988	+	TCGGCCGGGGACTCGGCGTCACCCA	2069	177	7456	4	3476	72	1
FGSG_09160	+	7356921	7356945	-	TTTGGCTGAGAACCTTGCACTGTAA	2047	9	9200	4	3780	598	13
FGSG_03222	-	4489488	4489512	+	CAAAGAGACTCGACCTCTGGCGCCC	2037	1742	83	29	4356	116	5
FGSG_01706	-	5650284	5650308	+	TCCAAGGACACCAATCGACACCCGA	2022	1205	93	8	4083	106	0
FGSG_08835	-	2835631	2835655	+	TCCATAGGATCGCACGGCGGTATAC	2017	18	615	4	4428	132	3
FGSG_13495	-	7823769	7823792	+	TCTCTTTGCGCTCCGGACCTTGGC	1963	1065	316	4	4111	102	2
FGSG_13756	+	10798673	10798697	-	TGGACTTCCATATTCTGCAAAGCCT	1960	1238	71	3	4049	100	29
FGSG_15605	-	10932253	10932277	+	TGGCACATAGGTCTTATCGAACGCT	1941	1224	37	3	3486	91	14
FGSG_02620	-	8430683	8430706	+	TAATCTTCTCCTCGATCGTGGCCT	1927	1571	111	0	3995	101	9
FGSG_11711	+	669390	669414	-	TGGCATAGAAGGTTGTCGTCCAACG	1918	1278	85	2	3747	81	7
FGSG_13495	-	7823716	7823739	+	TGCCGCCGGGGGACCTGAACTCGA	1913	961	311	4	3728	121	3
FGSG_01518	-	5013034	5013057	+	TCCAAACTCGAGATGTAGAAAGAC	1828	877	62	0	2911	72	12
FGSG_03793	-	6013251	6013274	+	TAGTTCGATGGCCATCGTAGCACC	1828	1021	40	3	4207	93	34
FGSG_11711	+	669590	669611	-	TGTTTAAACTTCTGATAATCCT	1821	1097	29	0	2964	90	23
FGSG_02620	-	8430701	8430723	+	TGGCCTCGGAGAACTCGAATTGT	1795	687	375	12	3902	100	6
FGSG_01706	-	5649989	5650013	+	TGAATGATACAGTACCGTAGGCTGT	1790	996	99	2	2987	57	0
FGSG_03222	-	4489489	4489511	+	AAAGAGACTCGACCTCTGGCGCC	1787	420	180	153	3483	96	4
FGSG_13406	+	854414	854437	-	TATCATGGACCTCAATTACCCAGC	1780	1094	34	0	3591	68	11
FGSG_04080	+	6811962	6811985	-	TCGAATTCCTCGATCTCGGCATTC	1775	396	882	1	3790	78	3
FGSG_10415	+	10771170	10771192	-	TCGCGCATTCTCGTGCAAGGGCT	1773	1190	42	4	3174	65	8
FGSG_09193	+	7269419	7269440	-	TTGCTGAATTTGTAACCTGGCC	1770	1172	51	0	3199	100	25
FGSG_13406	+	854780	854803	-	TGTTCTCTTTTTCTAGCGCTCGGC	1765	1306	22	8	3162	96	71
FGSG_15015	-	6594370	6594393	+	TAGTGTCGCCGGTTGTAATGTCGG	1764	976	50	1	3391	71	6
FGSG_15947	+	7128376	7128400	-	TCTTTGTATCGATTGTAGAAAGCCT	1754	685	344	1	2643	65	4
FGSG_04063	-	6750983	6751007	+	TGGCAAGCTGAGAACATATTTGACC	1740	97	28	2	3182	71	2
FGSG_11711	+	669305	669329	-	TGGCCCGGACTCGTCGGTGTATCCA	1719	1081	34	9	3424	106	0
FGSG_17358	-	10771975	10771999	+	TGGCACGGCAGCAAAGAAACTGAAC	1678	1363	62	6	2942	64	19
FGSG_11712	+	670267	670288	-	TACCGACGTCTGGACTTCAGAG	1673	1010	43	1	3148	60	32
FGSG_17642	-	982260	982282	+	TGTGTTGGCGACGAACCCGAGAA	1672	1140	47	0	3837	93	4
FGSG_11711	+	669533	669557	-	TCACCTCGAAAGACTGCTTTGCACA	1670	1119	30	5	3620	75	36
FGSG_01706	-	5650282	5650306	+	TATCCAAGGACACCAATCGACACCC	1667	1022	91	9	3494	90	0
FGSG_02677	-	8603612	8603635	+	TCCTCGCCGAGATCGTTGGCACCA	1666	1212	44	7	4012	85	2
FGSG_11086	-	6533869	6533891	+	TGACATTCTGAATAGCAGCGCCT	1666	1192	23	8	3209	141	137
FGSG_15720	+	850196	850216	-	TTTCCGTGGACACCTCATCCT	1663	1046	26	4	3400	96	58
FGSG_13495	-	7823716	7823740	+	TGCCGCCGGGGGACCTGAACTCGAA	1661	858	240	6	3401	119	10
FGSG_17272	+	5270398	5270422	-	TTTGGGGACTTGGACCGCAACGGGA	1634	4	339	4	2930	72	4
FGSG_05031	-	946504	946525	+	TCTGAATCACTGACGACCCGGG	1615	328	28	4	2963	62	5
FGSG_15605	-	10932149	10932172	+	TGATTCGGGCTTCTTTGGGATGTC	1603	975	29	4	2894	80	2
FGSG_15768	+	2169584	2169608	-	TCAGACTGAACGCCGGGAGATGAGG	1600	49	6843	2	3296	82	3
FGSG_17642	-	981961	981984	+	TCAGAAATGGACCTGGTAAAAACC	1588	379	462	4	2783	60	2
FGSG_09193	+	7269245	7269268	-	TAACGAGAAAGTCTGGCGTGATCG	1583	500	822	3	2468	69	0
FGSG_15015	-	6594693	6594715	+	TGAGGCCTGTCCATGACTGTGGA	1576	987	53	4	3199	79	5
FGSG_09160	+	7355912	7355935	-	TCGTCCATGGTCTTTCTGTATCCT	1574	1107	362	4	3704	95	21
FGSG_11712	+	670194	670218	-	TCAACGGCAGTAGGGAGGGTAGCCT	1557	1021	33	5	3152	69	2
FGSG_08332	+	1060071	1060094	-	TATGAACTTGCGGCAGACCGAGGA	1554	313	89	4	2980	61	2
FGSG_10502	-	11023964	11023986	+	TCGGCCGGGGACTCGGCGTCACC	1552	296	5503	3	2621	55	1
FGSG_15605	-	10932136	10932156	+	TGGCATCGTCGAATGATTCGG	1519	922	36	5	2583	74	18
FGSG_09193	+	7269248	7269271	-	TAGTAACGAGAAAGTCTGGCGTGA	1514	434	982	4	2566	49	14
FGSG_02620	-	8430698	8430721	+	TCGTGGCCTCGGAGAACTCGAATT	1513	84	618	4	2836	60	1
FGSG_01706	-	5649989	5650010	+	TGAATGATACAGTACCGTAGGC	1510	1019	29	2	2847	72	8
FGSG_12346	+	6412645	6412667	-	TCACGGACATGATTCTGACGCCT	1505	1126	41	4	3157	55	46
FGSG_15947	+	7128370	7128394	-	TATCGATTGTAGAAAGCCTTGCCCA	1500	412	696	4	2814	59	11
FGSG_13406	+	854237	854260	-	TAACCTTTAATACCATTGAACGCC	1496	816	29	0	2134	63	7
FGSG_03222	-	4489488	4489511	+	CAAAGAGACTCGACCTCTGGCGCC	1474	1099	71	13	3101	83	7
FGSG_12520	-	4076172	4076193	+	TGCCCAGATCGATGACTCAGTT	1473	1382	24	2	3054	87	69
FGSG_15605	-	10932253	10932276	+	TGGCACATAGGTCTTATCGAACGC	1466	987	35	3	2605	54	8
FGSG_08301	+	947031	947053	-	TAGCCGCACATTGCTTGCAGGGC	1462	658	29	1	2409	36	3
FGSG_08344	-	1093017	1093036	+	ACGTATAGATGGACAAGAAT	1456	1192	4903	1258	1398	834	1204
FGSG_11712	+	670662	670684	-	TGGAGAGCGTTGAAAGCCTTGGC	1441	846	44	3	2877	81	9
FGSG_02739	-	8803809	8803829	+	TACCATGGAACTCTTTGGCCA	1440	202	4844	6	31	3633	308
FGSG_13452	-	199337	199360	+	TAAGATAACCCAGGTTGGCGGACC	1422	691	20	2	2542	75	8
FGSG_13495	-	7823771	7823792	+	TCTTTGCGCTCCGGACCTTGGC	1415	758	131	0	2640	96	1
FGSG_15015	-	6594029	6594050	+	TTCCAGAGTCCATCTAGCCACT	1410	974	23	2	2996	83	27
FGSG_15037	-	6747433	6747450	+	ATGGACAAGAATAGGCCT	1404	1163	3486	831	1449	1741	981
FGSG_03364	+	4876438	4876462	-	TACCACGGGCAGGTTCTGGACTGTC	1398	883	33	4	3035	77	1
FGSG_10502	-	11023711	11023735	+	TCCGCCGCGTGCGCGAGATCGCGTC	1393	49	4657	3	2643	81	0
FGSG_11711	+	669534	669557	-	TCACCTCGAAAGACTGCTTTGCAC	1384	863	20	1	2490	46	42
FGSG_04331	+	7614284	7614306	-	TAGGATCGGTGTTGAATAGGCCT	1381	12	11578	1	2488	57	1
FGSG_09193	+	7269244	7269268	-	TAACGAGAAAGTCTGGCGTGATCGG	1376	630	341	4	2232	41	2
FGSG_15015	-	6594270	6594291	+	TGGAGAGTAGTGACCTGGTCGC	1376	888	24	3	2664	57	29
FGSG_08268	-	852939	852962	+	TGTCTCGGCTCTGTCAAGTGTGTC	1356	706	51	5	2924	89	0
FGSG_17642	-	981605	981629	+	TCACTACTGAGACTGGAGGTAACTC	1347	367	542	1	2564	43	6
FGSG_11773	-	1554791	1554813	+	TATAGCGTCGAGTAGTTCTTTGC	1341	769	14	1	2110	55	0
FGSG_10502	-	11023766	11023788	+	TTGGCAGCCCGCGTCGCCTTGGG	1333	255	3802	3	2314	71	1
FGSG_11711	+	669530	669552	-	TCGAAAGACTGCTTTGCACAGCT	1322	710	22	0	2101	43	2
FGSG_10502	-	11023734	11023758	+	TCACGCGTTGGGACTTGGGTCCTTC	1316	149	3458	1	2174	48	0
FGSG_11031	+	6402074	6402097	-	TGTAGAATCGGAGCCGGATAAGGT	1313	644	28	0	2146	44	1
FGSG_11031	+	6402032	6402055	-	TAGCGAACATTTCAGGACAGGCCT	1300	761	19	1	2306	44	10
FGSG_15015	-	6594027	6594050	+	TGTTCCAGAGTCCATCTAGCCACT	1290	869	40	1	2651	76	20
FGSG_13495	-	7823780	7823803	+	TCCGGACCTTGGCCTTGTGCACTA	1251	520	256	16	2613	70	1
FGSG_01518	-	5013034	5013058	+	TCCAAACTCGAGATGTAGAAAGACT	1228	390	183	0	2086	45	4
FGSG_12324	-	6723138	6723161	+	TAAACAACGGACGATCATCAAGAT	1206	547	49	4	2455	51	4
FGSG_13756	+	10799018	10799041	-	TAATCGACATGCTGAACACCGGCT	1205	538	49	1	2073	44	9
FGSG_01518	-	5012808	5012832	+	TCCGTATCGTCGACCGTATCGTCGT	1199	220	429	15	2440	58	4
FGSG_01518	-	5012832	5012856	+	TCCGTATCGTCGACCGTATCGTCGT	1199	220	429	15	2440	58	4
FGSG_09193	+	7268828	7268852	-	TCGGCAACTGAAAGACTGATGATGC	1188	398	1220	4	2037	51	13
FGSG_09160	+	7355974	7355997	-	TGTCACCTGTGATAACAAATGCCT	1172	528	502	2	2319	93	9
FGSG_09160	+	7355974	7355995	-	TCACCTGTGATAACAAATGCCT	1170	790	74	3	2423	79	46
FGSG_13495	-	7823780	7823805	+	TCCGGACCTTGGCCTTGTGCACTAGA	1170	309	599	6	2743	55	1
FGSG_08884	+	2993815	2993837	-	TCAAATGCTGGGAATTTCTGACC	1163	571	20	1	1968	54	15
FGSG_10502	-	11023767	11023788	+	TGGCAGCCCGCGTCGCCTTGGG	1162	107	3208	4	2198	93	1
FGSG_13406	+	854700	854723	-	TAGGATGGATGAACGCTCGTTGAA	1161	761	45	4	2569	77	81
FGSG_15947	+	7127932	7127955	-	TGAAAAACGGTTCCACTTCCTGGC	1147	645	31	2	2309	57	3
FGSG_09007	-	7780866	7780886	+	TAACCATGATCGGATAGCTCT	1141	674	26	1	2098	59	10
FGSG_13495	-	7823271	7823294	+	TAGCGAACTTGCCGGCACCTTCCC	1132	487	200	0	2019	39	4
FGSG_08884	+	2993775	2993796	-	TGAGAGAAAGTCGGCCTTGGAC	1120	745	34	3	2486	74	83
FGSG_03222	-	4489491	4489512	+	AGAGACTCGACCTCTGGCGCCC	1116	548	27	17	2524	69	4
FGSG_15720	+	850196	850217	-	TTTTCCGTGGACACCTCATCCT	1109	675	23	3	2366	50	22
FGSG_08301	+	947014	947038	-	TGCAGGGCTTGACCCGAGCACCCGA	1107	553	40	2	1863	46	0
FGSG_15015	-	6594001	6594024	+	TGGCAAAGTAGAGAGGATTCGCTC	1105	553	24	1	1781	41	6
FGSG_04080	+	6811935	6811957	-	TCCTCCCTCCTGGCAGCCCTGGT	1098	328	232	4	1923	58	4
FGSG_13495	-	7823771	7823794	+	TCTTTGCGCTCCGGACCTTGGCCT	1097	556	144	1	2297	63	1
FGSG_02620	-	8430698	8430720	+	TCGTGGCCTCGGAGAACTCGAAT	1095	268	328	7	2265	51	5
FGSG_17358	-	10771525	10771549	+	TACACCGCGAAGAAACTTACTCTGA	1093	769	14	1	2197	44	7
FGSG_10502	-	11023956	11023979	+	TCAGGACCTCGGCCGGGGACTCGG	1082	142	3892	5	2059	40	1
FGSG_11895	+	3582627	3582650	-	TAATGGATTCTGTGTCGTTGGCCT	1082	428	2149	1	2186	115	10
FGSG_00156	+	504528	504552	-	TGCCGCAGCAGGTCGTCGAAGCTGC	1076	766	87	5	2219	44	0
FGSG_08884	+	2994077	2994101	-	TCATCACAGCCGTCTTCTGTACGAC	1073	634	18	0	1943	36	3
FGSG_03678	+	5722149	5722172	-	TCACCATTAACCGCGCGTCGGCGA	1044	801	19	1	2001	34	1
FGSG_07605	-	3988888	3988911	+	TGACATGGTACTCTGGAGCCTCGC	1040	670	21	1	2021	49	2
FGSG_11711	+	669293	669316	-	TCGGTGTATCCATCTACTAGGCGC	1033	464	10	5	1798	48	7
FGSG_13495	-	7823697	7823719	+	TCTAGTGGATAAACGTACTTGCC	1021	452	29	2	1752	29	1
FGSG_10501	+	11022854	11022875	-	TGACAACGGTGTCATCGTCAGC	1018	700	20	3	2138	51	34
FGSG_15947	+	7128372	7128394	-	TATCGATTGTAGAAAGCCTTGCC	1014	216	341	2	1732	44	1
FGSG_01706	-	5650399	5650421	+	TCACCCACAGAGCACTGGATTGC	1013	594	18	4	1855	34	2
FGSG_08332	+	1060072	1060094	-	TATGAACTTGCGGCAGACCGAGG	1011	429	87	1	1921	44	1
FGSG_08884	+	2993662	2993685	-	TCGGATCACAAACAGGAAAGCGCC	1007	581	19	2	1733	46	7
FGSG_01518	-	5012775	5012796	+	TCATCGTTGACCGTATCGTCGA	997	528	83	2	2038	49	40
FGSG_10415	+	10771169	10771192	-	TCGCGCATTCTCGTGCAAGGGCTT	994	535	48	1	1665	32	0
FGSG_03222	-	4489490	4489513	+	AAGAGACTCGACCTCTGGCGCCCT	993	278	52	26	2065	63	0
FGSG_13452	-	199342	199366	+	TAACCCAGGTTGGCGGACCGTCCCG	992	679	12	3	1986	71	4
FGSG_07353	+	3250266	3250289	-	TGGCACATGAGTTCTCTGCACAAT	989	492	23	1	2016	51	6
FGSG_03793	-	6013362	6013386	+	TAGGACTAGACATGGCTGATGGCTA	981	679	18	4	2139	53	3
FGSG_17642	-	981810	981832	+	TGCGAGATAATGCTTGTAGAGCT	979	217	231	0	1376	40	1
FGSG_15947	+	7128371	7128392	-	TCGATTGTAGAAAGCCTTGCCC	977	493	130	1	1851	64	31
FGSG_15605	-	10932131	10932152	+	AGAGATGGCATCGTCGAATGAT	974	791	34	7	1827	55	59
FGSG_01706	-	5650332	5650355	+	TCACCATCGTGGTCTTCGAGGCTG	968	679	17	1	1945	40	3
FGSG_07353	+	3250267	3250289	-	TGGCACATGAGTTCTCTGCACAA	967	558	13	2	1998	53	21
FGSG_11895	+	3582706	3582728	-	TAGAACTTCTGTGTCGTTGGCCT	967	111	3042	2	1872	249	32
FGSG_07560	-	3874440	3874463	+	TGACAAGAGTAGTATAAGACGCCT	966	622	51	4	1882	39	2
FGSG_13756	+	10798740	10798762	-	TCAATTGGCTGTGCCTCGAGCCT	952	629	14	2	1771	44	9
FGSG_13494	+	7824409	7824430	-	TACAAGAATGTCGGCAAGAGCC	951	507	20	3	1532	42	10
FGSG_17642	-	981810	981833	+	TGCGAGATAATGCTTGTAGAGCTC	950	271	299	2	1495	22	3
FGSG_17642	-	981593	981617	+	TGAGGAACTTAGTCACTACTGAGAC	943	378	199	1	1838	39	14
FGSG_15080	-	2272935	2272954	+	TCTTTGTAGAGATATGAGCT	936	1023	36	3	57	2445	50
FGSG_02620	-	8430683	8430705	+	TAATCTTCTCCTCGATCGTGGCC	928	659	39	1	1862	37	17
FGSG_01706	-	5650046	5650067	+	TATCGGCAAGGAAACTGTTAGC	926	472	36	1	1670	40	5
FGSG_08884	+	2993774	2993796	-	TGAGAGAAAGTCGGCCTTGGACT	920	399	27	0	1856	35	3
FGSG_15947	+	7127902	7127924	-	ACCGGAGGAAGCACTCGAATCGC	920	707	37	10	1932	43	6
FGSG_15947	+	7127895	7127919	-	AGGAAGCACTCGAATCGCTTGACGG	914	445	13	3	1398	33	1
FGSG_00156	+	504670	504694	-	TCATATTTCCAAACGTCAAGACCGT	913	396	167	1	1622	31	1
FGSG_11711	+	669306	669329	-	TGGCCCGGACTCGTCGGTGTATCC	909	652	38	4	1913	55	1
FGSG_04063	-	6750777	6750801	+	TACGTAGGATCCTTTAGTTACACCT	908	95	18	1	1602	35	2
FGSG_13494	+	7824410	7824430	-	TACAAGAATGTCGGCAAGAGC	906	590	30	3	1570	76	15
FGSG_11086	-	6533709	6533730	+	TGGCCCCAGATCTCGGACTCGA	905	685	223	42	1563	285	15
FGSG_00674	+	2171471	2171491	-	TGAGATTTAGTCGGCCTTGGT	902	29	4220	1	1488	88	6
FGSG_03222	-	4489486	4489508	+	TGCAAAGAGACTCGACCTCTGGC	902	222	12	1	1535	34	1
FGSG_15769	+	2171471	2171491	-	TGAGATTTAGTCGGCCTTGGT	902	29	4220	1	1488	88	6
FGSG_12312	+	6799450	6799473	-	TCGGTGCACAGGACTTCTTTGAGC	894	15	5	2	1449	29	0
FGSG_09193	+	7269418	7269440	-	TTGCTGAATTTGTAACCTGGCCT	893	596	111	2	1647	33	5
FGSG_01706	-	5650136	5650158	+	TCGACTGTCTACCATTGTGAACT	891	527	14	2	1787	41	21
FGSG_13495	-	7823699	7823719	+	TAGTGGATAAACGTACTTGCC	890	476	21	1	1482	39	4
FGSG_08344	-	1093018	1093037	+	CGTATAGATGGACAAGAATA	883	757	2938	636	855	494	523
FGSG_08991	-	7822582	7822605	+	TGAGACGCTTCTGTAGAATTGACT	880	397	18	2	1441	27	3
FGSG_17272	+	5270769	5270792	-	TAAAGACATCGTCGAAGCTAAACT	880	14	2354	1	1937	37	1
FGSG_08835	-	2835667	2835689	+	TAGCGAATCTGTGGAAGGCGCCT	875	324	86	0	1549	23	7
FGSG_03793	-	6012712	6012735	+	TGCGACCGAGGGGACAACCTGATC	872	598	70	9	1962	38	1
FGSG_02677	-	8603615	8603635	+	TCGCCGAGATCGTTGGCACCA	871	507	12	2	1568	41	12
FGSG_07605	-	3988878	3988900	+	TCCTCAATCTTGACATGGTACTC	871	551	21	0	1359	24	8
FGSG_09160	+	7357610	7357634	-	TGCCTGTGGCAGCCTTCGTCGACCG	864	36	4160	1	1568	43	2
FGSG_15037	-	6747432	6747450	+	GATGGACAAGAATAGGCCT	864	595	1716	457	824	1044	537
FGSG_02677	-	8603636	8603659	+	TACTCAACCAATCTCTGAGACGCC	861	415	24	0	1794	42	17
FGSG_10502	-	11024107	11024131	+	TGAAGATTTGGGCCCACCGGCGCCC	859	26	2975	0	1305	41	2
FGSG_09160	+	7356265	7356288	-	TGATATAGAACCACCATTCCAAGT	858	120	926	3	1380	60	2
FGSG_03364	+	4876353	4876374	-	TAGACATCTGATCCACTTGGCA	855	614	12	0	1669	64	35
FGSG_11711	+	669359	669383	-	TGAAGGTCGTTATCGTCGCCTGGCG	855	623	10	1	1698	36	0
FGSG_09160	+	7355986	7356006	-	TCTGAGCGATGTCACCTGTGA	851	713	32	0	1863	60	68
FGSG_15768	+	2169585	2169608	-	TCAGACTGAACGCCGGGAGATGAG	850	20	3410	1	1651	35	1
FGSG_12061	+	6661116	6661137	-	TGAGATTGATGTCAGTATGGGC	849	781	26	1	1812	63	35
FGSG_04063	-	6750701	6750724	+	TGCACTTCTCCTCCATCTGAGCAT	847	498	17	3	2061	47	7
FGSG_15947	+	7128373	7128396	-	TGTATCGATTGTAGAAAGCCTTGC	846	110	311	1	1409	34	1
FGSG_09199	-	7249141	7249165	+	TGCCATCGGTCGGACACAACGCCGG	845	2	322	1	1331	27	0
FGSG_11712	+	670663	670684	-	TGGAGAGCGTTGAAAGCCTTGG	843	348	43	1	1352	32	3
FGSG_13775	-	11022492	11022516	+	TGAAGAACTTATCATAGATTGACCT	842	300	53	0	1184	22	6
FGSG_01518	-	5012685	5012708	+	TCAGCATCAGGATCTGAAACCGGG	839	284	279	1	1518	39	5
FGSG_15768	+	2169398	2169421	-	TGCCGGTGAGTTAGAGCTGACTGG	839	19	2879	1	1302	36	0
FGSG_09160	+	7356261	7356285	-	TATAGAACCACCATTCCAAGTCGAT	834	367	460	1	1507	26	3
FGSG_12061	+	6660984	6661007	-	TACCGGGAGCCCGCCAAAACGCCT	834	561	23	5	1635	53	0
FGSG_10502	-	11023682	11023705	+	TGTTGTCCGAAGACACGGAGGGAT	832	34	2729	0	1531	29	1
FGSG_00674	+	2171470	2171491	-	TGAGATTTAGTCGGCCTTGGTT	831	5	4300	2	1546	73	1
FGSG_15769	+	2171470	2171491	-	TGAGATTTAGTCGGCCTTGGTT	831	5	4300	2	1546	73	1
FGSG_13406	+	854538	854561	-	TATGGACCCAAATTGACGAACAAT	830	629	31	11	1515	38	4
FGSG_08884	+	2993816	2993837	-	TCAAATGCTGGGAATTTCTGAC	829	410	12	0	1463	31	12
FGSG_15080	-	2272930	2272953	+	TTCGATCTTTGTAGAGATATGAGC	824	1021	49	3	46	2402	22
FGSG_09160	+	7355769	7355790	-	TAAAGTCAAGGCGATTCGGGAC	822	555	31	2	1569	26	47
FGSG_08344	-	1093016	1093037	+	CACGTATAGATGGACAAGAATA	820	1140	2615	601	794	464	515
FGSG_09160	+	7355889	7355911	-	TGATGAGAATATGGTACTGGAAC	818	434	237	1	1477	64	55
FGSG_04961	+	751070	751093	-	TCGGCAAGTGCATGCGTAGAACCT	816	432	52	2	1973	54	2
FGSG_08884	+	2993776	2993796	-	TGAGAGAAAGTCGGCCTTGGA	816	429	19	2	1388	63	37
FGSG_17642	-	982259	982282	+	TTGTGTTGGCGACGAACCCGAGAA	809	589	69	0	1744	52	1
FGSG_04493	+	8154514	8154535	-	TCAGAATATCTGTCAACCGACA	807	551	19	0	1404	37	15
FGSG_16304	+	4578194	4578218	-	TGGCCTGGAACCTGATGCTGAATGG	807	193	55	6	1489	33	0
FGSG_10502	-	11023785	11023808	+	TGGGCTTTGCCACCCCAGTCTTGC	803	60	1931	1	1272	21	1
FGSG_15947	+	7128368	7128392	-	TCGATTGTAGAAAGCCTTGCCCATC	802	122	450	0	1518	28	8
FGSG_13495	-	7823531	7823554	+	TCAACCGGGCCGGGGGGCGATGGT	801	165	286	0	1252	42	0
FGSG_13756	+	10798782	10798806	-	TGTCGAGGGCAATGAGACGGACACC	801	471	27	3	1579	28	0
FGSG_09193	+	7269390	7269413	-	TCGGGCAGTAACACCTTGAGGACT	794	304	348	5	1397	26	0
FGSG_08884	+	2993773	2993796	-	TGAGAGAAAGTCGGCCTTGGACTG	793	295	19	1	1462	26	0
FGSG_15080	-	2272930	2272954	+	TTCGATCTTTGTAGAGATATGAGCT	793	1114	61	11	418	2666	469
FGSG_10502	-	11023711	11023733	+	TCCGCCGCGTGCGCGAGATCGCG	792	19	2686	3	1591	35	1
FGSG_12198	+	8893503	8893527	-	TCAGAGGAACGACGGTGACAAACTC	792	470	18	3	1433	44	1
FGSG_15605	-	10932136	10932158	+	TGGCATCGTCGAATGATTCGGGC	789	765	20	2	1688	48	17
FGSG_09068	-	7597953	7597973	+	TGAGCATCTCCAAGTCGGCCT	787	783	17	6	1688	62	67
FGSG_10502	-	11024132	11024154	+	TGGCCTCGAAGGCGCGACGACCG	784	57	2820	2	1326	33	3
FGSG_11711	+	669577	669599	-	TGATAATCCTTGTCGCGTTGGTC	782	487	17	1	1582	41	9
FGSG_04080	+	6811934	6811957	-	TCCTCCCTCCTGGCAGCCCTGGTC	778	251	177	2	1613	50	2
FGSG_09193	+	7269068	7269091	-	TTTCTTTGATCGATCCAGCCTGGC	775	353	408	3	1541	39	1
FGSG_11711	+	669391	669415	-	TTGGCATAGAAGGTTGTCGTCCAAC	775	465	25	7	1345	22	3
FGSG_11711	+	669385	669409	-	TAGAAGGTTGTCGTCCAACGATGGA	764	562	52	2	1549	39	4
FGSG_17358	-	10771695	10771715	+	TGATCATAGCAGCCGCAGGAC	763	783	12	4	1498	30	132
FGSG_11325	-	7200994	7201017	+	TTGTTGTGAACGTATGACCTGAGA	760	325	10	0	1358	30	3
FGSG_17272	+	5270398	5270421	-	TTGGGGACTTGGACCGCAACGGGA	756	1	131	1	1189	28	0
FGSG_00674	+	2171467	2171491	-	TGAGATTTAGTCGGCCTTGGTTGAG	754	6	3905	0	1313	33	0
FGSG_15769	+	2171467	2171491	-	TGAGATTTAGTCGGCCTTGGTTGAG	754	6	3905	0	1313	33	0
FGSG_11711	+	669531	669552	-	TCGAAAGACTGCTTTGCACAGC	753	372	11	0	1177	32	7
FGSG_12982	+	1084723	1084744	-	TGGCCGACATGGGAGGAATCTC	751	841	55	4	1704	45	1
FGSG_01718	-	5681118	5681140	+	TGTGATCGTACCGACATTGCCGG	747	208	162	3	1260	28	3
FGSG_04063	-	6750777	6750799	+	TACGTAGGATCCTTTAGTTACAC	746	292	12	1	1197	42	2
FGSG_00254	+	797673	797697	-	TGCTGGGAATTCGGATTGTTCAGAA	744	24	2231	0	1390	40	0
FGSG_15015	-	6593579	6593601	+	AGAGATGTGTCTGTAGAATCTGA	743	570	35	17	1554	45	30
FGSG_15436	+	3927468	3927488	-	TCTGTTGGCAAACTCGCTGGC	743	396	7	3	1134	41	60
FGSG_17642	-	981461	981483	+	TGCACCAGGCCTTTTCGTCGTGG	740	299	139	1	1193	19	2
FGSG_01706	-	5650362	5650386	+	TACGACATGGAACACGACTTGAACT	735	340	19	1	1064	24	0
FGSG_05761	-	3307316	3307339	+	TAGGACAACGACCGTATTTCTCGT	726	416	16	0	1429	24	2
FGSG_01706	-	5650399	5650423	+	TCACCCACAGAGCACTGGATTGCTG	725	442	22	6	1451	22	1
FGSG_00156	+	504447	504469	-	TAAGGCATTGTCGATGATCAGCT	724	577	38	1	1328	30	4
FGSG_03222	-	4489490	4489512	+	AAGAGACTCGACCTCTGGCGCCC	724	255	38	32	1609	48	5
FGSG_16681	+	434353	434375	-	TCGCATCCTGGACTGCCTCGAGC	724	245	488	1	900	647	7
FGSG_08301	+	946991	947012	-	TCACCTTCAATCATGTGGACCT	723	520	11	2	1275	30	15
FGSG_17642	-	981593	981615	+	TGAGGAACTTAGTCACTACTGAG	721	366	154	0	1341	33	20
FGSG_11711	+	669361	669383	-	TGAAGGTCGTTATCGTCGCCTGG	719	332	16	1	1160	15	7
FGSG_09199	-	7249141	7249163	+	TGCCATCGGTCGGACACAACGCC	717	2	322	1	1290	34	0
FGSG_07605	-	3988927	3988947	+	TGATCATGGTTCTGAAGCGCC	713	460	6	0	1275	34	19
FGSG_01706	-	5650344	5650366	+	TCTTCGAGGCTGTCACAATACGA	711	470	13	2	1412	34	1
FGSG_11712	+	670170	670190	-	TAGTGTTGAACTGACCGTTGT	710	441	28	0	1169	38	8
FGSG_17642	-	981407	981429	+	TGAGACTCTTGACCGATGGTGGT	710	310	265	0	1318	29	11
FGSG_13495	-	7823678	7823702	+	TAGCGGACTCGTCAGTTCATCTAGT	708	379	32	4	1320	25	2
FGSG_04493	+	8154506	8154529	-	TATCTGTCAACCGACAAGAACACC	707	319	28	1	1106	20	3
FGSG_12061	+	6661213	6661234	-	TGTCGACGGCCGCCGGGACGCC	701	616	15	1	1413	43	4
FGSG_07605	-	3988888	3988912	+	TGACATGGTACTCTGGAGCCTCGCC	698	503	19	0	1519	43	1
FGSG_13867	-	6401072	6401094	+	TGACGGAGATGTACACCTTGGGC	698	561	15	1	1441	28	12
FGSG_03222	-	4489491	4489514	+	AGAGACTCGACCTCTGGCGCCCTC	697	404	19	9	1388	33	2
FGSG_08884	+	2993862	2993883	-	TCTGTCAATGTAGCTAGCGCCT	696	506	17	0	1361	40	37
FGSG_09193	+	7269248	7269268	-	TAACGAGAAAGTCTGGCGTGA	696	496	48	2	1112	125	109
FGSG_01518	-	5012945	5012967	+	TAAGGACCGATACTCACCAGTGG	691	410	31	0	1282	37	13
FGSG_03793	-	6013255	6013276	+	TCGATGGCCATCGTAGCACCGC	691	391	10	0	1384	37	4
FGSG_13406	+	854351	854375	-	TAGAGGATCTTCGGGAAACGGCATC	691	552	26	2	1507	26	3
FGSG_13495	-	7823766	7823788	+	TCTTCTCTTTGCGCTCCGGACCT	690	356	151	1	1334	27	18
FGSG_02677	-	8602151	8602175	+	TTTCCATCGTGGGCTGGGGCCTGAA	688	26	15	2	1641	49	0
FGSG_10501	+	11023136	11023157	-	TGACTGAAGCGTCGATGGCATC	688	454	15	1	1189	27	12
FGSG_13867	-	6401069	6401089	+	TCTTGACGGAGATGTACACCT	686	438	6	0	1074	36	9
FGSG_09160	+	7357988	7358010	-	TTTCGTCGTAGCCTGTGTTGCGG	685	2	3658	4	1399	191	22
FGSG_15768	+	2169063	2169087	-	TAACGATTCGCACCGAGTGGCTCAC	684	27	1952	0	1348	30	2
FGSG_01706	-	5650286	5650309	+	CAAGGACACCAATCGACACCCGAC	683	482	19	0	1408	23	1
FGSG_08301	+	947286	947307	-	TATCTTCCAAGTGTACACCATA	682	319	14	1	1075	29	11
FGSG_10501	+	11022800	11022822	-	TCAATGGTGACAGCATCGTCAGT	680	313	29	1	1097	18	20
FGSG_08301	+	946913	946937	-	TAACGTGCCGCCCTCTTCTTGGCGC	669	383	14	0	1177	31	0
FGSG_13452	-	199337	199361	+	TAAGATAACCCAGGTTGGCGGACCG	669	333	8	1	1138	29	0
FGSG_13452	-	199342	199364	+	TAACCCAGGTTGGCGGACCGTCC	669	517	14	2	1526	35	0
FGSG_12642	-	464637	464660	+	TGATGGTCTGACCTCGCTTTGCCT	665	462	18	0	1506	31	4
FGSG_01518	-	5012739	5012762	+	TCGGCAGTGGCATGAATGTTCGGC	664	325	145	0	1133	34	10
FGSG_15080	-	2272927	2272948	+	TCATTCGATCTTTGTAGAGATA	664	795	27	0	14	1513	9
FGSG_13165	-	3926829	3926852	+	TTCCAAGGTCTGATTTCTTTGTCC	661	428	13	1	1314	26	1
FGSG_04493	+	8154461	8154484	-	TCCATGATCTCGATGAGTTTCCTC	659	571	32	1	1499	48	11
FGSG_10502	-	11023724	11023747	+	CGAGATCGCGTCACGCGTTGGGAC	659	10	2224	1	1115	35	1
FGSG_11712	+	670756	670780	-	TAACCACAATCGCCGGAACGATATG	659	339	28	1	1263	31	1
FGSG_16106	-	8151690	8151714	+	TCGTCACCGCGATTTCGAAGGGCGG	659	640	38	4	1337	33	0
FGSG_13495	-	7823021	7823044	+	TCCACGTCCGGACCAACAGCCCGA	656	268	70	2	1137	17	0
FGSG_08884	+	2993671	2993695	-	TGAGCGAGAATCGGATCACAAACAG	650	416	19	1	1161	25	3
FGSG_10501	+	11023067	11023090	-	TACAGGGTCTTCCATTGCTGTGTC	648	267	9	1	1192	34	3
FGSG_17642	-	981843	981867	+	TTGGACAGAACAGACATGGCTCATG	646	29	466	1	1241	25	0
FGSG_15947	+	7128372	7128396	-	TGTATCGATTGTAGAAAGCCTTGCC	643	92	312	0	1207	17	0
FGSG_01706	-	5649921	5649943	+	TATTGATCCCAGCATGACGGCTG	641	506	16	0	1183	25	0
FGSG_09068	-	7598146	7598170	+	TCGAATCAAATGTTAGTAGACGGCT	639	419	7	0	911	19	13
FGSG_09160	+	7357988	7358012	-	TGTTTCGTCGTAGCCTGTGTTGCGG	639	2	3214	4	1255	64	43
FGSG_15947	+	7128376	7128398	-	TTTGTATCGATTGTAGAAAGCCT	638	408	122	1	901	30	6
FGSG_16617	-	4658819	4658841	+	TCGGACCAGGACACACCCCAAGG	638	251	10	2	1258	24	0
FGSG_11711	+	669484	669508	-	TCATTTTCATCTTGGGCGTCGAAAG	637	449	11	4	1207	14	1
FGSG_16304	+	4578432	4578451	-	TTGCTTGTAGCTGGCCTTGG	637	36	74	2	1110	21	0
FGSG_08884	+	2994003	2994026	-	TCCGGAGTACTGTAGTGAGAGCTT	636	297	9	3	1090	33	3
FGSG_13495	-	7823802	7823826	+	TAGAGTCTTCTTTCTCGTCTGGACC	636	149	193	1	1270	28	8
FGSG_16681	+	433853	433874	-	TTGAACCGCCGGGAATTTCGAA	636	157	1598	7	26	1907	53
FGSG_00156	+	504669	504691	-	TATTTCCAAACGTCAAGACCGTC	634	413	46	1	1116	45	12
FGSG_13495	-	7823780	7823802	+	TCCGGACCTTGGCCTTGTGCACT	633	290	87	3	1424	36	2
FGSG_01706	-	5650254	5650275	+	TGAAGAGGATGTTCTGAGTGAA	632	461	21	3	958	84	82
FGSG_01706	-	5650399	5650420	+	TCACCCACAGAGCACTGGATTG	632	439	9	3	1250	31	3
FGSG_01714	+	5669829	5669851	-	TAGGAACTTATCGCAGTGTGCAG	632	464	19	4	1522	68	15
FGSG_01515	+	4998497	4998520	-	TGTACCCAGAAACCTGAACTGAGA	630	35	9	0	1104	29	1
FGSG_04493	+	8154465	8154486	-	TATCCATGATCTCGATGAGTTT	627	401	10	0	950	29	4
FGSG_17642	-	982260	982283	+	TGTGTTGGCGACGAACCCGAGAAT	626	193	65	3	1375	27	0
FGSG_16304	+	4578219	4578243	-	TGCAGATGATTGGTACGGAAGCTGC	623	259	28	0	1193	20	4
FGSG_09193	+	7269398	7269418	-	TAGCTTCGGGCAGTAACACCT	622	436	43	2	1167	35	23
FGSG_09193	+	7268586	7268610	-	TCATCCGAAAGATACAGACCGTCGT	621	142	914	3	1175	39	8
FGSG_01714	+	5669828	5669851	-	TAGGAACTTATCGCAGTGTGCAGC	620	442	26	0	1397	37	21
FGSG_08268	-	852777	852800	+	TACCGGAATACGAACCGAAACAGC	620	261	10	1	936	34	7
FGSG_11031	+	6401974	6401996	-	TAGAAGAGAATCTCTATGCGGAC	620	246	16	1	1033	39	6
FGSG_17642	-	981952	981975	+	TCCCAGAGGTCAGAAATGGACCTG	620	106	136	0	756	18	1
FGSG_13495	-	7823271	7823291	+	TAGCGAACTTGCCGGCACCTT	618	536	88	3	975	21	1
FGSG_04080	+	6811963	6811985	-	TCGAATTCCTCGATCTCGGCATT	617	156	251	0	1279	30	4
FGSG_17253	-	5680716	5680738	+	TGAAGGAACTTTGCGGCCTGGCC	617	196	44	0	1328	36	3
FGSG_02429	-	7825335	7825357	+	TGCACGATCTGACGACTTCGAGT	616	108	1785	1	1392	29	4
FGSG_12520	-	4075960	4075983	+	TGCGGAGAAAACCATCGGCCTTGC	614	447	18	0	1105	33	1
FGSG_13494	+	7824410	7824435	-	TAACATACAAGAATGTCGGCAAGAGC	614	303	36	3	1018	20	8
FGSG_09213	+	7212818	7212839	-	TGTATTCGGTGACACTGACGCT	612	395	14	1	82	1332	13
FGSG_15605	-	10932200	10932224	+	TAGCATTTATGTAGACCTAGTACCT	612	403	10	1	1086	15	2
FGSG_09160	+	7357830	7357853	-	TTCCATGTTCTTCTCGACTGAAGT	610	4	3800	0	1166	155	4
FGSG_01706	-	5650346	5650367	+	TTCGAGGCTGTCACAATACGAC	609	333	16	3	1061	29	4
FGSG_05031	-	946504	946526	+	TCTGAATCACTGACGACCCGGGC	606	58	3	2	1073	21	3
FGSG_04493	+	8154464	8154486	-	TATCCATGATCTCGATGAGTTTC	605	329	22	0	981	18	1
FGSG_08835	-	2835631	2835654	+	TCCATAGGATCGCACGGCGGTATA	604	18	115	1	1193	23	1
FGSG_09193	+	7269247	7269268	-	TAACGAGAAAGTCTGGCGTGAT	601	334	55	3	952	42	101
FGSG_11085	+	6531898	6531921	-	TACCATACCACTTTCCTTCCACCC	601	320	19	2	1053	20	15
FGSG_01518	-	5012691	5012714	+	TCAGGATCTGAAACCGGGTTTAGT	600	241	127	0	1318	32	3
FGSG_09160	+	7355837	7355859	-	TCTCCTCAGGGTGGATATGGACC	600	263	126	2	1266	37	5
FGSG_15015	-	6594185	6594208	+	TTCAACACGGACGCGATGGTTCAC	599	357	20	3	1102	30	5
FGSG_16194	+	6087674	6087697	-	TGGCGGCCCAGACATTCGGAACCC	599	632	22	7	1355	40	1
FGSG_10502	-	11023766	11023789	+	TTGGCAGCCCGCGTCGCCTTGGGC	598	158	1306	0	928	19	0
FGSG_13495	-	7823021	7823046	+	TCCACGTCCGGACCAACAGCCCGACT	597	184	76	2	1126	26	3
FGSG_09193	+	7268584	7268607	-	TCCGAAAGATACAGACCGTCGTCC	595	95	1263	0	1216	27	4
FGSG_11711	+	669575	669596	-	TAATCCTTGTCGCGTTGGTCAA	594	477	4	0	1159	42	75
FGSG_12060	+	6660671	6660694	-	TATTCTTCGGCACGTATTCTCAGC	593	498	23	0	1190	23	10
FGSG_06095	-	4291736	4291760	+	TAGCTTGACTGTGATATCAAACCCG	591	8	96	2	1152	35	0
FGSG_17358	-	10771975	10771998	+	TGGCACGGCAGCAAAGAAACTGAA	591	590	17	2	1039	44	27
FGSG_09160	+	7355768	7355790	-	TAAAGTCAAGGCGATTCGGGACT	589	289	199	2	1157	39	32
FGSG_11712	+	670759	670780	-	TAACCACAATCGCCGGAACGAT	587	442	18	1	1195	41	61
FGSG_13756	+	10798748	10798769	-	TATGTCATCAATTGGCTGTGCC	586	249	11	3	814	27	2
FGSG_17642	-	981777	981800	+	TCCGACGGCTTCATACTGCTCTGT	585	398	196	1	1066	18	1
FGSG_08835	-	2835990	2836011	+	TAAGACTTACCACTCGCTGGAT	584	376	3	0	1051	43	15
FGSG_02842	-	3491830	3491850	+	TATCCGACTCATCGTCCGCCT	583	392	13	3	1101	28	5
FGSG_11712	+	670177	670199	-	TAGCCTCCGTAGTGTTGAACTGA	583	378	21	3	1018	30	46
FGSG_02487	-	7998074	7998094	+	TGAGTAGATCGAGCCGTCGAT	582	214	1431	3	4	1836	88
FGSG_13406	+	854568	854592	-	TGAATATTTTGACTTCGTGAACGCC	581	225	18	0	868	20	2
FGSG_01518	-	5012765	5012788	+	TTCGACTGGTTCATCGTTGACCGT	580	50	184	1	946	22	0
FGSG_11712	+	670264	670288	-	TACCGACGTCTGGACTTCAGAGAGA	580	332	36	0	1107	19	2
FGSG_15324	+	3825244	3825267	-	TAATGTCGAGGTTCAGTGCATGCT	576	400	10	1	1126	17	4
FGSG_15768	+	2169593	2169617	-	TCAGCCAAGTCAGACTGAACGCCGG	576	8	1900	3	894	12	2
FGSG_02677	-	8602513	8602537	+	TTCTGACGACCATCGTTCCTTGAGT	574	9	22	0	1282	37	0
FGSG_03827	+	6097033	6097055	-	TACCATTATTCTCGTTGCAGATG	573	369	28	1	1285	46	14
FGSG_11711	+	669364	669384	-	TTGAAGGTCGTTATCGTCGCC	573	546	16	1	1312	56	40
FGSG_12198	+	8893399	8893423	-	TCGGGCGTTCTTTGGAATCTCGCCT	573	255	17	3	988	18	0
FGSG_11712	+	670268	670291	-	AAATACCGACGTCTGGACTTCAGA	572	387	19	6	1028	24	58
FGSG_13406	+	854781	854803	-	TGTTCTCTTTTTCTAGCGCTCGG	572	315	8	0	860	21	8
FGSG_07605	-	3988885	3988907	+	TCTTGACATGGTACTCTGGAGCC	571	453	5	3	1153	26	43
FGSG_01706	-	5650286	5650308	+	CAAGGACACCAATCGACACCCGA	570	387	16	3	1162	29	5
FGSG_17642	-	981961	981985	+	TCAGAAATGGACCTGGTAAAAACCG	570	91	181	1	1035	9	0
FGSG_07187	-	2666545	2666569	+	TGAAAGGACAGTCGAACATCGAGAC	569	111	16	1	1136	14	0
FGSG_08332	+	1060071	1060095	-	GTATGAACTTGCGGCAGACCGAGGA	569	369	8	1	1300	24	0
FGSG_15768	+	2169372	2169395	-	TCGGATGATGGGCTGTGGTCGCCT	569	21	2059	0	1180	26	0
FGSG_11895	+	3582706	3582729	-	TTAGAACTTCTGTGTCGTTGGCCT	568	95	1589	0	1165	102	6
FGSG_00156	+	504670	504691	-	TATTTCCAAACGTCAAGACCGT	563	343	48	1	971	52	8
FGSG_01706	-	5650241	5650262	+	AGACGTATGGCTCTGAAGAGGA	563	385	18	6	1018	23	71
FGSG_13495	-	7823271	7823293	+	TAGCGAACTTGCCGGCACCTTCC	563	307	76	3	981	16	1
FGSG_15947	+	7127933	7127955	-	TGAAAAACGGTTCCACTTCCTGG	563	247	12	1	1091	25	5
FGSG_04495	+	8158298	8158321	-	TCTTCCTCCACCACCGTCAAACGG	559	202	209	1	1188	37	0
FGSG_08268	-	852907	852930	+	TCACGGTCCCGCCGAATTGCTGAC	559	402	13	0	1162	42	0
FGSG_08884	+	2994004	2994026	-	TCCGGAGTACTGTAGTGAGAGCT	559	261	7	1	1054	26	1
FGSG_03793	-	6013362	6013384	+	TAGGACTAGACATGGCTGATGGC	558	357	11	1	1118	31	21
FGSG_10502	-	11023767	11023789	+	TGGCAGCCCGCGTCGCCTTGGGC	554	87	1330	0	1036	16	0
FGSG_11712	+	670417	670441	-	TGGGAATGTATGAGTAAGGCACACT	554	299	13	1	922	33	8
FGSG_01706	-	5650272	5650292	+	TGAAGATTGGTATCCAAGGAC	553	413	19	4	1043	60	81
FGSG_00254	+	797670	797694	-	TGGGAATTCGGATTGTTCAGAACAA	552	252	499	3	961	53	37
FGSG_17358	-	10771698	10771719	+	TCATAGCAGCCGCAGGACTCGC	552	356	14	5	1107	22	3
FGSG_10502	-	11024013	11024036	+	TCTTGCGGTCCAACTCCTGCTCCT	548	16	2110	1	1010	20	0
FGSG_03354	-	4857135	4857158	+	TCAAGGAGACTCACAAACTGCACC	546	414	4	1	970	17	5
FGSG_13406	+	854539	854561	-	TATGGACCCAAATTGACGAACAA	546	404	14	1	894	30	12
FGSG_16617	-	4658802	4658825	+	TGGCGTGAACTCGGAAATCGGACC	545	146	26	0	1132	35	14
FGSG_07353	+	3250265	3250289	-	TGGCACATGAGTTCTCTGCACAATC	544	249	21	2	1054	22	2
FGSG_11031	+	6402073	6402097	-	TGTAGAATCGGAGCCGGATAAGGTC	542	274	9	1	981	21	0
FGSG_04961	+	751070	751094	-	TTCGGCAAGTGCATGCGTAGAACCT	541	6	57	4	1118	13	0
FGSG_13495	-	7823769	7823791	+	TCTCTTTGCGCTCCGGACCTTGG	541	271	69	1	1018	23	0
FGSG_15605	-	10932130	10932152	+	TAGAGATGGCATCGTCGAATGAT	540	365	13	2	1011	14	0
FGSG_02677	-	8603184	8603208	+	TAACGACTCCCCTGTGAGCAAAGCC	539	253	11	4	1096	23	4
FGSG_09193	+	7269415	7269440	-	TTGCTGAATTTGTAACCTGGCCTAGC	537	302	38	1	954	17	2
FGSG_11895	+	3582365	3582388	-	TCCAGGATCGCTCTGTTCAGGAGG	537	13	1893	1	820	20	0
FGSG_09193	+	7269390	7269414	-	TTCGGGCAGTAACACCTTGAGGACT	536	250	120	1	1076	21	1
FGSG_17642	-	981949	981972	+	ACATCCCAGAGGTCAGAAATGGAC	533	329	69	23	950	28	17
FGSG_01518	-	5012253	5012277	+	TCTGAACTTGAGCCAAGGTAGACCT	532	16	530	3	958	17	0
FGSG_11895	+	3581917	3581940	-	TCCAGATCTGGTCTGTTAAAGCCT	532	7	2657	0	799	33	6
FGSG_13495	-	7823699	7823722	+	TAGTGGATAAACGTACTTGCCGCC	532	347	20	4	1096	24	8
FGSG_02620	-	8430698	8430722	+	TCGTGGCCTCGGAGAACTCGAATTG	529	41	258	2	1075	16	1
FGSG_08323	+	1028773	1028795	-	TCGGACCGTGACGAGCAAGTGCT	528	492	17	2	1315	31	3
FGSG_05031	-	946499	946524	+	TCGACTCTGAATCACTGACGACCCGG	527	7	10	2	918	19	0
FGSG_17050	-	1156506	1156529	+	TAAATTCGAGGACTTGTTCACGTC	527	344	5	1	1097	28	1
FGSG_10502	-	11023711	11023736	+	TCCGCCGCGTGCGCGAGATCGCGTCA	526	9	1751	1	1109	33	1
FGSG_11712	+	671254	671276	-	TGACAGTCGAGACTTGGCTTGGC	526	271	8	0	918	20	0
FGSG_13406	+	854540	854564	-	TACTATGGACCCAAATTGACGAACA	525	371	10	0	1036	18	1
FGSG_13495	-	7823374	7823397	+	TGCTCGCTCCCTCTCCAAGATTTC	525	147	163	3	1116	29	2
FGSG_05031	-	946693	946716	+	TGTAGTGGTCCATCGTTTTGAACT	523	206	15	1	1028	25	1
FGSG_13495	-	7823771	7823793	+	TCTTTGCGCTCCGGACCTTGGCC	521	313	68	6	1280	37	3
FGSG_04493	+	8154462	8154486	-	TATCCATGATCTCGATGAGTTTCCT	520	312	42	3	884	16	0
FGSG_11711	+	669482	669503	-	TTCATCTTGGGCGTCGAAAGGC	520	414	9	4	1020	34	17
FGSG_13495	-	7823374	7823398	+	TGCTCGCTCCCTCTCCAAGATTTCT	520	88	158	2	1090	17	1
FGSG_02677	-	8602973	8602997	+	TTCCATTCTCGTCCCTTTTGACTTG	519	68	22	5	1132	26	1
FGSG_08301	+	947070	947090	-	TCGGGCTTCTTGGCAACGCGG	518	328	12	0	902	16	0
FGSG_09193	+	7269247	7269271	-	TAGTAACGAGAAAGTCTGGCGTGAT	518	139	189	1	872	18	9
FGSG_01706	-	5650344	5650368	+	TCTTCGAGGCTGTCACAATACGACA	517	299	8	0	1063	21	5
FGSG_04493	+	8154463	8154486	-	TATCCATGATCTCGATGAGTTTCC	517	237	46	1	908	29	4
FGSG_11712	+	670661	670684	-	TGGAGAGCGTTGAAAGCCTTGGCT	517	408	17	2	1044	23	26
FGSG_15015	-	6593839	6593861	+	TATTGGCAGCGACGGACTCATGC	517	449	17	3	1130	29	1
FGSG_04080	+	6811915	6811938	-	TGGTCCCGAAGGAGCCAGGAACTT	516	199	149	0	920	16	1
FGSG_11712	+	670222	670244	-	TATTCAGTACCTGCCAGAGCCGC	516	256	6	1	898	16	3
FGSG_15768	+	2169062	2169087	-	TAACGATTCGCACCGAGTGGCTCACC	516	19	1807	1	1135	27	0
FGSG_04080	+	6811940	6811963	-	TCGACATCCTCCCTCCTGGCAGCC	515	144	216	2	979	24	0
FGSG_09213	+	7212800	7212818	-	TCTGGCATTGTTGTGATGA	515	419	17	1	48	1177	8
FGSG_09160	+	7356996	7357019	-	TAGTCAAGGATTCGAATCCCGAGA	514	8	2769	3	833	407	13
FGSG_02620	-	8430698	8430719	+	TCGTGGCCTCGGAGAACTCGAA	512	314	47	0	1064	31	2
FGSG_16617	-	4658819	4658842	+	TCGGACCAGGACACACCCCAAGGA	512	153	14	0	952	27	0
FGSG_00255	+	799449	799473	-	TGAGGATACGCGCATTCGGAAATTG	509	101	300	2	937	28	1
FGSG_04063	-	6750983	6751008	+	TGGCAAGCTGAGAACATATTTGACCC	506	8	5	1	929	26	0
FGSG_11031	+	6401975	6401996	-	TAGAAGAGAATCTCTATGCGGA	506	222	10	0	786	30	0
FGSG_11711	+	669535	669557	-	TCACCTCGAAAGACTGCTTTGCA	505	312	14	0	899	22	9
FGSG_08835	-	2835986	2836006	+	TCAGTAAGACTTACCACTCGC	503	277	7	2	833	31	17
FGSG_13756	+	10798742	10798762	-	TCAATTGGCTGTGCCTCGAGC	503	226	8	2	850	18	9
FGSG_11712	+	670445	670469	-	TGCCCGTCTCAACTTCTGAATAGAA	502	348	17	2	1102	16	17
FGSG_03222	-	4489384	4489405	+	TTACCAGCTCAAAGTCGGGACT	501	339	8	1	961	22	23
FGSG_10502	-	11024219	11024243	+	TCTGTGACCTGAGTCGCCGGGAAGT	501	0	2269	0	958	7	0
FGSG_17358	-	10771525	10771550	+	TACACCGCGAAGAAACTTACTCTGAA	501	404	13	1	1036	24	6
FGSG_01515	+	4998140	4998162	-	TGAGTACTTTGACCGTTCGGCCT	500	231	10	2	1166	30	24
