# Supplementary material for: Genome-wide exonic small interference RNA-mediated gene silencing regulates sexual reproduction in the homothallic fungus Fusarium graminearum
Source: PLoS Genet. 2017 Feb 1;13(2):e1006595. doi: 10.1371/journal.pgen.1006595 (PMC5310905; doi:10.1371/journal.pgen.1006595)
Supplement: S12 Table — (XLS) [file pgen.1006595.s020.xls]

## Sheet: S12 Table
S12 Table. Degradome tags per gene region.
Locus ID	CDS	3' UTR (0 ~ 400 nt)	CDS + 3' UTR
FGSG_00004	36.52a	25.57	34.01
FGSG_00011	111.39	120.62	112.17
FGSG_00015	463.42	513.08	468.88
FGSG_00016	1990.04	1254.87	1862.96
FGSG_00017	36.93	57.61	39.11
FGSG_00018	898.64	4054.53	1425.06
FGSG_00019	165.48	3.09	147.72
FGSG_00023	795.92	806.52	798.06
FGSG_00024	64.14	10.81	56.18
FGSG_00025	28.26	44.97	30.19
FGSG_00030	643.79	474.18	603.65
FGSG_00045	880.57	923.66	888.79
FGSG_00053	33.07	0	28.15
FGSG_00054	17.98	13.37	17.17
FGSG_00055	6.41	24.17	6.79
FGSG_00056	27.86	44.68	32.81
FGSG_00058	74.21	0	65.56
FGSG_00059	19218	34729	25172.3
FGSG_00060	297.44	23.06	206.74
FGSG_00062	532.09	107.31	390.97
FGSG_00064	259.98	256.98	259.55
FGSG_00066	1819.69	686.08	1638.31
FGSG_00067	2873.1	959	2655.96
FGSG_00068	183.67	904.37	244.28
FGSG_00069	457.35	3.23	412.87
FGSG_00070	638.43	669.79	641.84
FGSG_00079	343.29	144.3	315.69
FGSG_00080	4643.1	6868.57	5004.37
FGSG_00092	136.91	55.66	126.28
FGSG_00093	926.01	889.99	918.88
FGSG_00097	99.29	212.28	110.88
FGSG_00102	559.49	32.38	502.32
FGSG_00105	202.14	313.71	222.15
FGSG_00107	2374.87	1514.74	2282.33
FGSG_00108	1164.77	631.03	1101.3
FGSG_00116	1350.28	5883.38	1861.05
FGSG_00117	1168.59	1219.3	1179.72
FGSG_00118	127.72	181.72	134.21
FGSG_00131	212.92	55.97	175.64
FGSG_00136	345.84	275.12	337.14
FGSG_00137	2158.51	493.77	1854.17
FGSG_00138	29035.8	727.33	24406.4
FGSG_00139	8913.42	1898.44	8092.47
FGSG_00140	1496.79	8498.11	1909.97
FGSG_00145	112.4	0	96.07
FGSG_00147	246.07	79.13	231.98
FGSG_00148	216.46	389.73	237.14
FGSG_00150	801.38	668.85	780.12
FGSG_00151	25300.5	6194.43	21147
FGSG_00152	4504.78	16320.8	5715.44
FGSG_00154	4532.94	517.11	2936.19
FGSG_00156	13466.3	95549.9	42625.7
FGSG_00160	194.77	186.18	191.89
FGSG_00161	3257.26	4823.35	3417.97
FGSG_00162	11073.4	1077.95	9712.53
FGSG_00164	28095.3	451.3	18115.5
FGSG_00165	1890.44	95.29	1618.24
FGSG_00166	3790.15	4443.23	3833.27
FGSG_00168	63968.9	42099.6	55899.1
FGSG_00169	8785.51	14897.1	9669.96
FGSG_00170	21822.6	57409.5	30523.5
FGSG_00171	3518.1	643.41	2680
FGSG_00172	58710.1	31819.5	52883.3
FGSG_00173	1311.21	832.67	1238.15
FGSG_00174	432.73	212.83	376.27
FGSG_00175	8299.18	13237	9013.77
FGSG_00176	807.83	229.53	750
FGSG_00177	75786.8	65990.1	73924.3
FGSG_00179	2673.9	4215.85	2920.62
FGSG_00181	229.37	568	355.72
FGSG_00182	10900.9	5864.27	10299.9
FGSG_00183	623.44	33.49	551.37
FGSG_00184	101.66	7.86	85.28
FGSG_00185	25867.1	3089.76	22142.3
FGSG_00186	5887.09	4472.87	5723.59
FGSG_00188	1504.61	3626.94	1960.04
FGSG_00189	9522.3	45086.7	14032.7
FGSG_00190	13148	17832.3	15321.6
FGSG_00192	102404	305171	124908
FGSG_00193	1993.66	7113.45	2383.44
FGSG_00194	12240.8	22315.6	13362.7
FGSG_00195	589.17	4618.39	1112.11
FGSG_00196	1352.79	9446.7	2327.38
FGSG_00197	93.88	45.26	87.56
FGSG_00198	3988.56	1038.17	3687.65
FGSG_00199	13034.7	19656	14636
FGSG_00200	2997.49	1147.42	2802.54
FGSG_00201	335.82	184.99	314.22
FGSG_00207	2007.24	2155.67	2050.32
FGSG_00209	789.6	346.09	736.77
FGSG_00211	178.02	426.19	224.93
FGSG_00213	176.62	731.11	275.02
FGSG_00214	1811.9	1244.93	1698.62
FGSG_00216	4620.92	9977.58	6001.51
FGSG_00217	2076.85	1375.91	2014.77
FGSG_00220	244.3	826.5	295.46
FGSG_00222	184.79	193.38	186.05
FGSG_00224	1559.3	987.61	1510.03
FGSG_00226	122.55	215.77	133.54
FGSG_00227	664.87	125.02	620.47
FGSG_00229	34.63	247.02	58.64
FGSG_00230	182.56	12.64	124.37
FGSG_00231	235.31	57.57	207.28
FGSG_00232	429.58	11.53	338.7
FGSG_00235	121.54	31.45	107.82
FGSG_00237	203.29	27.26	181.63
FGSG_00243	2660.14	6325.6	3212.17
FGSG_00245	4199.42	2447.13	3727.74
FGSG_00246	239.93	188.22	230.43
FGSG_00247	3369.93	534.69	3065.39
FGSG_00249	738.75	2726.12	1083.18
FGSG_00251	83.33	21.61	79.27
FGSG_00252	2053.78	7975.47	3022.17
FGSG_00254	393.09	110.5	304.51
FGSG_00255	353.66	3838.73	920.8
FGSG_00256	2218.45	3126.97	2403.3
FGSG_00257	5876.53	13671.9	6985.4
FGSG_00258	483.35	99.78	349.23
FGSG_00259	8561.22	19345.7	9628.47
FGSG_00260	64461.1	148342	103116
FGSG_00261	5007.67	10708.2	5375.33
FGSG_00262	145.17	69.86	132.98
FGSG_00263	797.86	2702.97	937.02
FGSG_00264	9257.38	11162.7	9960.45
FGSG_00265	2585.4	595.5	2285.72
FGSG_00266	13189.6	63028.1	17762
FGSG_00267	220.94	517.8	258.81
FGSG_00268	182.29	180.59	182.05
FGSG_00269	10031.8	15150	10679.7
FGSG_00270	1784.81	19069.7	3015.05
FGSG_00271	1958.91	7964.34	2730.81
FGSG_00272	2385.91	10947.3	3865.83
FGSG_00274	528.1	1655.22	888.2
FGSG_00275	25017.3	3319.15	19269.5
FGSG_00276	24520.8	18764.9	23471.4
FGSG_00278	1962.51	212.95	1718.33
FGSG_00279	4712.73	5118.05	4782.43
FGSG_00280	2355.24	5049.13	2742.57
FGSG_00281	13601.5	6946.24	12689.9
FGSG_00283	2110.92	8385.61	2663.76
FGSG_00284	424.09	3417.45	539.07
FGSG_00285	12766.4	28299.4	14999.7
FGSG_00286	34369.7	104801	48921.7
FGSG_00287	1689.58	1903.26	1711.08
FGSG_00288	10476.1	33268	18572.7
FGSG_00291	11637	823.29	9278.47
FGSG_00292	2500.46	6479.08	2817.48
FGSG_00293	2398.28	3075.98	2438.41
FGSG_00294	3817.4	19969.2	5408.71
FGSG_00295	338.82	49.45	252.18
FGSG_00296	3262.54	11073.9	4065.35
FGSG_00297	1493.6	3897.29	1697.31
FGSG_00298	6412.45	16370.6	7953.95
FGSG_00299	3632.87	86455.4	8780.33
FGSG_00300	34322.3	63639.6	40977.8
FGSG_00301	8872.38	39545.5	16005.7
FGSG_00302	2953.54	15859.9	4355.64
FGSG_00303	8256.84	22868.2	13865.8
FGSG_00304	7079.22	14474.6	8539.32
FGSG_00305	8790.49	6214.72	8239.52
FGSG_00306	12634.5	28594.3	14803
FGSG_00307	1714.59	5433.89	1880.71
FGSG_00308	7832.8	20183.1	9828
FGSG_00309	1607.18	2475.15	1677.34
FGSG_00310	42232.1	186080	110895
FGSG_00312	32.28	73.15	39.57
FGSG_00313	1342.53	178.92	1192.39
FGSG_00314	31626.8	63640.8	36394.3
FGSG_00316	20231.9	135368	33293.3
FGSG_00317	7963.37	35166.4	13819.8
FGSG_00318	490.19	2142.66	794.79
FGSG_00319	1788.88	3765.62	2159.4
FGSG_00320	2359.71	2280.74	2348.23
FGSG_00321	3955.27	6476.82	4410.01
FGSG_00322	3979.47	17116.2	5971.4
FGSG_00323	6638.18	213.17	5631.91
FGSG_00324	1164.38	12956.2	1495.85
FGSG_00325	6983.77	6137.67	6658.97
FGSG_00326	1409.67	13062.9	2239.08
FGSG_00327	6199.23	30433	7646.02
FGSG_00328	23418.8	26055	23968.6
FGSG_00329	4586.9	5173.96	4679.71
FGSG_00330	1429.48	4069.17	1652.62
FGSG_00331	8993.78	11255.7	9764.46
FGSG_00332	1036.93	4996.72	1415.32
FGSG_00333	2292.11	13176	3988.73
FGSG_00334	782.88	3354.32	1050.04
FGSG_00335	723.48	6713.59	1155.82
FGSG_00336	886.55	1682.18	1102.46
FGSG_00337	10192.9	19008.3	11431
FGSG_00338	3023.04	19007.5	5069.7
FGSG_00339	1042.41	7301.17	1591.67
FGSG_00340	1208.8	6351.22	1644.05
FGSG_00342	1654.04	2664.42	1896.63
FGSG_00343	9558.87	64604.7	13051.6
FGSG_00345	5477.8	393.35	4905.87
FGSG_00346	32716.7	28144.3	32127.8
FGSG_00347	448.18	764.53	494.67
FGSG_00348	14601.5	117528	21126.2
FGSG_00349	921.66	4367.01	1137.4
FGSG_00350	24061.1	30221.5	25245.8
FGSG_00351	644.73	410.11	622.94
FGSG_00352	8863.2	18505.5	10578.9
FGSG_00353	24682.1	27777.3	25489.2
FGSG_00354	10327.6	7163.26	9420.9
FGSG_00355	4765	12011.8	5354.41
FGSG_00357	3634.09	1149.36	3119.12
FGSG_00358	2214.96	37717.7	14436.2
FGSG_00359	2671.25	10396	3244.94
FGSG_00360	7993.57	12086.9	9640.77
FGSG_00361	2018.98	1813.37	2003.97
FGSG_00362	2510.44	1955.41	2469.49
FGSG_00363	3684.94	421.43	3479.43
FGSG_00364	4494.59	8785.06	5065.89
FGSG_00365	3498.23	3503.3	3498.98
FGSG_00367	39517.4	135579	58483.2
FGSG_00369	8733.4	45272.7	13541.2
FGSG_00370	5736.97	23799.6	9066.49
FGSG_00371	1789.8	6701.61	2152.16
FGSG_00372	4639.19	5273.62	4708.23
FGSG_00373	26063.5	70092.5	35542.3
FGSG_00374	1925.19	5882.49	2277.58
FGSG_00375	1408.12	2389.8	1526.11
FGSG_00376	9472.4	15370.3	10206.4
FGSG_00377	7234.49	8843.27	7665.8
FGSG_00378	1016.15	4903.66	1331.18
FGSG_00379	477.69	2423.38	726.34
FGSG_00380	2150.71	4622.05	2389.26
FGSG_00383	3973.29	911.35	3294.37
FGSG_00384	1698.77	876.01	1513.25
FGSG_00385	199177	422836	287580
FGSG_00387	27893.7	74860.8	32938.5
FGSG_00388	10252.6	2583.86	8443.97
FGSG_00389	859.66	754.44	848.06
FGSG_00390	9553.32	39105.9	13652.1
FGSG_00391	23494.5	24537.2	23653.3
FGSG_00392	5083.62	10193	7056.38
FGSG_00393	64312.3	3788.28	46970.2
FGSG_00394	24414.5	4624.72	18239.9
FGSG_00395	150148	141555	147540
FGSG_00397	22711.4	112929	34263
FGSG_00398	1498.03	3649.86	1726.95
FGSG_00399	4872.82	5323.88	4915.02
FGSG_00402	1020.24	1256.29	1052.77
FGSG_00404	1566.03	9837.49	2292.87
FGSG_00405	3970.49	7270.47	4314.42
FGSG_00406	749.53	1272.4	813.77
FGSG_00407	3023.63	7896.55	3890.7
FGSG_00408	1874.99	14183.8	2457.52
FGSG_00409	89892.3	280749	140855
FGSG_00410	7290.01	17975.3	9028.88
FGSG_00411	874.87	3198.12	1131.02
FGSG_00412	1615.59	497.42	1464.89
FGSG_00413	1148.77	926.28	1116.57
FGSG_00414	1436.43	2206.19	1528.78
FGSG_00415	38145.8	105881	51285.4
FGSG_00416	533.7	2029.17	704.8
FGSG_00417	3655.53	7889.23	4351.29
FGSG_00418	1218.77	1942.59	1268.59
FGSG_00419	1545.57	4288.58	2289.94
FGSG_00421	29773.8	102317	40070.9
FGSG_00422	280.51	556.83	346.14
FGSG_00423	1103.44	882.69	1075.76
FGSG_00424	17318.3	117584	30537.2
FGSG_00425	5762	2671.41	5440.4
FGSG_00426	39494.2	90449.6	48441.6
FGSG_00427	1197.34	986.1	1161.83
FGSG_00428	8278.25	7075.82	8171.6
FGSG_00429	19587.4	104092	55318.6
FGSG_00430	8586.53	8103.14	8546.68
FGSG_00431	1228.12	5485.8	1640.29
FGSG_00432	3.81	0	2.36
FGSG_00433	6544.55	7077.17	6572.43
FGSG_00434	2506.36	62045.4	5436.43
FGSG_00435	13267.7	59123.7	20081.4
FGSG_00436	2909.05	2987.35	2924.51
FGSG_00437	1161.83	8654.73	1565.76
FGSG_00438	6073.36	13458.8	7153.88
FGSG_00439	8270.98	22579.7	11902.6
FGSG_00440	2775.73	1224.15	2508.91
FGSG_00441	2035.47	7084.14	2592.1
FGSG_00442	11569.5	19819.3	13781.2
FGSG_00443	1310.23	10169.8	3175.41
FGSG_00444	15490.8	39173.2	19955
FGSG_00446	1711.08	3341.68	1970.11
FGSG_00447	12219.2	5471.41	9383.98
FGSG_00448	1624.21	7364.46	1993.71
FGSG_00449	2424.14	5217.79	2730.12
FGSG_00450	32488.2	118081	47924.2
FGSG_00452	22820	18837	21965.2
FGSG_00453	49.15	136.5	69.97
FGSG_00455	17203.8	73572	29222.6
FGSG_00456	3594.22	8089.21	4784.95
FGSG_00457	3572.95	501.64	2987.38
FGSG_00458	17123.9	1889.8	10338.1
FGSG_00459	5411.96	12201.3	6203.72
FGSG_00460	1595.39	3435.52	1777.22
FGSG_00461	5032.03	5877.3	5122.53
FGSG_00462	3467.66	4620.15	3749.44
FGSG_00463	2668.32	15892.4	4541.41
FGSG_00464	5058.97	18449	6935.64
FGSG_00465	4245.38	3196.04	4105.09
FGSG_00466	7425.77	3797.08	5974.29
FGSG_00467	10174.7	63741.5	17236.9
FGSG_00468	2332.45	2255.54	2323.7
FGSG_00469	10630.5	29751.3	12829.6
FGSG_00470	25563.9	25135.8	25501.1
FGSG_00471	105294	312171	175422
FGSG_00472	8828.48	7380.09	8728.28
FGSG_00474	626.48	285.56	561.11
FGSG_00475	1638.95	314.64	1502
FGSG_00476	12103	5227.6	10190.5
FGSG_00477	12481.8	10291.2	12148.1
FGSG_00478	8575.4	34020.9	12460.2
FGSG_00479	52.18	432.97	130.13
FGSG_00480	2479.26	908.91	2327.24
FGSG_00481	1132.59	1954.01	1313.52
FGSG_00482	1338.83	1784.75	1441.81
FGSG_00483	255.59	1150.25	302.61
FGSG_00484	420.26	279.9	380.38
FGSG_00485	2162.03	599.65	2001.45
FGSG_00486	577.36	53.18	536.14
FGSG_00487	5652.17	819.68	4689.52
FGSG_00489	2111.75	12206.8	3039.18
FGSG_00490	1080.43	4246.06	1412.96
FGSG_00491	20183.8	34556.8	21705.5
FGSG_00492	256902	734971	375972
FGSG_00493	6031.7	8009.83	6439.14
FGSG_00494	5845.68	744	5094.33
FGSG_00495	4520.24	3110.45	3949.47
FGSG_00496	89210.2	39221.4	79892.6
FGSG_00497	4330.58	9446.43	5169.25
FGSG_00499	9610.13	14714.4	10217.1
FGSG_00500	19851.9	59442.5	24567.9
FGSG_00501	1232.58	295.02	1105.71
FGSG_00502	3743.68	8113.08	4074.82
FGSG_00503	18752.8	2951.75	17058.3
FGSG_00504	3627.54	19428.1	4596.01
FGSG_00505	11692.2	4705.74	9932.42
FGSG_00506	3979.91	396.32	3502.73
FGSG_00507	1938.8	11364.4	2661.35
FGSG_00508	797.35	855.34	800.75
FGSG_00509	8428.87	29048.6	10419.2
FGSG_00510	11022.8	5319.92	8986.08
FGSG_00511	13655.2	3437.76	12024.3
FGSG_00512	9712.18	22177.2	11365.4
FGSG_00513	570.91	674.29	590.74
FGSG_00514	3224.67	14190.6	4942.12
FGSG_00515	3231.99	10353.1	3945.17
FGSG_00516	70.51	429.43	158.59
FGSG_00517	71599.2	79112	73671.7
FGSG_00518	7345.12	35128.5	11855.4
FGSG_00519	4758.17	8607.14	5301.04
FGSG_00520	6429.53	3644.09	6134.62
FGSG_00521	3806.83	12074.5	5598.32
FGSG_00522	1545.51	972.52	1398.4
FGSG_00523	138142	416580	205236
FGSG_00524	20274.6	70571.8	25970.8
FGSG_00525	66532	116151	77873.4
FGSG_00526	15982.5	2830.46	13709.1
FGSG_00528	5105.65	9886.4	5877.99
FGSG_00529	2706.51	20793	4783.03
FGSG_00530	2420.17	7440.68	2925.25
FGSG_00531	155285	532278	211302
FGSG_00534	6318	3643.2	6040.53
FGSG_00535	471.34	158.92	433.31
FGSG_00536	6890.03	31873.7	15958.5
FGSG_00537	1604.7	5822.13	2096.53
FGSG_00538	8131.8	23454.8	10895.2
FGSG_00539	280.57	1318.77	382.86
FGSG_00540	5542.13	8973.35	6416.33
FGSG_00541	1027.22	3605.95	1148.66
FGSG_00542	677.94	1656.34	781.53
FGSG_00543	1598.71	16114.5	2979.85
FGSG_00545	3531.57	17305	4800.42
FGSG_00546	1040.53	9992.3	1741.26
FGSG_00549	18839	77610.3	33587.1
FGSG_00550	1871.45	4446.03	1961.66
FGSG_00551	928.24	6972.59	1159.87
FGSG_00552	627.26	2760.55	751.4
FGSG_00553	2315.29	8859.31	3041.6
FGSG_00554	5375.65	14262.8	6825.43
FGSG_00555	5496.8	9501.25	6163.1
FGSG_00556	86459.2	76513.9	81844.2
FGSG_00557	6883.18	10442	8101.95
FGSG_00558	19185.8	23285.8	19637.8
FGSG_00559	41224.3	75181.1	45683.5
FGSG_00560	8581.12	14313.2	9918.82
FGSG_00561	15698.8	37385.3	19409
FGSG_00562	24723.3	29586.2	25389.4
FGSG_00563	6543.58	41492.5	13676
FGSG_00564	72793.7	41068.7	66977.9
FGSG_00565	310.78	690.91	350.97
FGSG_00566	1047.35	2406.55	1193.11
FGSG_00567	955.04	7582.45	1119
FGSG_00568	5894.61	3364.14	5224.28
FGSG_00569	95095.1	142121	106265
FGSG_00570	984.34	4354.78	1330.73
FGSG_00571	629.83	3018.07	904.5
FGSG_00572	3744.96	20758.8	5725.62
FGSG_00573	4564.53	22652	6210.34
FGSG_00574	7368.9	35305.7	9231.97
FGSG_00576	64629	169375	85620.2
FGSG_00577	31037.6	71860	48633.4
FGSG_00578	1692.41	1027.16	1571.13
FGSG_00581	2417.45	18836.6	3724.19
FGSG_00582	755.48	294.43	685.25
FGSG_00583	1242.32	6007.61	1626.62
FGSG_00584	1716.79	11237.8	2238.49
FGSG_00585	19725.5	980.7	13678.8
FGSG_00586	985.3	2012.91	1115.13
FGSG_00587	4755.61	20586.7	7012.36
FGSG_00588	22492.5	93435.5	43266.4
FGSG_00589	7543.6	11661.7	8407.84
FGSG_00590	2059.76	5179.83	2358.34
FGSG_00591	12590.8	8105.99	11955.6
FGSG_00592	2571.27	71587	7119.26
FGSG_00593	3589.56	11975.1	4440.89
FGSG_00594	206.6	118.44	194.45
FGSG_00595	1342.85	1995.56	1371.66
FGSG_00596	91.21	643.73	162.23
FGSG_00597	24177.2	47748.3	27957.7
FGSG_00598	903.54	4339.47	1382.08
FGSG_00599	8012.05	22569.2	12237.6
FGSG_00600	1593.48	971.46	1511.8
FGSG_00602	788.12	2576.48	1108.04
FGSG_00603	5148.7	16925.5	7356.17
FGSG_00604	1160.62	9141.93	2036.24
FGSG_00605	55.94	139.15	75.09
FGSG_00606	122.01	57.02	107.88
FGSG_00607	2548.52	7093.36	3185.5
FGSG_00608	9518.81	81012.1	15208.7
FGSG_00609	81029.2	15985.3	58522.6
FGSG_00610	69839.1	41770.4	65494.1
FGSG_00612	16375	138884	27197.3
FGSG_00613	2520.05	6482.86	2913.97
FGSG_00614	7715.42	33911.1	10132
FGSG_00615	2811.01	17016.4	3410.9
FGSG_00616	851.94	3678.84	1073.48
FGSG_00618	520.76	2982.43	657.1
FGSG_00619	11136.4	11337.7	11193.8
FGSG_00620	6640.25	35129.1	9861.15
FGSG_00621	702.13	2170.94	813.7
FGSG_00622	5568.95	7417.65	5987.2
FGSG_00623	6696.33	5812.3	6575.48
FGSG_00624	74154	121009	82649.9
FGSG_00625	704.76	800.78	712.52
FGSG_00626	3136.61	170.8	2776.9
FGSG_00627	896.25	10266.6	1493.08
FGSG_00628	2583.45	3899.32	2840.96
FGSG_00629	4923.3	9712.03	5773.12
FGSG_00631	57559.5	67239.4	59917.6
FGSG_00633	4655.17	37816.7	5199.88
FGSG_00634	18248.4	87324.1	33264.8
FGSG_00635	3339.87	4385.9	3666.25
FGSG_00636	1599.98	383.1	1446.82
FGSG_00637	21488.5	69336.8	27001
FGSG_00638	1339.06	2175.22	1463.86
FGSG_00639	56614	183264	72955.9
FGSG_00640	2249.9	3548.87	2529.55
FGSG_00641	9054.2	49144.1	13511.1
FGSG_00642	26500.1	163523	43649.4
FGSG_00643	314.24	1825.8	415.96
FGSG_00644	40437.4	89781.3	46743.3
FGSG_00645	4851.99	9777.57	5319.31
FGSG_00646	5457.7	21676.7	8390.6
FGSG_00648	6787.2	4611.63	5873.1
FGSG_00649	6602.35	13479.8	7404.38
FGSG_00652	3332.09	3306.45	3328.67
FGSG_00653	3733.27	3395.5	3660.55
FGSG_00654	10973.3	10005	10799.6
FGSG_00655	12881.5	24016.2	14558.4
FGSG_00656	50198.2	103971	64330.4
FGSG_00659	7732.77	41628.3	11087.1
FGSG_00660	6092.6	74543.2	12958.3
FGSG_00661	6445.3	6247.01	6429.15
FGSG_00663	4913.39	13659.6	6859.15
FGSG_00664	4431.53	4640.79	4455.85
FGSG_00665	1604.65	5162.55	1891.58
FGSG_00666	5091.3	20145.8	7196.82
FGSG_00667	3638.01	29258	5834.32
FGSG_00669	3841.17	30461.1	4939.58
FGSG_00670	5938.47	5191.78	5805.25
FGSG_00671	78188.1	228533	122020
FGSG_00672	1411.92	3566.47	1505.39
FGSG_00674.2	8402.28	19233.9	10878.1
FGSG_00675	3201.29	1088.64	2932.84
FGSG_00677	5634.12	12373.6	6736.24
FGSG_00678	2518.58	6315.57	2757.46
FGSG_00680	13647.2	75779.1	18185.7
FGSG_00681	364.72	135.19	241.97
FGSG_00682	1299.45	4625.17	1626.14
FGSG_00683	4778.48	15694.3	6496.16
FGSG_00684	390.7	409	392.89
FGSG_00685	318.97	225.92	308.38
FGSG_00686	3289.47	8147.7	3754.37
FGSG_00687	116.11	0	69.66
FGSG_00688	9878.71	102302	17812.1
FGSG_00689	1015.98	2835.12	1110.45
FGSG_00690	2154.79	22152.7	3467.42
FGSG_00691	1888.97	2909.51	2084.66
FGSG_00692	531.44	388.03	503.45
FGSG_00693	7106.45	2817.41	6528.41
FGSG_00694	5149.67	3332.13	4901.71
FGSG_00695	2696.65	1732.23	2607.56
FGSG_00696	2553.23	11159.3	3375.6
FGSG_00698	16207.4	13834.4	15876.2
FGSG_00700	14638	12235.5	14356.3
FGSG_00701	3750.41	11211.1	4921.63
FGSG_00702	9395.22	60267.9	15108
FGSG_00703	1741.31	10082.4	2775.54
FGSG_00704	4952.32	2656.23	4538.24
FGSG_00705	1215.28	5014.04	1557.2
FGSG_00706	5695.07	13788.1	6485.4
FGSG_00707	5088.75	7884	5410.78
FGSG_00709	187155	278633	206114
FGSG_00710	14752	107855	26023.5
FGSG_00712	360.1	48.78	322.82
FGSG_00713	334.57	1536.9	439.81
FGSG_00714	5132.82	81613.4	15378
FGSG_00715	4011.74	14271.4	5383.35
FGSG_00716	2273.35	3909.89	2386.56
FGSG_00717	38074.8	109101	67183.9
FGSG_00718	5494.42	294.54	4857.96
FGSG_00719	1823.35	7953.29	2327.46
FGSG_00720	692.65	8556.43	1598.62
FGSG_00721	709.83	986.28	725.27
FGSG_00722	12839.1	36640.2	18452.6
FGSG_00723	825.57	4809.81	1220.44
FGSG_00724	4698.49	579.35	4156.5
FGSG_00725	324.27	1245.88	415.48
FGSG_00726	5391.17	22381.8	7103.07
FGSG_00728	11001.7	28190.8	12220
FGSG_00729	21317.1	87762.9	31999.7
FGSG_00730	13160.1	46659.7	22363.3
FGSG_00731	12732.8	64722.8	21405.1
FGSG_00732	2641.56	3398.66	2686
FGSG_00733	269.07	156.04	238.27
FGSG_00734	618.71	7958.42	2076.45
FGSG_00736	4954.58	5601.51	5045.44
FGSG_00737	759.61	6384.65	1020.45
FGSG_00738	775.93	1270.02	801.35
FGSG_00739	8333.28	9240.85	8430.14
FGSG_00740	758.29	891.15	768.09
FGSG_00741	10844	26757.9	12347.4
FGSG_00742	856.35	935.09	862.17
FGSG_00743	13440.9	12750	13256.4
FGSG_00744	2264.94	2845.89	2322.01
FGSG_00745	2807.8	2016.9	2697.65
FGSG_00746	9975.41	16080.3	10769.3
FGSG_00747	3276.26	4509.45	3479.92
FGSG_00748	2796.72	2604.73	2785.2
FGSG_00749	2882.24	545.37	2607.31
FGSG_00750	65547	69992.1	67117.7
FGSG_00751	8383.92	15726.1	9837.82
FGSG_00752	967.45	7569.52	1543.05
FGSG_00756	38967.7	5848.39	29226.8
FGSG_00757	18970.4	8419.13	14332.5
FGSG_00758	3600.98	4073.86	3660.61
FGSG_00759	3994.44	16899.6	5531.68
FGSG_00760	2401.61	4706.23	2834.81
FGSG_00761	1500.13	4917.72	2247.96
FGSG_00762	3398.33	2925.12	3295.46
FGSG_00763	342.64	63.93	310.47
FGSG_00764	421.2	297.31	384.27
FGSG_00765	245.51	507.09	278.74
FGSG_00766	19033.4	94578.6	26821.6
FGSG_00767	2731.29	3069.69	2756.31
FGSG_00768	3856.07	8887.53	4509.08
FGSG_00769	41275.7	97451.7	51602.2
FGSG_00770	285.95	212.66	258.45
FGSG_00771	6876.02	9111.23	7326.66
FGSG_00772	20631.6	50951.1	29709.3
FGSG_00773	1650.22	3219.94	2056.36
FGSG_00774	437.18	4509.12	837.77
FGSG_00776	3208.9	17314.4	4756.41
FGSG_00777	330014	768995	448179
FGSG_00778	2761.24	12490.2	4200.44
FGSG_00779	1191.6	274.52	909.42
FGSG_00780	4039.82	40887	7467.47
FGSG_00781	17636.5	42480.2	21729.4
FGSG_00782	3765.35	3605.43	3740.88
FGSG_00783	2492.75	8619.38	3869.52
FGSG_00784	4113.86	2158.97	3473.96
FGSG_00785	3180.92	571.27	2528.51
FGSG_00786	3231.85	25466	5516.96
FGSG_00787	13496.5	48903.5	17721.7
FGSG_00788	1216.64	1639.26	1298.86
FGSG_00789	1493.26	2468.09	1656.27
FGSG_00792	1641.54	1327.99	1611.28
FGSG_00793	649.42	660.22	651.91
FGSG_00794	1224.96	2137.71	1325.26
FGSG_00796	1283.92	4007.13	1582.19
FGSG_00797	1657.38	1440.81	1636.77
FGSG_00798	69449.8	216450	132812
FGSG_00799	1146.01	4019.46	1348.37
FGSG_00800	6773.01	16059.8	7377.22
FGSG_00801	680.18	2446.76	965.57
FGSG_00802	43426	83251.7	56273
FGSG_00804	5673.41	6581.22	5779.46
FGSG_00806	5424.46	10323.5	6103.93
FGSG_00807	10118.5	2675.25	9580.09
FGSG_00808	2134.67	2856.41	2247.98
FGSG_00810	726.04	1774.57	889.48
FGSG_00811	15797.6	49481.2	21620.2
FGSG_00812	4797.55	7488.33	5477.9
FGSG_00813	1771.47	5493.95	2088.55
FGSG_00814	1268.92	1119.25	1241.26
FGSG_00815	16038.4	30708.6	19612.1
FGSG_00817	1132.51	4321.67	1439.01
FGSG_00818	18054.5	30416.7	18945.8
FGSG_00819	2039.57	4735.01	2239.08
FGSG_00820	3683.61	7844.1	4071.71
FGSG_00821	1405.56	3.09	1152.64
FGSG_00822	23893.3	9711.22	20400.2
FGSG_00823	4710.68	1235.23	4166.37
FGSG_00824	2513.99	62566	6246.24
FGSG_00825	4335.57	1347.28	3733.09
FGSG_00826	1686.15	1052.09	1590.44
FGSG_00828	2582.95	818.78	2246.59
FGSG_00829	1355.75	4199.02	1611.67
FGSG_00831	6771.77	28396.4	8256.98
FGSG_00832	5534.73	3769.38	5199.11
FGSG_00833	5103.32	617.44	4780.59
FGSG_00834	2234.15	3874.53	2503.73
FGSG_00836	2344.41	3486.67	2426.15
FGSG_00837	4785.66	1599.89	4020.77
FGSG_00838	57150.2	656426	112587
FGSG_00840	1902.51	1934.4	1904.82
FGSG_00841	2864.17	51324.9	6679.98
FGSG_00842	163.56	198.97	171.31
FGSG_00843	3056.97	6282.69	3232.56
FGSG_00844	2060.97	4114.01	2327.94
FGSG_00845	73989.5	127678	87213.3
FGSG_00846	2655.43	54234.2	6194.28
FGSG_00847	1.01184e+06	735145	871741
FGSG_00848	593.88	1497.25	645.42
FGSG_00849	18830.8	115119	34500.1
FGSG_00850	1283.24	4791.39	1678.53
FGSG_00851	1638.68	4213.78	2067.15
FGSG_00852	1552.75	2229.26	1627.71
FGSG_00853	9253.63	6997.05	8887.3
FGSG_00855	16833.8	38228.4	20844.1
FGSG_00856	967.15	10485	1366.55
FGSG_00857	25718.9	253796	49982.3
FGSG_00858	12435.7	41960.5	14774.3
FGSG_00859	25147.3	1643.84	15966.2
FGSG_00860	10163.2	54745.1	20905.8
FGSG_00861	34561.2	206462	53671.9
FGSG_00862	3268.04	18.81	3042.56
FGSG_00863	36664.1	59955.6	39530.7
FGSG_00864	2564.2	5803.95	3231.5
FGSG_00865	2248.19	2654.87	2277.6
FGSG_00866	4012.79	18203.4	5123.6
FGSG_00867	50.78	20.79	41.15
FGSG_00868	4586.12	4355.41	4525.25
FGSG_00869	2273.94	4599.94	2402.98
FGSG_00870	2471.27	12161.8	3193.37
FGSG_00871	9417.88	13208.4	10053.3
FGSG_00872	20559.3	40555	22907.6
FGSG_00874	11059	17301	11831.5
FGSG_00875	4882.03	13404.3	5757.9
FGSG_00876	5038.29	2067.39	4648.15
FGSG_00877	1187.17	4591.34	1485.52
FGSG_00878	7283.77	4100.41	6513.92
FGSG_00880	629.32	535.11	618.69
FGSG_00882	6322.71	4044.96	5918.5
FGSG_00883	4742.46	9810.09	5398.89
FGSG_00884	6694.45	23109.5	11077.6
FGSG_00885	17410.1	171519	38221.6
FGSG_00886	63674.8	114238	83426.2
FGSG_00887	26229.2	152838	37797
FGSG_00889	5249.08	18152.5	7162.11
FGSG_00890	1243.09	2722.36	1367.97
FGSG_00891	373.17	354.36	366.86
FGSG_00892	1022.61	6197.52	1360.29
FGSG_00893	6504.64	1654.65	5796.61
FGSG_00894	36390.4	36993.5	36676.3
FGSG_00895	580.31	56.12	516.5
FGSG_00896	459.95	1285.35	624.37
FGSG_00897	1463.51	2109.31	1542.41
FGSG_00898	67333.7	258920	112841
FGSG_00900	18146.4	10822.4	16983
FGSG_00901	1707.03	312.54	1171.72
FGSG_00902	32276.4	14392.4	29094.2
FGSG_00903	12102	8149.56	11588
FGSG_00904	13761.3	3978.89	10994
FGSG_00905	1791.13	4114.84	2072.96
FGSG_00906	26523.9	22956.2	26291.7
FGSG_00907	3766.84	1029.59	3155.85
FGSG_00908	19919.3	17167.3	19153.8
FGSG_00910	1987.7	4104.72	2114.43
FGSG_00911	3298.9	8078.12	4023.58
FGSG_00912	4152.53	8703.67	4497.05
FGSG_00913	3895.56	1184.28	3269.4
FGSG_00914	16022.6	133.03	12719.1
FGSG_00915	3434	2721.08	3344.61
FGSG_00916	2636.34	21854.7	3338.12
FGSG_00917	40645.9	99163.3	65079
FGSG_00919	149.78	80.38	123.59
FGSG_00920	94.06	33.81	84.33
FGSG_00921	35410.6	214392	54122.7
FGSG_00923	1577.25	2361.64	1653.07
FGSG_00924	5014.44	10879.9	5754.1
FGSG_00925	2119.87	5622.01	2388.95
FGSG_00926	12262.3	14136.3	12575.7
FGSG_00927	10318.6	2858.35	7471.16
FGSG_00928	4363.06	3056.22	4182.93
FGSG_00930	8347.86	21506.6	11066.6
FGSG_00932	3724.39	39986.6	6145.1
FGSG_00934	7779.59	16541.1	8815.84
FGSG_00935	5248.95	3963.17	5053.1
FGSG_00936	6112.38	36785.9	11320.1
FGSG_00937	113.1	60.4	96.26
FGSG_00939	2788.67	8128.23	3173.22
FGSG_00940	1611.62	2237.03	1789.3
FGSG_00941	4741.33	12089.6	5791.09
FGSG_00942	695.34	614.2	676.13
FGSG_00943	60.13	122.2	77.4
FGSG_00944	4835.23	7067.08	5338.47
FGSG_00945	3799.11	4652	3891.47
FGSG_00946	645.67	1960.02	751.16
FGSG_00947	8603.05	10761.5	8828.01
FGSG_00949	20385.3	55122.8	26313.2
FGSG_00950	6018.63	10468.1	6679.77
FGSG_00951	3703.54	6240.88	4260.59
FGSG_00952	700.81	2716.1	1021.72
FGSG_00955	10330.8	25560.9	12132.1
FGSG_00956	4688.32	20039.8	7109.7
FGSG_00957	3454.02	6685.82	3695.11
FGSG_00959	2511.09	4864.78	2654.04
FGSG_00960	1121.93	1385.78	1152.86
FGSG_00961	4670.28	522.65	4386.3
FGSG_00964	2235.99	5220.78	2927.71
FGSG_00965	228.24	640.44	270.73
FGSG_00966	1646.06	866.02	1547.7
FGSG_00967	1591.05	8019.13	2075.46
FGSG_00968	27529.8	3812.41	22472.8
FGSG_00969	9452.85	51158.3	13648.6
FGSG_00970	1664.63	9652.63	2239.31
FGSG_00971	9910.98	6053.01	9369.13
FGSG_00972	5484.11	159.71	4628.1
FGSG_00973	488.69	1318.8	594.17
FGSG_00974	690.66	7798.91	1082.73
FGSG_00975	1257.74	4293.29	1475.66
FGSG_00977	6574.57	13322.4	7747.09
FGSG_00979	25820.6	54553.6	29243.3
FGSG_00980	151.56	96.43	137.02
FGSG_00982	3111.25	1622.36	2959.63
FGSG_00983	2011.44	12749.4	3038.99
FGSG_00984	1906.02	5660.08	2481.79
FGSG_00986	13607	57992.4	19301
FGSG_00987	60558.7	376000	112017
FGSG_00990	88.6	200.98	106.75
FGSG_00992	43463.3	25688.4	40257.7
FGSG_00993	23206.5	71180.2	31765.6
FGSG_00994	4930.07	6365.24	5154.32
FGSG_00995	6010.09	1924.93	5442.31
FGSG_00996	15651.8	23660.2	16755.6
FGSG_00997	8517.36	1704	6774.81
FGSG_00998	19466.5	57734.7	32572.1
FGSG_00999	6868.39	37824.7	11225.4
FGSG_01000	4759.43	82393.4	13477.5
FGSG_01002	4125.41	4575.95	4178.32
FGSG_01003	12840.4	16481.6	13197
FGSG_01005	857.52	679.2	829.98
FGSG_01006	1276.85	355.41	1223.27
FGSG_01007	7419.7	4426.06	6706.08
FGSG_01008	14119	106604	34557.8
FGSG_01010	4003.28	5284.34	4195.78
FGSG_01011	7072.21	5211.71	6734.86
FGSG_01012	548.61	11656.3	1238.96
FGSG_01013	12338.9	36971.8	18406.2
FGSG_01014	66467.7	340782	139423
FGSG_01015	446.25	1658.88	540.62
FGSG_01016	87393.2	156232	104539
FGSG_01017	5799.99	24900.2	7443.73
FGSG_01018	292.84	715.55	389.79
FGSG_01019	3091.82	3267.69	3120.23
FGSG_01020	2163.77	1580.05	2032.15
FGSG_01021	72973	76116.8	74066.5
FGSG_01022	6065.35	44881.9	9748.14
FGSG_01023	10500.1	15281.2	12180.6
FGSG_01024	1308.92	8144.48	1666.43
FGSG_01025	5119.16	10627.6	6257.27
FGSG_01026	3230.29	5067.34	3531.45
FGSG_01027	1335.54	3570.41	1603.67
FGSG_01028	7151.02	8500.78	7424.8
FGSG_01030	1435.46	3696.47	1658.22
FGSG_01031	20701.7	30498.9	23276.5
FGSG_01032	6148.66	9882.81	6773.1
FGSG_01033	13720.2	14010.5	13787
FGSG_01034	193.1	158.2	184.18
FGSG_01035	1206.96	635.83	1175.51
FGSG_01036	1238.69	461.47	1153.7
FGSG_01037	1431.63	1500.64	1441.98
FGSG_01038	4638.75	701.82	3951.08
FGSG_01039	11317.9	20774.5	12665.9
FGSG_01040	4172.16	15799	5687.06
FGSG_01044	17033.9	22138.8	18484.1
FGSG_01045	540.9	1417.27	649.36
FGSG_01046	1743.95	8862.33	2252.23
FGSG_01047	14541.2	2043.31	13238.6
FGSG_01049	1537.67	2769.97	1548.6
FGSG_01050	2680.82	18118.7	3994.12
FGSG_01051	1188.78	12348.4	2235.65
FGSG_01052	13728.9	20230.4	15051.7
FGSG_01053	14430.4	3071.44	12651.4
FGSG_01054	4132.54	2665.47	3877.62
FGSG_01055	2779.58	15273.8	4317.33
FGSG_01056	5215.5	18972.8	8471.65
FGSG_01057	6647.76	9704.59	6983.13
FGSG_01058	5988.33	15148.9	6676.32
FGSG_01059	6378.2	45179.7	10975.5
FGSG_01060	151.66	250.69	172.12
FGSG_01061	2131.03	414.65	1801.91
FGSG_01062	2747.29	11027.5	4728.19
FGSG_01063	4047.35	6085.53	4393.39
FGSG_01064	1743.61	11538.2	2899.99
FGSG_01065	1083.74	4592.74	1502.47
FGSG_01066	2986.07	6445.15	3248.22
FGSG_01067	1324.82	4123.65	1661.83
FGSG_01068	11711.2	25298.8	14838.3
FGSG_01069	6349.31	1395.96	5541.26
FGSG_01070	91297.9	66224.3	85425.9
FGSG_01072	468.47	718.64	538.35
FGSG_01076	1338.3	5.45	985.23
FGSG_01077	20974.3	17100.2	19619.7
FGSG_01078	3053.03	3823.19	3334.11
FGSG_01081	78121	498897	194680
FGSG_01083	12075.9	12715.6	12216.4
FGSG_01084	1708.6	3450.67	1904.23
FGSG_01085	24612	100553	37671.6
FGSG_01086	4267.76	11176.6	4882.15
FGSG_01087	25906	5929.3	20506.8
FGSG_01088	11098.8	53183.4	15450.9
FGSG_01089	412	506.07	443.25
FGSG_01091	3264.44	2609.39	3126.97
FGSG_01092	7141.13	27175.6	9808.84
FGSG_01094	13291.7	6093.46	11202.2
FGSG_01095	9711.05	50486.7	13247.5
FGSG_01096	3891.53	3123.52	3721.24
FGSG_01097	2490.94	1068.73	2298.1
FGSG_01098	35138.5	111706	52344.7
FGSG_01099	9105.21	37087.8	15681.6
FGSG_01100	9616.68	56226.8	14370.4
FGSG_01101	888.7	3449.83	1081.05
FGSG_01102	2734.3	571.38	2428.58
FGSG_01103	2680.36	1733.8	2531.76
FGSG_01104	4162.5	11376.6	4993.62
FGSG_01105	7950.04	10160.7	8299.55
FGSG_01106	4848.77	28883.2	6557.59
FGSG_01107	1897.32	823.72	1817.5
FGSG_01108	848.77	1352.43	894.72
FGSG_01109	1264.75	3348.57	1464.45
FGSG_01111	22715.7	170765	40351.1
FGSG_01112	4427.52	5748.78	4541.97
FGSG_01114	699.49	859.56	751.38
FGSG_01115	6731.2	1501.86	5803.19
FGSG_01116	12419.5	36611.2	16164.4
FGSG_01117	20853	70237.3	28223.8
FGSG_01118	71241.8	220043	138420
FGSG_01119	56259.8	88602.7	62045.7
FGSG_01120	477.94	756	495.51
FGSG_01121	29968.5	2589.05	22992.8
FGSG_01122	2351.17	2458.72	2367.94
FGSG_01123	10247.7	2675.33	8828.34
FGSG_01124	4849.59	2246.16	3948.75
FGSG_01125	2401.51	4436.7	3005.42
FGSG_01126	25393	1451.17	22932.3
FGSG_01127	126218	158154	131492
FGSG_01128	2183.6	4591.91	2398.06
FGSG_01129	7291.96	15434.1	9127.84
FGSG_01130	2883.79	6888.27	3486.87
FGSG_01131	8443.87	1897.28	6997.11
FGSG_01132	2580.49	3098.06	2633.69
FGSG_01133	8411.22	43395.5	12268.4
FGSG_01134	13855.8	33675	17057.6
FGSG_01135	13892.2	28492.9	16862.9
FGSG_01136	12129.6	3656.7	10073
FGSG_01137	967.1	3787.07	1164.64
FGSG_01138	16421.9	4058.3	14354.4
FGSG_01139	2219.05	5378.53	2666.57
FGSG_01140	350.71	87.43	250.79
FGSG_01141	1946.14	14178	3213.04
FGSG_01142	1976.3	9583.78	2565.58
FGSG_01143	108.26	6.17	80.45
FGSG_01144	957.83	3823.85	1105.07
FGSG_01145	1096.05	1444.07	1189.36
FGSG_01146	2265.34	6003.77	2662.41
FGSG_01148	202.84	812.17	366.2
FGSG_01149	441.05	3202.32	651.28
FGSG_01150	1689.97	6626.17	2106.17
FGSG_01151	1927.65	3575.62	2144.06
FGSG_01152	6112.25	23726.1	8260.28
FGSG_01153	2676.7	9619.46	3653.87
FGSG_01154	70044.9	139807	87886.8
FGSG_01155	12680.3	11596.2	12492.9
FGSG_01156	4163.24	7223.8	4339.8
FGSG_01157	4527.56	12119.3	5745.16
FGSG_01158	4921.19	11933.4	6580.89
FGSG_01159	2019.33	4284.13	2241.15
FGSG_01160	8504.5	37955.8	14424.4
FGSG_01161	431.16	2823.82	510.8
FGSG_01162	2563.83	14009.9	3729.42
FGSG_01163	4817.77	12269.1	5327.44
FGSG_01164	12496.6	2091.37	9865.72
FGSG_01165	3867.02	63726.8	8136.62
FGSG_01166	726.2	6233.69	1014.03
FGSG_01167	8098.31	6182.13	7935.3
FGSG_01169	7433.87	471.67	6472.24
FGSG_01170	10760.3	10201.2	10654
FGSG_01171	814.45	920.75	830.43
FGSG_01172	724.35	828.39	738.13
FGSG_01174	6889.98	25529.9	8648.46
FGSG_01175	3830.38	3840.18	3832.07
FGSG_01176	1951.22	9115.11	2804.58
FGSG_01177	3252.41	7388.72	3814.41
FGSG_01179	32957.7	52250	37727.1
FGSG_01181	621.24	1570.88	807.08
FGSG_01182	11438.2	11981.8	11543.6
FGSG_01183	1841.18	17758.5	3353.51
FGSG_01184	1353.19	3925	1516.38
FGSG_01185	4945.66	3693.74	4808.54
FGSG_01186	1324.47	704.17	1242.36
FGSG_01187	5478.43	13116.8	7133.54
FGSG_01188	5219.78	28741.8	7477.16
FGSG_01189	5903.32	9409.29	6342.94
FGSG_01190	4945.63	1091.68	4129.12
FGSG_01191	542.35	2401.65	851.72
FGSG_01192	292.98	73.15	221.37
FGSG_01193	8860.06	12435.1	9265.62
FGSG_01194	1507.99	13549.1	1867.54
FGSG_01195	26464.7	23339.1	24678.6
FGSG_01196	23422.1	40101.5	24313.3
FGSG_01197	769.68	115.68	601.13
FGSG_01198	20982	59553.5	26588.3
FGSG_01199	5964.8	16265.4	6860.51
FGSG_01200	17629.4	33993.5	20948.7
FGSG_01201	8252.11	36079.1	13049.9
FGSG_01202	8260.49	35267.1	11705.2
FGSG_01203	8860.03	12547.3	9417.86
FGSG_01204	552.16	2890.95	682.34
FGSG_01205	2765.71	2584.87	2714.55
FGSG_01206	2308.88	7144.37	3304.86
FGSG_01207	10874.7	18325.9	11862.9
FGSG_01208	4635.3	4022.75	4544.48
FGSG_01209	3055.13	683.36	2784.22
FGSG_01210	4285.99	53308.9	5723.4
FGSG_01211	7744.02	15168.9	8513.04
FGSG_01212	522	1832.32	635.64
FGSG_01213	11571.9	6353.24	9829.46
FGSG_01214	14058	18438.9	14626.5
FGSG_01215	20413.9	29568.8	22573.1
FGSG_01216	6097.74	31182.4	8434.45
FGSG_01217	123.95	3998.41	332.65
FGSG_01218	171.81	219.73	187.12
FGSG_01219	14806.5	46476.6	23064.7
FGSG_01220	18785.8	22753.7	19889.5
FGSG_01221	1714.77	1285.97	1630.36
FGSG_01222	9837.47	43879.3	15752.6
FGSG_01223	484.36	59.06	403.5
FGSG_01224	10248.9	17676.7	12503.2
FGSG_01225	5079.95	10201.9	5551.15
FGSG_01226	15652.4	21903.9	16844.3
FGSG_01227	7315.67	31151.2	10905.4
FGSG_01228	19367.5	11595.4	17324.9
FGSG_01229	6991.48	5210.74	6487.74
FGSG_01230	17769	75136.8	26350.6
FGSG_01231	4297.13	23471.4	5922.07
FGSG_01232	9897.31	28118.2	17959.7
FGSG_01233	4233.87	2921.88	4092.95
FGSG_01234	1801.84	9464.14	2019.52
FGSG_01235	4536.31	4587.03	4541.6
FGSG_01236	55811.2	25904.8	48103.3
FGSG_01237	20920.2	22027.5	21048.2
FGSG_01238	31148.4	65843.2	44466.9
FGSG_01239	11802.2	22208.5	14783.9
FGSG_01240	26413.1	8168.35	23856
FGSG_01241	35016.2	119592	51567.2
FGSG_01242	8327.12	13529	9843.71
FGSG_01243	2077.81	10842.6	2502.56
FGSG_01244	11089.9	21347	12134.4
FGSG_01245	8828.12	30370.5	12202
FGSG_01247	51744	207141	112092
FGSG_01248	9927.63	49683.7	13189
FGSG_01249	4352.03	16283	5256.23
FGSG_01250	4690.27	10703.4	5278.35
FGSG_01251	195.53	953.77	242.26
FGSG_01253	196.85	171	188
FGSG_01254	641.64	2493.75	873.45
FGSG_01255	6854	202.22	5727.54
FGSG_01256	5087.9	2067.68	4576.43
FGSG_01257	3116.94	1238.82	2980.05
FGSG_01261	748.32	2911.47	1058.67
FGSG_01263	9999.06	9940.58	9991.13
FGSG_01264	15981.2	3631.35	14675.7
FGSG_01265	1642.75	10225.4	2180.18
FGSG_01266	2963.33	5153.08	3107.92
FGSG_01267	42407.3	200345	100687
FGSG_01268	11325.1	23093.9	14997.1
FGSG_01269	413.57	1520.57	707.99
FGSG_01270	2953.91	7446.22	4032.49
FGSG_01271	1911.82	20516.4	3100.23
FGSG_01273	917.36	2945.46	1089.23
FGSG_01274	6054.21	6493.8	6146.76
FGSG_01276	36659.5	7856.12	25971.8
FGSG_01277	14838.9	36975.5	18063.4
FGSG_01278	50831.4	55020.2	52412.1
FGSG_01279	12231	69684.9	19099.3
FGSG_01280	1773.25	14499.8	2554.02
FGSG_01281	1964.11	5278.1	2294.52
FGSG_01282	16656.4	77439.9	23935.8
FGSG_01283	16588.3	9021.93	15810.6
FGSG_01284	1309.16	1474.94	1327.56
FGSG_01285	8446.39	24287.2	10131.6
FGSG_01286	1334.83	2881.31	1688.32
FGSG_01287	1377.27	12841.5	2039.75
FGSG_01289	14070.5	54314.9	19069.8
FGSG_01290	1637.8	6732.65	2410.34
FGSG_01291	1609.5	13883.3	3120.12
FGSG_01292	4768.71	2675.19	4422.96
FGSG_01293	996.71	11820.8	1748.65
FGSG_01294	753.22	327.17	702.65
FGSG_01295	343.14	84.25	320.08
FGSG_01296	492.75	1868.55	727.53
FGSG_01298	1370.73	3178.44	1702.12
FGSG_01299	2984.5	5374.17	3225.27
FGSG_01300	1722.3	12337.9	2676.51
FGSG_01301	2447.17	5833.22	2735.96
FGSG_01302	325.91	903.88	390.38
FGSG_01304	583.78	2346.82	725.1
FGSG_01306	14528.5	17088.5	15134.4
FGSG_01307	3311.55	13709	4489.05
FGSG_01308	1211.41	2050.43	1281.89
FGSG_01309	1249.79	6609.52	1981
FGSG_01310	1823.42	27135.9	3263.67
FGSG_01311	3204	12429	4037.71
FGSG_01312	1211.73	14806.1	1667.46
FGSG_01313	9729.48	24818.9	12076.2
FGSG_01314	10348.4	47273.2	14172.8
FGSG_01315	40639.3	94195.1	60849
FGSG_01316	2323.51	65556.5	7019.62
FGSG_01317	14332	20770	15670.5
FGSG_01318	1265.45	13061.8	2122.43
FGSG_01319	383.61	2368.72	472.99
FGSG_01320	1760.55	18720.3	3044.41
FGSG_01321	1179.26	1803.27	1227.6
FGSG_01322	57627.4	433076	208713
FGSG_01323	4592.7	30044.5	6333.59
FGSG_01324	6328.04	11071.3	7362.55
FGSG_01325	32936.4	116280	45516.6
FGSG_01326	3117.38	13317.8	4253.28
FGSG_01327	1361.84	3132.15	1513.02
FGSG_01328	23893.9	32241.2	25101.9
FGSG_01329	14265.6	15647.4	14601
FGSG_01330	7880.37	9333.65	8165.61
FGSG_01331	50180.8	1031.67	34917.1
FGSG_01332	3534.94	837.04	3365.21
FGSG_01333	5098.23	7443.12	5330.97
FGSG_01334	9757.92	2904.15	7696.64
FGSG_01335	23035.4	43399.8	25414.4
FGSG_01336	2262.46	2256.19	2261.93
FGSG_01337	1654.31	2010.42	1699.56
FGSG_01338	32302	6762.35	26676.5
FGSG_01339	2114.2	555.25	2003
FGSG_01340	4108.07	7710.48	5015.48
FGSG_01341	7819.74	21358.5	8974.43
FGSG_01342	7645.52	10612.6	8115.73
FGSG_01343	6312.96	17245.3	8433.69
FGSG_01345	24767.2	65878	33261.2
FGSG_01346	85023.6	203529	100647
FGSG_01347	1495.61	14076.9	2147.49
FGSG_01348	4960.05	10772.5	5700.02
FGSG_01349	3704.45	17468.1	5295.63
FGSG_01350	3664.8	7009.79	3992.42
FGSG_01351	3911.13	11610.5	4916.27
FGSG_01352	868.41	879.15	869.52
FGSG_01353	981.49	3867.65	1319.25
FGSG_01354	18733.6	46215.1	22452.3
FGSG_01355	2069.61	258.92	1786.69
FGSG_01356	3076.48	10518.9	5586.56
FGSG_01357	1584.48	2433.25	1651.08
FGSG_01358	17109.4	67747.7	24089.2
FGSG_01359	3442.47	2107.87	3347.38
FGSG_01360	16154.4	12930.5	14996.8
FGSG_01361	17886.6	39325.8	21182.4
FGSG_01363	521.6	2024.49	977.71
FGSG_01364	1414.93	20940.6	2014.61
FGSG_01365	897.3	1585.43	954.45
FGSG_01366	849.2	988.02	864.98
FGSG_01368	2925.77	21438.3	6976.64
FGSG_01369	6959.36	37937.1	10758
FGSG_01370	2575.95	9005.96	3498.48
FGSG_01371	4036.09	8139.72	4294.26
FGSG_01372	5595.57	52020.6	8162.62
FGSG_01373	5164.94	26780.5	8788.68
FGSG_01374	42.57	123.71	53.53
FGSG_01375	6738.89	3358.44	6172.17
FGSG_01376	6744.03	3603.18	6410.96
FGSG_01377	11416.6	1844.23	7979.49
FGSG_01378	2681.76	12749	3311.55
FGSG_01379	31154.8	304402	133113
FGSG_01381	17624	54282.4	33223.4
FGSG_01382	3532.42	28440.5	6023.23
FGSG_01383	2305.31	2083.49	2247.69
FGSG_01384	5709	17944.2	7909.58
FGSG_01385	982.88	319.12	841.8
FGSG_01386	5994.2	4872.45	5885.13
FGSG_01387	21215	29899.4	22781.2
FGSG_01388	3616.09	27373.3	5000.95
FGSG_01389	4019.73	4091.39	4029.99
FGSG_01390	7438.48	14834	8319.43
FGSG_01391	2554.76	25839.4	4373.16
FGSG_01392	5402.89	11188.1	6313.22
FGSG_01393	4269.73	4348.41	4277.91
FGSG_01394	3227.75	5281.22	3813.62
FGSG_01395	246.72	1559.98	400.14
FGSG_01396	330.89	511.92	387.91
FGSG_01397	7961.74	13855.7	8801.93
FGSG_01398	13305.1	52747.1	26028.3
FGSG_01399	6635.39	8955.78	6894.65
FGSG_01400	22666.2	7875.58	19127.8
FGSG_01401	1110.37	19.54	906.48
FGSG_01402	2325.48	2026.78	2272.89
FGSG_01404	2449.3	5262.45	2804.05
FGSG_01405	4620.79	4041.32	4541.89
FGSG_01407	5970.4	8049.28	6137.04
FGSG_01408	28734.1	18907	26239.9
FGSG_01409	34899.5	43540	37968.9
FGSG_01410	901.12	11173.5	1435.45
FGSG_01411	6033.53	336.24	5280.91
FGSG_01412	2723.58	592.3	2588.48
FGSG_01414	32467.3	118985	39320.2
FGSG_01415	7900.29	9114.04	8156.63
FGSG_01417	1884.82	5177.86	2305.66
FGSG_01418	3843.84	8838.84	5326.04
FGSG_01419	3007.58	16089.3	4131.92
FGSG_01420	3093.85	1504.37	3003.94
FGSG_01421	41539.1	226089	73523.5
FGSG_01422	16066	146009	32178
FGSG_01424	2778.85	37926.5	5839.16
FGSG_01425	39077.6	861224	94459.6
FGSG_01426	1350.94	3506.23	1610.92
FGSG_01428	2220.65	3088.98	2305.32
FGSG_01429	3850.95	20249.7	4737.13
FGSG_01430	8751.27	25746.6	10423.2
FGSG_01431	2325.13	10898.6	2974.88
FGSG_01432	4519.31	39028.8	7272.36
FGSG_01433	2799.22	19553	3311.42
FGSG_01434	4888.6	6568.39	5140.44
FGSG_01435	41285.9	106891	59384
FGSG_01436	44274.4	32889.5	40142
FGSG_01437	26835.7	15210.7	23816.2
FGSG_01438	18357	44038.7	22427
FGSG_01439	2369.48	14040.5	3099.6
FGSG_01440	29765.8	109877	44532.9
FGSG_01442	1063.66	8517.24	1405.72
FGSG_01443	3401.23	1964.61	3173.02
FGSG_01444	5258.14	23770.5	7748.04
FGSG_01445	2784.01	11606.3	3610.46
FGSG_01446	3017.46	521.98	2699.77
FGSG_01447	5504.06	3024.8	5095.61
FGSG_01449	5609.17	43489.2	10186.8
FGSG_01450	16956.2	22059.7	18010.7
FGSG_01452	2577.98	6396.12	3194.8
FGSG_01453	2946.34	5207.32	3304.65
FGSG_01454	7183.53	27962.9	9246
FGSG_01455	5205.38	4682.6	5020.65
FGSG_01457	900.13	6290.25	1273.79
FGSG_01458	2639.22	5977.13	3109.02
FGSG_01459	8465.21	1092.74	6797.23
FGSG_01460	16.29	28.08	20.82
FGSG_01461	44.08	66.87	47.17
FGSG_01462	1784.55	1636.58	1755.25
FGSG_01463	3144.71	19763.2	4708.06
FGSG_01464	17832.6	34197.2	20160.5
FGSG_01465	500.32	513.17	502.25
FGSG_01466	9972.66	6091.87	8991.42
FGSG_01467	1355.36	38.41	1158.8
FGSG_01468	358.04	278.35	347.62
FGSG_01469	5764.51	4415.09	5521.15
FGSG_01470	6154.86	2691.23	5735.53
FGSG_01472	1494.72	7931.43	2033.36
FGSG_01474	5.91	140.55	56.43
FGSG_01475	2277.45	11848.2	3070.39
FGSG_01476	3786.16	122.37	3189.94
FGSG_01477	4483.26	14393.4	5808.14
FGSG_01478	3998.51	48765.9	8044.36
FGSG_01479	752.17	773.62	757.92
FGSG_01480	2078.93	5486.58	2516.09
FGSG_01481	2943.13	16748.6	4898.58
FGSG_01482	2273.11	2501.58	2294.25
FGSG_01484	557.05	1732.08	683.88
FGSG_01485	17534.5	38773.9	21254.2
FGSG_01486	7213.13	17246.1	8459.46
FGSG_01487	7279.94	21392.1	12697.3
FGSG_01488	1690.99	6375.51	1948.73
FGSG_01489	3814.84	2684.93	3386.04
FGSG_01490	19724.1	28661.5	21310.2
FGSG_01491	9400.06	5284.85	8814.68
FGSG_01492	44.14	94.76	63.46
FGSG_01493	15728.2	11035.1	13957.2
FGSG_01495	6038.79	9527.04	6744.2
FGSG_01496	2228.47	4249.81	2445.23
FGSG_01497	324.09	2957.46	420.31
FGSG_01498	1746.61	12420.1	2768.01
FGSG_01499	7341.22	77089	18014.2
FGSG_01500	140.74	220.22	171.43
FGSG_01502	10459.9	34919.5	15191
FGSG_01503	4488.18	17177.2	6518.42
FGSG_01504	99386.8	197284	133617
FGSG_01505	27474.4	18854.9	25125.8
FGSG_01506	2629.76	10110.8	3468.44
FGSG_01508	10678	53267.5	17677.1
FGSG_01509	33190	137374	54583.1
FGSG_01510	1138.42	4478.33	1259.13
FGSG_01511	5009.82	17315.3	6561.59
FGSG_01512	1817.16	2750.78	2084.67
FGSG_01513	693.74	876.69	746.84
FGSG_01514	6263.61	29644.7	11500.1
FGSG_01515	2623.56	196.95	2415
FGSG_01516	247975	187359	231253
FGSG_01517	14937.5	22382.1	17327.4
FGSG_01518	89.03	14.76	81.33
FGSG_01519	6714.6	19561.5	8353.24
FGSG_01520	705.88	2921.74	1123.57
FGSG_01521	892.93	1286.6	960.46
FGSG_01522	5952.85	11441.9	6773.95
FGSG_01523	22916.2	20363	22481.6
FGSG_01525	960.96	1961.52	1119.91
FGSG_01526	1712.63	6717.66	2092.81
FGSG_01527	3568.43	3800.37	3596.36
FGSG_01528	27548.5	101578	54865.8
FGSG_01529	2575.22	1716.13	2341.14
FGSG_01530	2529.49	13928.7	3101.89
FGSG_01531	408.58	1633.16	589.73
FGSG_01532	156.63	163.56	157.45
FGSG_01533	3534.31	15802.4	4520.1
FGSG_01534	10552.4	86966.2	26340.4
FGSG_01535	6004.12	52766.3	9859.21
FGSG_01536	5701.29	19384.3	7029.74
FGSG_01537	7783.43	4730.03	6336.32
FGSG_01538	7137.02	8634.74	7444.56
FGSG_01539	804.83	534.98	788.29
FGSG_01540	6017.49	4260.62	5617.29
FGSG_01541	2925.7	3268.44	2982.87
FGSG_01542	3204.58	6609.18	4001.91
FGSG_01543	18900.3	10554.7	17091.9
FGSG_01544	5800.83	13275	6247.05
FGSG_01545	798.16	1793.86	907.58
FGSG_01546	156.44	164.43	158.98
FGSG_01547	7148.96	55665.9	11785.1
FGSG_01548	1596.78	22139.5	4222.05
FGSG_01550	1270.48	2815.94	1759.55
FGSG_01551	843.96	5245.27	1238.52
FGSG_01552	7126.71	4145.49	6389.69
FGSG_01553	1070.86	4030.37	1222.09
FGSG_01554	5637.89	20424.8	6766.23
FGSG_01555	25252.7	85139.5	31533.4
FGSG_01556	170.04	315.43	184.32
FGSG_01557	6061.66	45510.2	10042.4
FGSG_01558	1456.7	22326.1	2338.57
FGSG_01559	37426.6	69955.6	43593.2
FGSG_01560	4081.64	2274.97	3837.66
FGSG_01561	7470.05	18753.7	7996.22
FGSG_01562	3894.33	16178.3	5278.44
FGSG_01563	6034.24	11.39	5596.69
FGSG_01564	686.75	1608.16	753.91
FGSG_01565	181.76	767.8	362.92
FGSG_01566	231.07	385.41	276.06
FGSG_01567	1009.16	1818.19	1137.37
FGSG_01569	29042.3	72066.5	31961.2
FGSG_01570	9322.54	25390.2	11720.7
FGSG_01571	461.82	2162.48	600.31
FGSG_01572	32279.9	37138.1	32789.4
FGSG_01573	3050.59	3395.88	3095.41
FGSG_01574	8990.87	19648.6	10700.2
FGSG_01575	10961.4	14073	11300
FGSG_01576	144.8	216.88	155.96
FGSG_01577	609.46	1342.04	675.67
FGSG_01578	64.28	158.43	78.56
FGSG_01579	1576	2613.19	1898.11
FGSG_01580	1275.64	2820.82	1563.65
FGSG_01581	14487.9	14312.8	14468.5
FGSG_01582	3412.35	25257.2	4495.39
FGSG_01583	1964.99	4367.1	2238.89
FGSG_01586	3224.99	1604.43	2952.63
FGSG_01587	369.83	1744.13	490.44
FGSG_01588	1806.69	5787.65	2141.93
FGSG_01590	286.78	458.42	307.98
FGSG_01591	11568.5	13538.1	11934.6
FGSG_01592	1774.45	1456.72	1748.25
FGSG_01593	2940.54	6330.42	3364.01
FGSG_01594	64.01	19.69	51.2
FGSG_01595	160.09	230.94	173.95
FGSG_01599	385.75	2541.68	484.69
FGSG_01602	12965.9	58943.5	18898.5
FGSG_01603	1041.13	2037.3	1142.42
FGSG_01604	41330.1	63215.5	42734.8
FGSG_01605	10074.1	8568.39	9854.26
FGSG_01606	1670.37	15309.7	2435.98
FGSG_01607	198.46	255.12	206.99
FGSG_01608	564.86	978.98	627.94
FGSG_01609	45.31	115.21	53.8
FGSG_01610	6221.95	2069.75	5541.26
FGSG_01611	319.64	88.88	276.63
FGSG_01612	2071.5	1512.91	2034.69
FGSG_01613	22816.5	29292.7	23770.3
FGSG_01614	1951.97	6353.58	2269.32
FGSG_01615	29131.4	108618	43015.6
FGSG_01616	119.47	30.64	106
FGSG_01617	352.33	70.54	257.77
FGSG_01618	2428.33	4607.49	2826.71
FGSG_01619	1772.18	7207.63	2175.4
FGSG_01620	8549.5	16295.8	9768.43
FGSG_01621	2480.7	1891.23	2383.1
FGSG_01622	19094.1	15629	17691.2
FGSG_01623	7475.11	12192.6	8695.68
FGSG_01624	4963.41	34655.5	11966.3
FGSG_01626	1520.23	1487.23	1513.64
FGSG_01627	8789.17	14203.7	10494.5
FGSG_01628	598.2	3075.12	1532.89
FGSG_01629	1108.88	4899.57	1475.3
FGSG_01630	5277.94	478.89	4533.33
FGSG_01631	14121.3	1645.12	12095.9
FGSG_01632	5695.29	57267.3	7763.13
FGSG_01633	9341.51	4085.71	7678.28
FGSG_01634	1258.81	14446.2	1979.03
FGSG_01635	13.31	19.11	14.16
FGSG_01636	4040.94	8438.44	4522.59
FGSG_01638	371.79	3425.73	565.94
FGSG_01639	5516.56	1656.77	4763.43
FGSG_01640	3191.58	7946.93	3777.93
FGSG_01642	119.9	348.2	152.51
FGSG_01643	1099.37	5068.46	1671.28
FGSG_01644	1959.56	18850.8	2969.8
FGSG_01645	844.53	4035.4	958.37
FGSG_01648	2242.22	42.17	1988.32
FGSG_01649	4132.51	4494.77	4195.46
FGSG_01650	1755.84	4109.68	1935.05
FGSG_01651	428.78	160.85	387.59
FGSG_01652	3598.41	1860.66	3263.26
FGSG_01653	5448.4	3138.1	4982.61
FGSG_01654	2513.45	2321.74	2491.32
FGSG_01655	26783	22770.3	24920.9
FGSG_01656	5650	47389.6	8045.39
FGSG_01657	17165	35136.7	20641.2
FGSG_01659	270.81	2197.69	624.05
FGSG_01660	2029.16	1446.77	1910.31
FGSG_01661	8327.34	955.92	7229.59
FGSG_01662	384.15	444.12	390.68
FGSG_01664	151.22	235.25	160.87
FGSG_01665	4537.7	16149.9	5402.99
FGSG_01666	4146.16	11147.9	5191.2
FGSG_01667	26432.9	35215.2	28696.4
FGSG_01668	148.26	111.65	143.33
FGSG_01669	197.23	54.81	162.66
FGSG_01670	3668.27	3258.75	3538.67
FGSG_01671	2593.54	9712.34	3870.46
FGSG_01672	3500.82	9887.34	4532.57
FGSG_01673	420.3	1040.79	537.93
FGSG_01674	3571.24	4662.61	3892.23
FGSG_01675	4488.1	5493.99	4592.77
FGSG_01676	741.98	3813.19	1914.2
FGSG_01677	878.43	119.21	786.52
FGSG_01681	176.64	148.35	174.06
FGSG_01685	179.52	247.13	186.07
FGSG_01686	313.34	148.26	287.67
FGSG_01687	1467.98	1221.48	1424
FGSG_01688	4538.38	5905.28	4836.51
FGSG_01689	5842.43	1193.07	4274.35
FGSG_01690	606.49	7975.91	885.05
FGSG_01691	1117.45	2148.05	1209.84
FGSG_01693	3948.24	11813.3	4307.7
FGSG_01694	3151.62	101.81	2554.79
FGSG_01695	1129.53	978	1078.68
FGSG_01698	1472.7	512.63	1339.82
FGSG_01699	5132.65	8583.03	5424.69
FGSG_01700	45.3	84.39	49.93
FGSG_01701	13495.2	10779.2	12950.9
FGSG_01702	66499.9	140680	74042.4
FGSG_01703	1452.1	5093.77	1716.08
FGSG_01705	856.35	782.59	848
FGSG_01706	1264.23	1032.36	1193.54
FGSG_01707	3497.9	3879.95	3569.11
FGSG_01710	2408.59	6115.9	2794.97
FGSG_01711	105.39	133.56	108.24
FGSG_01712	1730.19	1789.13	1736.95
FGSG_01713	210.93	195.68	209.24
FGSG_01714	257.39	427.65	302.67
FGSG_01717	13470.3	11538.8	13265.8
FGSG_01718	1175.53	220.46	976.35
FGSG_01724	958.84	410.62	908.95
FGSG_01725	295.96	216.55	291.68
FGSG_01727	755.84	281.38	696.46
FGSG_01728	1967.68	4247	2355.65
FGSG_01729	45.2	39.66	44.29
FGSG_01730	461.09	1.54	388.43
FGSG_01731	696.91	616.18	689.91
FGSG_01734	5629.02	15036.4	6654.35
FGSG_01735	803.58	0	731.25
FGSG_01743	1000.44	924.28	993.48
FGSG_01744	1971.92	704.53	1781.05
FGSG_01745	138.14	42.17	127.65
FGSG_01746	2115.34	92.78	1598.07
FGSG_01747	3516.25	4570.79	3688.28
FGSG_01751	2417.78	2632.42	2440.19
FGSG_01752	2305.78	1049.54	2041.31
FGSG_01754	25.44	6.17	21.13
FGSG_01756	68.21	143.87	94.26
FGSG_01757	6469.72	2787.74	5650.59
FGSG_01758	2375.32	1018.38	2213.97
FGSG_01759	317.03	99.5	291.21
FGSG_01760	486.17	1110.13	556.95
FGSG_01762	195.8	99.25	184.68
FGSG_01763	20754.9	93206.8	46910.8
FGSG_01764	4427.4	10840.6	6330.42
FGSG_01765	68.28	63.78	67.64
FGSG_01766	5921.44	9711.25	6564.87
FGSG_01767	6136.74	17245.8	7421.03
FGSG_01768	1136.83	2274.13	1366.82
FGSG_01769	420.43	435.39	423.44
FGSG_01770	256.93	34.58	213.92
FGSG_01772	161.13	136.35	155.96
FGSG_01777	342.27	205.07	314.61
FGSG_01778	848.24	800.53	839.01
FGSG_01779	246.34	461.9	285.32
FGSG_01780	291.33	70.34	259.89
FGSG_01782	5887.68	961.79	4550.94
FGSG_01785	113.53	6.47	99.42
FGSG_01787	139.91	75.66	127.11
FGSG_01789	51.42	166.23	61.08
FGSG_01790	4314.02	15921.8	4619.57
FGSG_01791	579.12	865.18	616.68
FGSG_01795	466.18	182.86	441.89
FGSG_01796	133.9	19.69	104.69
FGSG_01798	215.45	266.53	226.44
FGSG_01799	101.04	817.64	126.6
FGSG_01800	200.42	1013.7	273.62
FGSG_01801	567.45	1798.52	722.11
FGSG_01802	2659.68	15182.5	4151.38
FGSG_01803	782.75	833.8	786.94
FGSG_01805	1591.21	396.39	1471.73
FGSG_01806	3436.03	232.66	2957.91
FGSG_01807	311.69	119.32	288.56
FGSG_01808	239.27	100.94	225.98
FGSG_01809	478.77	566.33	493.05
FGSG_01810	66.66	34.83	61.92
FGSG_01811	231.94	52.48	201.08
FGSG_01812	242.17	344.4	254.18
FGSG_01813	643.82	25.28	539.07
FGSG_01814	437.08	91.48	397.33
FGSG_01815	15555.8	8902.22	13689.4
FGSG_01816	1157.7	379.78	972.92
FGSG_01817	986.45	88.15	887.25
FGSG_01818	29220.1	31485.2	29602.7
FGSG_01819	129.37	214.11	136.08
FGSG_01822	512.81	184.99	447.7
FGSG_01825	5641.24	5547.17	5617.63
FGSG_01826	6417.4	39192.1	10135.5
FGSG_01827	818.17	1551.01	866.85
FGSG_01828	278.35	222	268.46
FGSG_01829	3383.97	551	2980.12
FGSG_01830	423.25	759.18	496.52
FGSG_01833	299.33	1.54	251.45
FGSG_01834	54.3	11.24	46.55
FGSG_01836	386.93	139.2	367.9
FGSG_01837	24212.4	12647.4	20686.5
FGSG_01838	1694.52	3088.41	2283.9
FGSG_01839	4261.85	12118	5184.47
FGSG_01842	3326.62	20638.1	4762.66
FGSG_01844	5121.99	3130.37	4847.47
FGSG_01845	5608.9	6977.84	5888.27
FGSG_01846	1953.46	2156.97	1975.46
FGSG_01847	239.54	5999.94	414.6
FGSG_01848	836.71	1103.17	890.11
FGSG_01849	4015.82	224.07	3290.82
FGSG_01850	980.63	3411.37	1205.49
FGSG_01851	9268.43	24511.2	11493.7
FGSG_01852	4090.28	13732.6	5203.07
FGSG_01854	7186.67	28321.7	8579.43
FGSG_01855	1795.14	7803.69	3610.41
FGSG_01856	12070.1	1876.76	10679.5
FGSG_01857	3646.59	490.18	3053.28
FGSG_01858	190.28	0	147.81
FGSG_01859	14000.3	32896.6	18068.4
FGSG_01860	522.12	502.37	516.48
FGSG_01861	9580.26	23307	11337.9
FGSG_01862	13424.4	26695.5	14767.7
FGSG_01863	4279.47	6787.06	4703.05
FGSG_01865	4719.64	9859.28	5283.51
FGSG_01866	7092.54	5812.11	6779.48
FGSG_01867	1383.6	14671.9	2679.39
FGSG_01868	424.38	1153.57	511.24
FGSG_01870	11183	41791.7	16393
FGSG_01871	65303.7	143492	85933.9
FGSG_01872	23129	37795.9	26077.2
FGSG_01873	3658.37	15486.6	4656.95
FGSG_01874	3683.02	4582.32	3730.54
FGSG_01875	3902.73	13261.2	5604.27
FGSG_01876	219.46	93.02	204.01
FGSG_01877	3387.71	19595.3	4936.46
FGSG_01879	2466.32	1137.55	1981.37
FGSG_01881	7632.4	32253.6	9438.8
FGSG_01884	2965.33	14052.4	4730.78
FGSG_01885	1516.2	15448.5	2587.91
FGSG_01886	2748.31	24562.2	5898.33
FGSG_01887	33321.4	49415.9	36820.2
FGSG_01888	55403.1	96320.2	75362.7
FGSG_01889	1473.95	1256.49	1458.22
FGSG_01890	7423.51	2453.85	6618.7
FGSG_01891	344995	436626	373189
FGSG_01892	5940.4	2702.41	5623.73
FGSG_01893	5027.15	51888.4	8526.88
FGSG_01894	240.68	68.32	207.15
FGSG_01895	4453.42	10644.8	5330.39
FGSG_01896	1958.83	12080.2	2978.62
FGSG_01897	3883.24	496.93	2841.3
FGSG_01898	3449.64	14919.5	4662.1
FGSG_01899	1040.29	7075.64	1346.81
FGSG_01900	4756.37	4946.01	4774.16
FGSG_01901	2828	3500.93	2930.97
FGSG_01902	5785.39	14875.5	6906.24
FGSG_01903	13850.3	14413.8	13935
FGSG_01904	5380.59	27514.5	8956.35
FGSG_01905	1129.84	612.8	1020.64
FGSG_01906	1328.2	1964.37	1492.8
FGSG_01907	6602.88	22584.7	9009.79
FGSG_01909	10860.4	4817.95	10218.6
FGSG_01910	1037.63	8443.79	1412.91
FGSG_01911	1603.17	717.33	1543.91
FGSG_01912	10605	48998.9	25515.2
FGSG_01913	1961.17	7609.42	2723.93
FGSG_01915	30880.8	136398	50065.7
FGSG_01917	6239.35	30317	8153.32
FGSG_01918	816.64	193.2	783.85
FGSG_01919	2564.36	2826.16	2589.3
FGSG_01920	4971	19868.1	6029.04
FGSG_01921	3965.35	428.67	3534.83
FGSG_01922	1146.27	1858.18	1283.97
FGSG_01923	3322.79	18617	5031.64
FGSG_01924	1635.28	2236.06	1697.7
FGSG_01925	3244.89	20729.4	4822.91
FGSG_01926	5916.08	351.37	5021.43
FGSG_01927	1669.98	3222.81	1845.54
FGSG_01928	14538.5	8923.78	13969.4
FGSG_01929	4962.84	1584.13	4752.46
FGSG_01930	3804.84	7837.74	4248.01
FGSG_01931	4971.14	8921.35	5456.42
FGSG_01932	2075.83	12670.6	3450.88
FGSG_01933	8993.07	3953.25	8288.2
FGSG_01934	2614.34	7477.85	3225.33
FGSG_01935	882.53	2740.28	1000.63
FGSG_01936	2142.11	10129.6	2689.01
FGSG_01939	4394.38	221.56	4014.17
FGSG_01940	15827.1	68942.5	24891.2
FGSG_01941	12908.9	19164	14286.7
FGSG_01942	231.22	137.46	217.85
FGSG_01943	18927	75629	24107.6
FGSG_01944	15771.4	37412.6	19706.2
FGSG_01946	9011.57	77870.4	17470.9
FGSG_01948	1721.43	28762.9	3211.73
FGSG_01949	3041.01	8348.24	3460.88
FGSG_01950	9769.86	86998.3	16441.9
FGSG_01953	1446.31	3868.72	1777.46
FGSG_01954	3101.9	4890.27	3265.07
FGSG_01955	87103	331562	157451
FGSG_01956	112953	44404.3	89597.2
FGSG_01957	8694.46	17074.6	10306
FGSG_01958	3824.9	1485.89	3205.29
FGSG_01959	6577.96	139445	21251.3
FGSG_01960	1.4189e+06	899057	1.16897e+06
FGSG_01962	10894.5	5815.15	10191.4
FGSG_01963	3989.64	12241.9	5113.16
FGSG_01964	4621.25	9874.06	4802.54
FGSG_01965	6977.38	15091.5	7874.96
FGSG_01967	15573.8	39731.2	19990.1
FGSG_01968	12531.4	56287.7	18232.5
FGSG_01969	6141.11	26010.6	7631.69
FGSG_01970	9998.15	30407.4	13017.3
FGSG_01972	1357.1	1393.98	1359.26
FGSG_01973	2542.43	6386.69	2826.04
FGSG_01974	38709.7	104705	54786.4
FGSG_01975	2304.07	9766.05	3400.61
FGSG_01977	125.15	292.63	131.8
FGSG_01978	30.74	20.62	29.49
FGSG_01979	121.57	193.52	132.12
FGSG_01980	3450.32	14404	5383.88
FGSG_01981	227.22	885.74	402.36
FGSG_01982	1509.83	6975.61	2327.45
FGSG_01983	929.41	696.5	897.7
FGSG_01984	1053.57	1403.83	1134.19
FGSG_01985	768.59	988.35	823.12
FGSG_01986	8316.42	3138.79	7726.04
FGSG_01991	838.94	491.76	778.93
FGSG_01992	3423.54	1314.68	3222.32
FGSG_01993	4696.99	8347.34	5035.14
FGSG_01994	301.16	364.09	311.66
FGSG_01995	789.78	885.18	800.37
FGSG_01997	550.77	344.78	526.95
FGSG_02000	16519.7	811.38	13254
FGSG_02001	978.19	456.29	910.46
FGSG_02002	2227.51	2673.66	2277.19
FGSG_02003	1103.06	5897.45	1826.74
FGSG_02004	3989.39	12004.1	4814.37
FGSG_02007	6170.61	11804.9	8296.74
FGSG_02008	2007.93	7564.16	2698.14
FGSG_02009	8544.6	24344.6	12832.2
FGSG_02010	3234.87	25995.4	5111.25
FGSG_02011	9651.47	18406.3	10584.3
FGSG_02012	3966.02	2263.2	3473.88
FGSG_02013	1371.74	662.43	1202.66
FGSG_02014	128172	820772	188320
FGSG_02015	1206.95	1541.75	1247.27
FGSG_02016	3161.62	30475.3	5876.7
FGSG_02017	24198.2	24356.5	24232.4
FGSG_02018	3771.62	4587.16	3886.16
FGSG_02019	18955	28093	20350.2
FGSG_02020	481.52	829.84	510.38
FGSG_02021	23367.7	44201.4	28800.2
FGSG_02022	24680.8	54569.2	27954.4
FGSG_02023	670.66	2132.24	1238.26
FGSG_02024	12680.5	19877.6	14371.9
FGSG_02025	5719.36	11952.4	6325.39
FGSG_02026	5002.54	35149.9	6021.89
FGSG_02027	12210.2	70810.4	30076.1
FGSG_02028	42663.1	61305.7	45036.4
FGSG_02029	8596.24	22908.1	11759.1
FGSG_02030	5359.84	82712.4	18360.3
FGSG_02031	637.85	3414.95	976.53
FGSG_02032	3614.06	11801.7	4557.34
FGSG_02033	85.31	24.61	77.9
FGSG_02035	124.32	0	117.2
FGSG_02036	37.39	30.64	35.55
FGSG_02037	178.55	225.56	182.75
FGSG_02039	1055.69	1429.85	1087.28
FGSG_02040	1988.59	2704.11	2063.16
FGSG_02041	6198.25	2757.95	5752.62
FGSG_02042	112.38	61.86	105.7
FGSG_02043	12735.3	16927.3	13100.3
FGSG_02044	2352.05	10444.8	3142.36
FGSG_02045	1604.96	116.08	950.51
FGSG_02047	7774.87	28727.5	9142.09
FGSG_02048	3245.32	15659.3	3977.27
FGSG_02049	14403.9	11277.6	13946.5
FGSG_02050	827.29	894.71	846.61
FGSG_02051	36044.7	52901.2	40062.9
FGSG_02052	22732.1	54782.2	25885
FGSG_02053	2733.96	4612.78	3073.72
FGSG_02054	3116.77	14009.7	3951.79
FGSG_02058	4356.34	3171.97	4004.89
FGSG_02059	1848	1400.24	1785.11
FGSG_02060	5402.32	4771.69	5323.25
FGSG_02061	98528.5	121875	107389
FGSG_02063	4915.51	4239.04	4799.48
FGSG_02064	728.27	565.33	710.06
FGSG_02066	321.59	566.6	351.26
FGSG_02067	17.13	61.29	22.64
FGSG_02069	1987.3	806.08	1868.47
FGSG_02070	16952.4	47461.4	20529.1
FGSG_02071	12431.3	20237	13498.4
FGSG_02072	4668.17	9292.99	5239.49
FGSG_02073	2095.84	2416.57	2125.67
FGSG_02074	10806.8	2123.66	9612.4
FGSG_02075	4609.03	372.3	3951.66
FGSG_02076	398.88	39.66	272.62
FGSG_02077	1490.07	12060.7	4290.24
FGSG_02078	3025.4	8910.02	4042.62
FGSG_02079	4416	31283.5	6043.35
FGSG_02082	7208.28	29985	9394.15
FGSG_02083	8218.71	95714.4	16279.1
FGSG_02084	16308.1	17657.2	16550.1
FGSG_02085	319026	1.75219e+06	508348
FGSG_02087	3415.52	2116.92	3230.4
FGSG_02089	5702.28	38882	9763.44
FGSG_02090	1339.8	5211.08	1588.28
FGSG_02091	10197.2	36149.9	14420.6
FGSG_02092	12314.5	10160.6	11877.6
FGSG_02093	308.88	191.34	279.82
FGSG_02095	11699.2	25116.8	12859.9
FGSG_02096	3790.88	3281.59	3715.87
FGSG_02097	254768	522030	357364
FGSG_02098	144249	329698	177424
FGSG_02099	17347.2	85544.7	34206.9
FGSG_02100	10616.2	38975.7	17627.2
FGSG_02101	6562.62	11147.2	8245.02
FGSG_02102	3529.9	4159.86	3691.64
FGSG_02103	362.45	801.89	491.13
FGSG_02104	560.3	1065.76	647
FGSG_02105	3608.35	2652.55	3481.84
FGSG_02106	179.44	425.65	211.83
FGSG_02108	492.88	147.83	370.3
FGSG_02109	42629.8	58887.8	46041.8
FGSG_02111	362.39	444.76	372
FGSG_02112	426.85	118.99	383.43
FGSG_02114	254.02	58.48	232.88
FGSG_02115	314.24	619.33	358.48
FGSG_02117	290.43	749.86	343.54
FGSG_02118	81.33	164.9	90.48
FGSG_02119	9518.15	7343.6	9115.08
FGSG_02120	612.23	78.16	471.32
FGSG_02123	9692.02	965.87	7434.29
FGSG_02125	85909.5	72416.3	83886.5
FGSG_02126	1144.38	3759.2	1562.75
FGSG_02127	10734.5	10008.7	10631.7
FGSG_02128	139.19	774.72	227.89
FGSG_02130	858.51	459.49	847.08
FGSG_02131	3217.13	9054.23	3989.75
FGSG_02135	90.88	30.11	80.56
FGSG_02136	6380.99	19213.7	7817.22
FGSG_02137	355.87	39.08	315.39
FGSG_02138	852.53	68.23	767.74
FGSG_02139	320.61	115.41	310.81
FGSG_02140	128.74	252.44	143.96
FGSG_02141	2050.65	1733.68	1982.41
FGSG_02142	1921.6	165.54	1742.22
FGSG_02143	4087.86	375	3479.2
FGSG_02144	17588.7	13329.4	16697.6
FGSG_02145	1703.4	1407.63	1670.13
FGSG_02146	2260.62	2306.97	2265.85
FGSG_02147	997.72	1065.28	1006.86
FGSG_02148	1806.8	111.02	1484.41
FGSG_02151	2310.1	91.97	2033
FGSG_02155	231.3	87.43	213.02
FGSG_02158	337.13	512.9	360.82
FGSG_02159	426.17	95.67	316.92
FGSG_02160	3158.85	2169.64	3041.65
FGSG_02162	2464.23	7049.61	3965.17
FGSG_02163	1284.56	3152.02	1429.72
FGSG_02164	6168.34	4106.04	5823.48
FGSG_02168	67.93	18.39	61.85
FGSG_02169	99.51	28.37	91.57
FGSG_02170	227.53	294.13	239.64
FGSG_02171	640.38	168.48	521.52
FGSG_02173	109.56	81.83	105.95
FGSG_02178	1122.86	534.23	937.47
FGSG_02179	1450.65	2466.96	1558.08
FGSG_02183	174.73	741.09	238.43
FGSG_02184	465.73	154.88	425.62
FGSG_02185	333.29	374.26	337.01
FGSG_02186	371.75	140.2	350.82
FGSG_02189	12230.2	41726.8	17042.1
FGSG_02190	18691.5	45942.5	25634.4
FGSG_02191	9311.86	6497.05	9023.02
FGSG_02192	6819.61	8621.02	7188.37
FGSG_02193	10366.4	20966	11948.4
FGSG_02194	3273.33	3143.09	3230.91
FGSG_02195	2862.95	2283.67	2677.88
FGSG_02198	427.08	2413.47	690.53
FGSG_02199	1795.37	0	1568.54
FGSG_02201	80.13	305.99	122.47
FGSG_02202	2021.06	3437.45	2255.56
FGSG_02203	1472.3	1041.9	1406.74
FGSG_02204	11975.3	2109.61	10887.6
FGSG_02206	695.88	151.5	617.44
FGSG_02207	1077.82	4517.05	1484.59
FGSG_02210	4216.46	10068.8	5452.44
FGSG_02211	2694.92	775.03	2178.13
FGSG_02212	696.64	287.18	647.25
FGSG_02213	78.33	711.12	289.61
FGSG_02214	154.91	1040.55	303.76
FGSG_02215	345.32	121.39	326.91
FGSG_02216	58.77	46.13	57.74
FGSG_02217	362.67	149.04	330.71
FGSG_02220	6055.41	12929.3	6886.09
FGSG_02221	253.51	331.65	288.32
FGSG_02223	381.12	639.41	442.47
FGSG_02224	2409.65	2415.88	2410.62
FGSG_02225	1982.3	2376.61	2115.29
FGSG_02228	128	6.17	116.9
FGSG_02230	3284.72	628.22	2779.68
FGSG_02231	3556.78	1005.02	3021.26
FGSG_02232	5416.81	129.27	5079.38
FGSG_02233	5772.96	32237.5	7282.63
FGSG_02234	10613.5	19082	12921
FGSG_02235	1148.02	370.91	1012.99
FGSG_02236	1673.11	98.14	1537.04
FGSG_02237	2750.09	34634.1	4686.56
FGSG_02238	511.14	813.18	529.27
FGSG_02240	2996.47	8070.09	3578.98
FGSG_02241	26.74	15.44	24.95
FGSG_02242	477.67	822.07	522.2
FGSG_02243	87.84	167.6	108.48
FGSG_02244	1563.76	1925	1588.47
FGSG_02245	4302.62	1697.77	3853.51
FGSG_02246	450.89	288.07	427.43
FGSG_02247	3571.81	1202.9	3137.55
FGSG_02248	1791.74	1952.25	1810.01
FGSG_02249	16179.7	12529.1	15273.9
FGSG_02251	329.38	121.15	316.97
FGSG_02252	1292.61	797.6	1242.12
FGSG_02253	66.51	42.02	60.81
FGSG_02254	46.04	0	36.44
FGSG_02257	775.48	555.81	733.84
FGSG_02259	719.52	676.35	711.22
FGSG_02260	5204.25	8248.47	6163.06
FGSG_02262	2142.63	214.52	1812.76
FGSG_02263	92.24	59.82	87.26
FGSG_02264	1242	2237.36	1355.5
FGSG_02267	419.71	957.22	512.86
FGSG_02268	508.36	157.29	471.82
FGSG_02269	673.38	525.61	641.05
FGSG_02270	284.29	1163.92	399.57
FGSG_02272	2296.69	5165.14	2604.79
FGSG_02273	730.53	168.57	664.54
FGSG_02275	1684.49	541.21	1385.2
FGSG_02276	829.65	294.69	721.8
FGSG_02279	1070.73	218.53	994.03
FGSG_02280	595.99	2076.06	902.74
FGSG_02281	45.34	186.73	63.69
FGSG_02282	211.5	22.19	181.71
FGSG_02284	5388.78	28969.5	9846.38
FGSG_02285	114.13	51.58	102.85
FGSG_02286	2904	309.77	2354.38
FGSG_02287	4032.5	1481.82	3809.83
FGSG_02288	2433.73	4771.75	2513.35
FGSG_02289	56.31	104.03	63.4
FGSG_02290	126.06	38.79	117.28
FGSG_02291	808.88	787.02	805.48
FGSG_02293	363.47	437.07	372.33
FGSG_02294	298.83	170.6	275.32
FGSG_02304	413.08	63.2	367.31
FGSG_02305	207.8	376.33	230.93
FGSG_02307	2930.52	5589.67	3270.34
FGSG_02308	1226.21	879.63	1182.5
FGSG_02309	205.87	790.07	383.98
FGSG_02310	5090.11	39086.2	10414.5
FGSG_02312	192.67	117.14	184.8
FGSG_02313	418.44	1263.85	744.85
FGSG_02314	7682.61	15959.7	8256.41
FGSG_02315	74.17	418.14	77.14
FGSG_02316	155.99	151.21	155.78
FGSG_02317	3979.23	24420.1	7188.16
FGSG_02318	133.77	261.17	143.78
FGSG_02319	666.96	570.58	643.13
FGSG_02321	363.76	1011.94	439.09
FGSG_02322	217	536.8	251.86
FGSG_02323	485.08	94.56	449.79
FGSG_02324	970.05	565.17	957.4
FGSG_02325	18124.3	2964.43	13523.5
FGSG_02327	315.29	468.18	332.43
FGSG_02332	5185.05	1471.86	4570.28
FGSG_02333	1782.17	2307.18	1871.3
FGSG_02334	855.51	246.15	766.36
FGSG_02335	6644.22	2336	6113.98
FGSG_02336	201.37	3.38	155.8
FGSG_02337	359.74	17.71	311.49
FGSG_02339	6255.24	214.05	5602.14
FGSG_02341	73.23	19.98	62.59
FGSG_02343	70.7	26.73	66.2
FGSG_02346	2240.67	8623.2	3016.19
FGSG_02347	353.22	65.52	317.74
FGSG_02349	46.4	65.23	49.3
FGSG_02351	81.6	53.94	76.4
FGSG_02352	1235.81	620.32	1163.02
FGSG_02353	369.37	95	331.47
FGSG_02354	221516	121634	208136
FGSG_02355	15011.4	39230.8	18952.7
FGSG_02358	3566.59	7558.25	3991.92
FGSG_02363	512.31	247.13	485.01
FGSG_02364	4572.61	27747.9	8362.52
FGSG_02368	221.59	218.57	221.32
FGSG_02372	0	10.13	3.54
FGSG_02373	14633.6	10224.9	13033.4
FGSG_02375	7233.89	8457.6	7574.28
FGSG_02377	113.05	158.65	122.19
FGSG_02379	651.74	905.73	685.9
FGSG_02380	865.47	0	533.24
FGSG_02381	74.35	124.09	83.73
FGSG_02382	539.89	1457.03	650.13
FGSG_02383	640.7	1732.87	813.79
FGSG_02384	47.74	190.81	65.96
FGSG_02385	16.45	4.63	13.84
FGSG_02387	244.9	412.72	260.93
FGSG_02389	103.09	6.17	83.49
FGSG_02392	8972.01	1947.1	8142.63
FGSG_02398	531.79	1797.39	742.9
FGSG_02400	2507.55	16249.2	3184.82
FGSG_02403	3051.47	6558.54	4290.72
FGSG_02406	894.7	3247.44	1202.45
FGSG_02407	998.63	706.33	951.41
FGSG_02409	315.77	285.9	313.78
FGSG_02414	1175.06	3.09	1059.25
FGSG_02415	7869.07	20236.6	10904
FGSG_02418	229.15	323.82	246.79
FGSG_02419	639.8	2824.62	922.81
FGSG_02420	5262.78	11326.4	6219.18
FGSG_02421	4820.71	1435.1	4103.42
FGSG_02422	5561.25	7907.2	5902.23
FGSG_02423	1029	2076.04	1233.3
FGSG_02426	634.47	1447.93	717.43
FGSG_02427	3276.4	6494.22	3838.47
FGSG_02428	6460.19	140.02	5338.6
FGSG_02429	3461.34	1805.42	3228.76
FGSG_02432	5002.17	3716.68	4833.03
FGSG_02433	9840.61	14616	10364.5
FGSG_02434	1641.52	9766.72	2334.5
FGSG_02438	4463.9	1431.12	4132.81
FGSG_02439	10415.9	4466.77	9750.03
FGSG_02440	5315.36	11526.7	6039.71
FGSG_02441	1748.12	2519.23	1818.96
FGSG_02442	869.07	1620.09	941.14
FGSG_02443	241.83	533.04	304.52
FGSG_02444	1175.16	1873.76	1328.03
FGSG_02446	724.96	3918.9	1167.95
FGSG_02447	1031.34	373.06	913.27
FGSG_02448	234.24	391.11	249.72
FGSG_02449	458.23	1553.55	516.38
FGSG_02451	142.41	62.73	124.5
FGSG_02452	528.02	579.19	535.32
FGSG_02454	23832.7	18151.8	22673.4
FGSG_02455	3607.55	6213.85	4006.37
FGSG_02459	296.15	161.74	272.74
FGSG_02460	1298.22	18098.2	2107.66
FGSG_02461	15132	24189.9	16627.9
FGSG_02462	1292.27	4567.55	1658.84
FGSG_02463	1122.04	3254.33	1347.44
FGSG_02464	42248.8	2782.77	35112.1
FGSG_02465	969.3	3264.51	1225.74
FGSG_02467	2096.63	829.3	1934.67
FGSG_02468	734.71	8.3	482.05
FGSG_02469	2580.13	1782.78	2443.72
FGSG_02470	1715.15	19379.2	2867.79
FGSG_02471	239.19	1028.15	305.29
FGSG_02472	794.34	5538.41	1043.84
FGSG_02473	69855.5	92791.3	78921.1
FGSG_02474	11190.2	3122.53	9158.02
FGSG_02476	3911.73	467.93	3482.33
FGSG_02477	1870.27	6480.07	2287.45
FGSG_02478	4307.94	3283.07	4173.35
FGSG_02479	18810.5	43272.9	24726.4
FGSG_02481	10351.6	23570.8	13049.4
FGSG_02482	3095.39	43694.6	4784.21
FGSG_02484	1412.56	1709.4	1431.91
FGSG_02485	1475.65	945.86	1376.07
FGSG_02486	16134.8	1997.31	13454.7
FGSG_02487	770.1	2664.74	1258.41
FGSG_02488	1738.46	1208.01	1666.24
FGSG_02489	1196.56	3249.18	1447.8
FGSG_02490	11064.5	35708.4	14294.4
FGSG_02491	1155	5462.49	2082.34
FGSG_02492	109.73	191.45	124.92
FGSG_02493	59735.4	123200	79084.4
FGSG_02494	6471.46	11665.7	8626.75
FGSG_02495	1975.9	9516.64	2697.5
FGSG_02496	4642.82	3333.71	4112.81
FGSG_02497	78061.7	28992.5	60153.2
FGSG_02498	11016.1	115872	26736.6
FGSG_02499	4588.53	25612.9	6486.03
FGSG_02500	3168.36	1238.98	2764.72
FGSG_02502	1409.77	8043.2	2471.12
FGSG_02503	56480.4	197655	98002.3
FGSG_02504	50141.1	27931.7	46427.2
FGSG_02506	1952.42	7645.23	2391.34
FGSG_02507	6305.88	28100.2	9028.48
FGSG_02508	10903.1	6964.31	9488.82
FGSG_02510	2280.91	11799.7	2863.81
FGSG_02511	3798.53	5267.63	3915.87
FGSG_02512	14889.7	8934.53	13898.8
FGSG_02513	3511.3	20332.9	4964.57
FGSG_02514	58.21	231.17	92.77
FGSG_02515	794.28	2769.12	944.63
FGSG_02516	885.28	484.13	834.69
FGSG_02517	69.13	64.65	67.49
FGSG_02518	18530.3	33716.5	20120.5
FGSG_02519	1848.76	5195.43	2165.83
FGSG_02520	3762.16	28386.1	5613.58
FGSG_02521	6914.94	77434.2	15707.9
FGSG_02522	4395.43	7449.82	4857.52
FGSG_02523	20152.7	202235	71227.6
FGSG_02524	5410.5	21212.8	7639.32
FGSG_02525	2556.91	2194.7	2498.54
FGSG_02527	2133.77	11304.1	2700.54
FGSG_02528	2526.1	1332.81	2386.21
FGSG_02529	3157.28	4483.98	3329.8
FGSG_02530	2817.1	5528.69	3137.81
FGSG_02531	2783.78	24447.9	4176.98
FGSG_02532	14812.6	56075.2	20274.3
FGSG_02533	1387.16	2018.91	1488.73
FGSG_02534	1746.45	1768.83	1751.51
FGSG_02536	2103.27	6648.21	2227.57
FGSG_02537	57.51	518.8	227.73
FGSG_02538	3522.52	1649	3168.36
FGSG_02539	616.68	2720.67	895.17
FGSG_02540	6716.12	6381.38	6697.98
FGSG_02541	144252	408145	224708
FGSG_02542	122963	179529	134909
FGSG_02543	5254.71	2309.99	4610.35
FGSG_02544	4209.99	173100	16360.4
FGSG_02545	2400.38	935.23	2012.26
FGSG_02546	2503.74	6336.28	3141.43
FGSG_02547	2880.16	710.69	2652.27
FGSG_02549	10891.6	6237.92	10101.5
FGSG_02552	153.65	288.72	173.24
FGSG_02553	1362.27	8127.3	1902.61
FGSG_02555	10779.5	15586.3	11238.2
FGSG_02556	2787.81	3258.01	2921.96
[truncated: 10,041 more rows]
